# Supplementary material for: Characterization of SARS-CoV-2 antibodies in human milk from 21 women with confirmed COVID-19 infection
Source: Pediatr Res. 2022 Nov 25;93(6):1626–33. doi: 10.1038/s41390-022-02360-w (PMC9702863; doi:10.1038/s41390-022-02360-w)
Supplement: Supplementary file 2 — Statistical_Analysis_PedRes_ReviewerEdits_Final [file 41390_2022_2360_MOESM2_ESM.xlsx]

## Sheet: Array Cell-free Proteins
ID	Pathogen	Gene	Protein	Protein Type	Description	Length of full protein (aa)	Length of protein fragment (aa)	Starting Residue (aa)	Ending residue (aa)	Fragment length (aa)	IgA mean of subject maximal response	IgA median of subject maximal response	IgG mean of subject maximal response	IgG median of subject maximal response	IgA # seropositive subjects	IgA seroprevalence (%)	IgG # seropositive subjects	IgG seroprevalence (%)	IgA LMER Coefficient: Days Since Onset of Symptoms	IgA LMER P-value: Days Since Onset of Symptoms	IgA LMER Adjusted P-value: Days Since Onset of Symptoms	IgA LMER Coefficient: Symptomatic (Yes/No)	IgA LMER P-value: Symptomatic (Yes/No)	IgA LMER Adjusted P-value: Symptomatic (Yes/No)	IgA LMER Coefficient: Number of Symptoms	IgA LMER P-value: Number of Symptoms	IgA LMER Adjusted P-value: Number of Symptoms	IgA LMER Coefficient: Number of Days Symptomatic	IgA LMER P-value: Number of Days Symptomatic	IgA LMER Adjusted P-value: Number of Days Symptomatic	IgA LMER Coefficient: Maternal Age (years)	IgA LMER P-value: Maternal Age (years)	IgA LMER Adjusted P-value: Maternal Age (years)	IgA LMER Coefficient: Baby Age (months)	IgA LMER P-value: Baby Age (months)	IgA LMER Adjusted P-value: Baby Age (months)	IgG OLS Coefficient: Days Since Onset of Symptoms	IgG OLS P-value: Days Since Onset of Symptoms	IgG OLS Adjusted P-value: Days Since Onset of Symptoms	IgG OLS Coefficient: Symptomatic (Yes/No)	IgG OLS P-value: Symptomatic (Yes/No)	IgG OLS Adjusted P-value: Symptomatic (Yes/No)	IgG OLS Coefficient: Number of Symptoms	IgG OLS P-value: Number of Symptoms	IgG OLS Adjusted P-value: Number of Symptoms	IgG OLS Coefficient: Number of Days Symptomatic	IgG OLS P-value: Number of Days Symptomatic	IgG OLS Adjusted P-value: Number of Days Symptomatic	IgG OLS Coefficient: Maternal Age (years)
SARS-CoV-2-N	SARS-CoV-2	N	N	Cell-free IVTT	nucleocapsid phosphoprotein	419	419	1	419	Full Length	1.03382	0.734658	2.80661	2.50442	7	33.33	12	57.14	0.00316	0.0723	0.123	-0.00323	0.965	0.996	0.0362	0.515	0.587	0.00397	0.789	0.95	0.065	0.289	1	-0.0859	0.0707	0.11	0.0234	0.0890707	0.480769	-1.81	0.150417	0.775342	0.255	0.482903	0.916811	1.02	0.170731	0.796414	0.491
HCoV_NL63_Amsterdam I-N	HCoV-NL63	N	N	Cell-free IVTT	nucleocapsid protein	377	377	1	377	Full Length	0.948074	0.653901	4.10937	4.02421	8	38.1	20	95.24	0.00241	0.123	0.177	0.0345	0.495	0.996	0.0557	0.243	0.312	0.0135	0.29	0.95	-0.0544	0.295	1	-0.0743	0.0667	0.105	-0.00905	0.187752	0.669835	-0.844	0.187174	0.776158	-0.0182	0.921019	0.989221	0.414	0.271267	0.835318	0.333
SARS-CoV-2-orf7a_151_363	SARS-CoV-2	ORF7a	ORF7a	Cell-free IVTT	orf7a protein	121	71	51	121	100 aa	0.6218	0.63392	0.639045	0.694453	1	4.76	0	0	0.000263	0.476	0.542	-0.0124	0.579	0.996	-0.012	0.171	0.24	0.00234	0.316	0.95	0.0197	0.0471	0.507	0.00402	0.604	0.678	0.00026	0.785017	0.973549	0.0326	0.713951	0.927036	-0.0349	0.199339	0.885451	0.075	0.169259	0.796414	0.0314
SARS-CoV-2-orf6_46_135	SARS-CoV-2	ORF6	ORF6	Cell-free IVTT	orf6 protein	61	30	16	45	30 aa	0.595792	0.575454	0.213121	0.259403	0	0	0	0	0.000408	0.0793	0.129	0.00961	0.526	0.996	0.00973	0.0445	0.153	0.00109	0.372	0.95	0.0133	0.0147	0.248	0.00202	0.648	0.721	0.000715	0.468954	0.851331	0.0966	0.29788	0.780574	0.0113	0.676254	0.934356	0.144	0.0168528	0.555122	0.0941
MERS-CoV_EMC/2012-S_segment2	MERS-CoV	S	S2	Cell-free IVTT	Spike glycoprotein	760	760	1	760	Full Length	0.572575	0.503781	1.02236	0.850888	2	9.52	1	4.76	0.000702	0.338	0.406	0.00473	0.988	0.996	-0.0113	0.472	0.547	0.000301	0.958	0.983	0.00539	0.754	1	-0.00973	0.446	0.538	0.000184	0.956204	0.987571	0.0623	0.841877	0.958245	-0.0285	0.758707	0.95107	-0.115	0.538992	0.909906	-0.0275
HCoV-OC43_NC_005147-S_segment2	HCoV-OC43	S	S2	Cell-free IVTT	Spike protein	764	764	1	764	Full Length	0.50958	0.498107	1.07946	0.828995	1	4.76	2	9.52	0.000216	0.74	0.783	0.00216	0.985	0.996	-0.00753	0.558	0.63	-0.00059	0.862	0.958	-0.000466	0.978	1	-0.000197	0.975	0.982	-0.00241	0.591126	0.898465	0.0983	0.812908	0.95693	-0.0166	0.892942	0.980811	0.0497	0.8404	0.954988	0.127
SARS-CoV-2-orf3a_1_300	SARS-CoV-2	ORF3a	ORF3a	Cell-free IVTT	orf3a protein	275	100	1	100	100 aa	0.509321	0.482727	0.226318	0.222219	0	0	0	0	0.000214	0.376	0.445	-0.0146	0.284	0.996	0.00601	0.152	0.224	-0.0014	0.217	0.95	0.0157	0.00232	0.112	0.00211	0.545	0.626	0.00177	0.0924281	0.490094	0.0295	0.751349	0.937677	-0.0628	0.0360674	0.885451	0.0687	0.225015	0.799141	-0.0136
SARS-CoV-2-orf8_226_363	SARS-CoV-2	ORF8	ORF8	Cell-free IVTT	orf8 protein	121	46	76	121	50 aa	0.482755	0.473035	0.0614808	0.168033	0	0	0	0	0.000277	0.128	0.181	-0.00317	0.238	0.996	0.012	0.00364	0.143	0.0017	0.09	0.95	0.00836	0.0484	0.516	-0.0022	0.505	0.59	0.00116	0.517282	0.871051	0.134	0.421876	0.84414	0.0476	0.3398	0.906921	0.127	0.210485	0.796414	0.16
SARS-CoV-2-E_1_150	SARS-CoV-2	E	E	Cell-free IVTT	envelope protein	75	50	1	50	50 aa	0.486385	0.464406	0.21477	0.246221	0	0	0	0	0.000301	0.149	0.205	-0.0267	0.285	0.996	0.00884	0.0184	0.143	0.0006	0.498	0.95	0.0152	0.000658	0.0893	-0.00395	0.223	0.296	0.00024	0.854758	0.973549	0.0942	0.444461	0.852079	-0.0607	0.109852	0.885451	0.00963	0.894159	0.972282	0.0333
SARS-CoV-2-S2	SARS-CoV-2	S	S2	Cell-free IVTT	surface glycoprotein	588	588	1	588	Full Length	0.574463	0.428307	0.945391	0.729321	2	9.52	3	14.29	0.00202	0.00423	0.0386	0.00272	0.993	0.996	-0.00996	0.523	0.596	0.000481	0.91	0.965	-0.0207	0.234	1	-0.0315	0.0247	0.0459	0.0097	0.0167594	0.20974	-0.204	0.549685	0.879982	-0.00118	0.9906	0.997957	0.21	0.306177	0.849669	0.13
SARS-CoV-2-orf7a_91_180	SARS-CoV-2	ORF7a	ORF7a	Cell-free IVTT	orf7a protein	121	30	31	60	30 aa	0.399739	0.420086	0.0515806	0.152939	0	0	0	0	0.000231	0.308	0.377	-0.0191	0.274	0.996	0.0086	0.102	0.18	0.00185	0.178	0.95	0.0135	0.0232	0.336	-0.00202	0.621	0.695	0.00293	0.109846	0.520814	0.137	0.405089	0.837102	0.00796	0.869269	0.973116	0.0598	0.53908	0.909906	0.0887
SARS-CoV-2-orf3a_151_300	SARS-CoV-2	ORF3a	ORF3a	Cell-free IVTT	orf3a protein	275	50	51	100	50 aa	0.41032	0.412293	-0.0541772	0.0626821	0	0	0	0	0.000555	0.0129	0.0493	0.0197	0.41	0.996	0.00699	0.08	0.165	0.000615	0.542	0.95	0.00935	0.0365	0.441	-8.44e-05	0.987	0.99	0.00116	0.531862	0.876602	0.112	0.517032	0.858229	0.0187	0.714563	0.937975	0.0571	0.578347	0.919133	0.0812
SARS-CoV-2-S.S2_601_900	SARS-CoV-2	S	S2	Cell-free IVTT	surface glycoprotein	588	100	201	300	100 aa	0.496438	0.396134	0.360371	0.18073	1	4.76	1	4.76	0.00069	0.172	0.231	-0.0439	0.352	0.996	0.0077	0.592	0.664	0.000173	0.965	0.988	0.00903	0.567	1	-0.0157	0.19	0.259	0.0109	0.000398718	0.0580217	-0.168	0.456857	0.855373	0.0121	0.855553	0.966801	0.309	0.0326551	0.614498	0.115
SARS-CoV-2-N_1036_1125	SARS-CoV-2	N	N	Cell-free IVTT	nucleocapsid phosphoprotein	419	30	346	375	30 aa	0.346541	0.372752	-0.00139932	0.0812896	0	0	0	0	0.000168	0.424	0.494	-0.00733	0.34	0.996	0.0148	0.00252	0.143	0.00171	0.145	0.95	0.0122	0.0177	0.283	-0.00311	0.407	0.501	0.00245	0.155631	0.624247	0.122	0.434099	0.852079	0.0128	0.781813	0.958096	0.0574	0.535138	0.90748	0.0487
SARS-CoV-2-orf8_136_225	SARS-CoV-2	ORF8	ORF8	Cell-free IVTT	orf8 protein	121	30	46	75	30 aa	0.357473	0.367907	-0.020414	0.0814806	0	0	0	0	0.000318	0.114	0.168	-0.00433	0.143	0.996	0.017	0.000158	0.143	0.00203	0.0487	0.95	0.0128	0.0049	0.157	-0.00505	0.13	0.188	0.00157	0.429519	0.851331	0.115	0.53461	0.863881	0.0167	0.75934	0.95107	0.0208	0.848341	0.956984	0.0514
SARS-CoV-2-N_46_135	SARS-CoV-2	N	N	Cell-free IVTT	nucleocapsid phosphoprotein	419	30	16	45	30 aa	0.365489	0.360657	-0.14605	-0.062141	0	0	0	0	0.000316	0.0928	0.145	0.0234	0.135	0.996	0.0134	0.000963	0.143	0.000943	0.299	0.95	0.0102	0.0139	0.248	-0.00133	0.666	0.734	0.00179	0.203352	0.692926	0.155	0.234702	0.776158	0.0521	0.181115	0.885451	0.11	0.159576	0.796414	0.146
SARS-CoV-2-S.S1_451_600	SARS-CoV-2	S	S1	Cell-free IVTT	surface glycoprotein	685	50	151	200	50 aa	0.356777	0.352089	-0.424085	-0.247443	0	0	0	0	0.000107	0.588	0.644	-0.00963	0.206	0.996	0.0112	0.0138	0.143	0.00195	0.0896	0.95	0.00706	0.132	1	-0.00246	0.504	0.59	0.00308	0.274559	0.755875	0.184	0.477858	0.855373	0.0248	0.74505	0.947331	0.0613	0.688408	0.935385	0.12
HCoV-OC43_NC_005147-S1	HCoV-OC43	S	S1	Cell-free IVTT	Spike protein	766	766	1	766	Full Length	0.326901	0.350762	0.311682	0.336921	0	0	0	0	-0.000421	0.216	0.279	0.0105	0.905	0.996	-0.0157	0.0713	0.162	4.88e-05	0.992	0.997	0.0047	0.605	1	0.0179	0.0177	0.0346	0.000118	0.887431	0.973634	0.18	0.0338465	0.775342	-0.0108	0.641749	0.932167	0.097	0.0507838	0.690025	0.0908
SARS-CoV-2-orf7a_46_135	SARS-CoV-2	ORF7a	ORF7a	Cell-free IVTT	orf7a protein	121	30	16	45	30 aa	0.300915	0.337231	0.067398	0.0872852	0	0	0	0	-0.000278	0.347	0.415	-0.0294	0.181	0.996	0.00239	0.699	0.754	0.00252	0.135	0.95	-0.000497	0.921	1	0.00333	0.559	0.635	0.000976	0.405844	0.833271	0.016	0.881864	0.962883	0.0359	0.272696	0.885451	-0.00698	0.913287	0.972996	-0.0147
HCoV_NL63_Amsterdam I-S_segment2-4	HCoV-NL63	S	S2	Cell-free IVTT	Spike protein	761	761	1	761	Full Length	0.455276	0.33283	0.743174	0.65941	1	4.76	1	4.76	0.000283	0.546	0.608	0.0503	0.27	0.996	-0.0144	0.234	0.302	0.000747	0.838	0.95	0.0126	0.346	1	0.0144	0.164	0.228	0.000845	0.80695	0.973549	0.189	0.558201	0.882899	-0.193	0.0585424	0.885451	-0.203	0.297279	0.849669	-0.294
SARS-CoV-2-N_1_150	SARS-CoV-2	N	N	Cell-free IVTT	nucleocapsid phosphoprotein	419	50	1	50	50 aa	0.340515	0.332601	0.004787	0.0383348	0	0	0	0	0.000104	0.676	0.726	-0.0309	0.271	0.996	0.00655	0.147	0.219	0.000639	0.565	0.95	0.0138	0.00829	0.201	-0.00144	0.75	0.801	0.000195	0.873463	0.973549	0.163	0.166526	0.775342	-0.0447	0.199277	0.885451	-0.00803	0.905383	0.972282	0.0244
SARS-CoV-2-S.S1_1351_1500	SARS-CoV-2	S	S1	Cell-free IVTT	surface glycoprotein	685	50	451	500	50 aa	0.299488	0.328686	0.166727	0.187708	0	0	0	0	4.1e-05	0.886	0.909	-0.00829	0.4	0.996	0.00457	0.266	0.337	0.00145	0.194	0.95	0.0125	0.012	0.229	0.00161	0.664	0.733	0.00097	0.475608	0.851706	0.231	0.081623	0.775342	0.0208	0.578188	0.92288	0.0762	0.314701	0.849669	0.0903
SARS-CoV-2-S.S1_1651_1800	SARS-CoV-2	S	S1	Cell-free IVTT	surface glycoprotein	685	50	551	600	50 aa	0.484334	0.327918	0.44415	0.233949	1	4.76	1	4.76	0.00185	0.0746	0.125	-0.00888	0.917	0.996	0.0492	0.166	0.236	0.00307	0.741	0.95	0.0517	0.178	1	-0.0563	0.058	0.0936	0.00113	0.840626	0.973549	-0.571	0.283131	0.776158	-0.0864	0.57877	0.92288	0.17	0.584268	0.921338	0.139
SARS-CoV-2-N_901_1200	SARS-CoV-2	N	N	Cell-free IVTT	nucleocapsid phosphoprotein	419	100	301	400	100 aa	0.518656	0.32726	1.14217	0.61793	2	9.52	4	19.05	0.00114	0.248	0.314	-0.000591	0.945	0.996	0.0549	0.0582	0.16	0.00244	0.743	0.95	0.0464	0.135	1	-0.038	0.108	0.16	0.0185	0.00993818	0.174845	-0.444	0.456003	0.855373	-0.0113	0.948455	0.993228	0.547	0.133871	0.796414	0.153
SARS-CoV-2-M_151_300	SARS-CoV-2	M	M	Cell-free IVTT	membrane glycoprotein	75	50	51	100	50 aa	0.328028	0.327159	0.114813	0.123482	0	0	0	0	0.000299	0.0976	0.151	0.00403	0.0775	0.996	0.00807	0.0104	0.143	0.00173	0.0306	0.95	0.0101	0.00459	0.153	0.000784	0.714	0.771	0.000668	0.577238	0.891569	0.226	0.0566884	0.775342	0.0163	0.622711	0.927706	0.0936	0.169942	0.796414	0.106
SARS-CoV-2-S.S2_301_450	SARS-CoV-2	S	S2	Cell-free IVTT	surface glycoprotein	588	50	101	150	50 aa	0.306848	0.325096	0.0324794	0.150689	0	0	0	0	0.000149	0.486	0.551	-0.00992	0.513	0.996	0.0086	0.0587	0.161	0.00123	0.29	0.95	0.00817	0.0981	0.809	-0.000939	0.787	0.831	0.00199	0.265137	0.752492	0.231	0.169762	0.775342	0.0252	0.6042	0.927706	0.0812	0.406696	0.88321	0.109
SARS-CoV-2-S.S2_751_1050	SARS-CoV-2	S	S2	Cell-free IVTT	surface glycoprotein	588	100	251	350	100 aa	0.358855	0.324219	0.583743	0.294603	0	0	1	4.76	-0.000263	0.526	0.587	-0.0387	0.426	0.996	0.00984	0.176	0.244	0.00127	0.502	0.95	0.00316	0.696	1	-0.00029	0.924	0.939	0.0136	0.000640534	0.0580217	-0.422	0.167482	0.775342	0.0262	0.765722	0.951245	0.37	0.0496684	0.688823	0.0712
SARS-CoV-2-S.S2_601_750	SARS-CoV-2	S	S2	Cell-free IVTT	surface glycoprotein	588	50	201	250	50 aa	0.30476	0.321038	0.165022	0.229897	0	0	0	0	0.000118	0.522	0.585	-0.0107	0.17	0.996	0.00561	0.0984	0.175	0.00168	0.0641	0.95	0.0123	0.00271	0.118	0.000771	0.792	0.836	0.00213	0.179853	0.664939	0.245	0.102924	0.775342	0.0311	0.468548	0.914289	0.11	0.207484	0.796414	0.119
SARS-CoV-2-S.S2_1351_1650	SARS-CoV-2	S	S2	Cell-free IVTT	surface glycoprotein	588	100	451	550	100 aa	0.478998	0.320291	0.863176	0.566537	2	9.52	3	14.29	0.00194	0.00142	0.036	-0.0387	0.112	0.996	0.0212	0.109	0.185	0.00719	0.0425	0.95	0.00379	0.807	1	-0.0147	0.183	0.25	0.00569	0.239005	0.713174	-0.522	0.245239	0.776158	-0.0125	0.92328	0.989221	0.357	0.184256	0.796414	0.142
SARS-CoV-2-S.S1_1276_1425	SARS-CoV-2	S	S1	Cell-free IVTT	surface glycoprotein	685	50	426	475	50 aa	0.288724	0.314875	-0.407782	-0.374037	0	0	0	0	0.000207	0.564	0.624	-0.00447	0.298	0.996	0.00212	0.597	0.67	0.00195	0.121	0.95	-0.00952	0.0793	0.68	-0.00583	0.171	0.237	0.000395	0.829026	0.973549	-0.187	0.281902	0.776158	-0.0555	0.28221	0.885451	-0.0399	0.693747	0.935385	-0.0186
SARS-CoV-2-S.S2_526_675	SARS-CoV-2	S	S2	Cell-free IVTT	surface glycoprotein	588	50	176	225	50 aa	0.272879	0.307824	-0.0339854	0.0078491	0	0	0	0	-0.000191	0.381	0.45	-0.0221	0.234	0.996	-0.000186	0.997	0.997	0.00192	0.131	0.95	-0.0073	0.177	1	0.00286	0.518	0.601	-0.000109	0.906987	0.981967	-0.0428	0.624668	0.895847	0.0131	0.613528	0.927706	0.0501	0.341202	0.8653	0.0248
SARS-CoV-2-M_226_315	SARS-CoV-2	M	M	Cell-free IVTT	membrane glycoprotein	222	30	76	105	30 aa	0.295428	0.305667	0.526654	0.513278	0	0	0	0	-0.000347	0.27	0.338	-0.0299	0.556	0.996	-0.00202	0.66	0.721	0.000372	0.794	0.95	-0.00299	0.578	1	0.00224	0.703	0.763	-0.00139	0.181069	0.664939	-0.0624	0.50846	0.858229	0.0131	0.639677	0.932167	0.0387	0.489944	0.897513	-0.00907
SARS-CoV-2-orf3a_151_450	SARS-CoV-2	ORF3a	ORF3a	Cell-free IVTT	orf3a protein	275	100	51	150	100 aa	0.290621	0.304581	-0.270387	-0.224586	0	0	0	0	9.57e-05	0.64	0.695	0.0204	0.313	0.996	1.42e-05	0.95	0.961	-0.00201	0.158	0.95	0.00786	0.21	1	0.00484	0.279	0.36	0.000678	0.707346	0.955137	-0.205	0.234397	0.776158	-0.0481	0.342465	0.906921	-0.109	0.284938	0.840311	-0.129
MERS-CoV_EMC/2012-N	MERS-CoV	N	N	Cell-free IVTT	nucleoprotein	413	413	1	413	Full Length	0.400342	0.295329	0.000786306	-0.0213568	2	9.52	0	0	-0.000254	0.665	0.717	0.0134	0.167	0.996	-0.00943	0.628	0.696	0.00968	0.0706	0.95	0.0207	0.327	1	0.0162	0.309	0.395	0.001	0.665837	0.933951	0.0934	0.665221	0.911847	0.0462	0.473681	0.914289	0.0273	0.830847	0.951666	0.031
SARS-CoV-2-orf8	SARS-CoV-2	ORF8	ORF8	Cell-free IVTT	orf8 protein	121	121	1	121	Full Length	0.29189	0.29324	0.403104	0.398158	0	0	0	0	-2.03e-05	0.95	0.959	0.0209	0.131	0.996	0.00083	0.77	0.809	-0.00187	0.0499	0.95	0.011	0.00899	0.204	0.00284	0.379	0.475	-0.00143	0.164507	0.639937	-0.069	0.460124	0.855373	-0.0443	0.122874	0.885451	0.0933	0.105678	0.796414	0.0381
SARS-CoV-2-orf6_91_180	SARS-CoV-2	ORF6	ORF6	Cell-free IVTT	orf6 protein	61	30	31	60	30 aa	0.307591	0.288493	-0.193591	-0.121721	0	0	0	0	0.000454	0.0549	0.103	7.14e-05	0.961	0.996	0.000736	0.858	0.886	0.000305	0.822	0.95	0.00016	0.996	1	-0.00691	0.0801	0.123	0.00133	0.432685	0.851331	-0.0469	0.7647	0.944579	-0.0139	0.764706	0.95107	0.0385	0.679312	0.935385	0.0395
SARS-CoV-2-N_181_270	SARS-CoV-2	N	N	Cell-free IVTT	nucleocapsid phosphoprotein	419	30	61	90	30 aa	0.302939	0.288126	0.255544	0.27038	0	0	0	0	0.000438	0.105	0.159	-0.0122	0.822	0.996	0.00482	0.142	0.215	-0.000121	0.879	0.96	0.013	0.00107	0.0893	-0.00533	0.0849	0.13	0.000418	0.517662	0.871051	0.101	0.107147	0.775342	-0.0206	0.255484	0.885451	-0.00429	0.903544	0.972282	0.00128
SARS-CoV-2-M_451_600	SARS-CoV-2	M	M	Cell-free IVTT	membrane glycoprotein	222	50	151	200	50 aa	0.295637	0.278125	0.207049	0.231842	0	0	0	0	0.000186	0.408	0.476	-0.0394	0.0552	0.996	0.00993	0.00935	0.143	0.00142	0.132	0.95	0.0161	0.000439	0.0745	-0.00402	0.221	0.295	-0.000342	0.737937	0.96208	0.249	0.0185389	0.775342	-0.0272	0.343745	0.906921	-0.00413	0.941625	0.983394	0.0343
SARS-CoV-2-orf6_136_183	SARS-CoV-2	ORF6	ORF6	Cell-free IVTT	orf6 protein	61	16	46	61	30 aa	0.285054	0.277292	0.13675	0.150453	0	0	0	0	0.000529	0.0556	0.103	-0.0221	0.592	0.996	0.0114	0.0225	0.146	0.000856	0.471	0.95	0.014	0.0129	0.238	-0.00319	0.455	0.545	-0.000342	0.623545	0.913695	0.103	0.126697	0.775342	-0.0272	0.169847	0.885451	0.0444	0.25749	0.81565	0.0309
SARS-CoV-2-S.S1_1876_2025	SARS-CoV-2	S	S1	Cell-free IVTT	surface glycoprotein	685	50	626	675	50 aa	0.254641	0.272618	-0.0548732	-0.0360418	0	0	0	0	-3.58e-05	0.766	0.803	-0.0253	0.232	0.996	-0.00132	0.833	0.867	0.0019	0.152	0.95	-0.00819	0.154	1	-0.000357	0.909	0.927	0.000644	0.415788	0.842048	0.0477	0.514996	0.858229	0.0261	0.239752	0.885451	0.0481	0.276215	0.836968	0.0544
SARS-CoV-2-S.S2_1501_1650	SARS-CoV-2	S	S2	Cell-free IVTT	surface glycoprotein	588	50	501	550	50 aa	0.285143	0.270381	0.205126	0.269252	0	0	0	0	7.27e-05	0.66	0.712	0.00507	0.499	0.996	0.00119	0.742	0.791	0.00111	0.284	0.95	0.0116	0.0128	0.238	0.00836	0.021	0.0399	0.00118	0.33046	0.777468	0.166	0.15009	0.775342	-0.000585	0.985815	0.997957	0.11	0.111767	0.796414	0.0843
SARS-CoV-2-orf6_1_150	SARS-CoV-2	ORF6	ORF6	Cell-free IVTT	orf6 protein	61	50	1	50	50 aa	0.281785	0.268339	-0.0438096	-0.0378582	0	0	0	0	0.000878	0.00112	0.036	0.021	0.473	0.996	-0.000493	0.897	0.918	0.000543	0.729	0.95	0.00525	0.421	1	-0.00305	0.535	0.615	0.00176	0.0824378	0.459538	-0.135	0.145023	0.775342	0.0212	0.43081	0.914289	-0.0231	0.664755	0.935385	-0.0397
SARS-CoV-2-S.S1_751_900	SARS-CoV-2	S	S1	Cell-free IVTT	surface glycoprotein	685	50	251	300	50 aa	0.241419	0.259876	0.00946046	0.0936484	0	0	0	0	3.9e-05	0.879	0.903	-0.0148	0.102	0.996	0.0067	0.125	0.198	0.0024	0.0438	0.95	0.0138	0.00742	0.188	0.00105	0.773	0.821	0.00179	0.239801	0.713174	0.204	0.155848	0.775342	-0.00188	0.963561	0.996222	0.0226	0.783748	0.939607	0.0475
SARS-CoV-2-E_46_135	SARS-CoV-2	E	E	Cell-free IVTT	envelope protein	75	30	16	45	30 aa	0.271674	0.256766	0.539852	0.561211	0	0	0	0	-0.000385	0.234	0.299	-0.0446	0.356	0.996	-0.00478	0.287	0.359	0.000504	0.742	0.95	-0.00716	0.178	1	-0.000494	0.839	0.873	-0.00115	0.220762	0.713174	0.0152	0.857766	0.958245	0.013	0.606912	0.927706	0.0232	0.646384	0.935385	-0.00715
SARS-CoV-2-orf3a_301_450	SARS-CoV-2	ORF3a	ORF3a	Cell-free IVTT	orf3a protein	275	50	101	150	50 aa	0.250457	0.254772	-0.0449427	-0.0689856	0	0	0	0	0.000167	0.298	0.366	-0.0212	0.19	0.996	0.000713	0.82	0.856	0.000966	0.131	0.95	-0.00586	0.0307	0.408	-0.00301	0.182	0.249	-0.000576	0.626739	0.914948	-0.0447	0.684809	0.923558	-0.0122	0.709466	0.937975	0.0024	0.970682	0.984105	-0.000922
SARS-CoV-2-N_271_360	SARS-CoV-2	N	N	Cell-free IVTT	nucleocapsid phosphoprotein	419	30	91	120	30 aa	0.283468	0.249215	0.101182	0.121282	0	0	0	0	-0.000331	0.328	0.397	-0.0332	0.169	0.996	0.00188	0.74	0.79	0.00287	0.0969	0.95	-0.00461	0.501	1	0.000939	0.925	0.939	0.000446	0.465875	0.851331	0.044	0.439745	0.852079	0.0693	0.000865363	0.31355	0.0438	0.204682	0.796414	0.053
SARS-CoV-2-orf8_91_180	SARS-CoV-2	ORF8	ORF8	Cell-free IVTT	orf8 protein	121	30	31	60	30 aa	0.224713	0.248177	0.0508998	0.0918478	0	0	0	0	-0.000104	0.699	0.747	-0.0123	0.275	0.996	0.00251	0.637	0.701	0.00245	0.113	0.95	-0.00186	0.76	1	-0.000398	0.897	0.921	0.000243	0.779697	0.973549	0.0204	0.801348	0.95693	0.0322	0.194129	0.885451	0.0159	0.740882	0.939607	-0.0276
HCoV-OC43_NC_005147-N	HCoV-OC43	N	N	Cell-free IVTT	nucleocapsid protein	448	448	1	448	Full Length	0.56854	0.240131	2.51387	2.54168	3	14.29	13	61.9	-0.00144	0.218	0.281	0.00821	0.945	0.996	-0.0373	0.368	0.436	0.00116	0.917	0.967	0.0146	0.742	1	0.0401	0.237	0.312	-0.00441	0.593522	0.898465	0.562	0.465936	0.855373	-0.118	0.603728	0.927706	0.133	0.769806	0.939607	-0.0545
SARS-CoV-2-orf6_1_90	SARS-CoV-2	ORF6	ORF6	Cell-free IVTT	orf6 protein	61	30	1	30	30 aa	0.230887	0.239658	0.396085	0.390808	0	0	0	0	-0.000694	0.0535	0.101	-0.0582	0.153	0.996	-0.00796	0.106	0.183	-0.000227	0.848	0.953	-0.00712	0.188	1	0.00317	0.637	0.711	-0.00177	0.1679	0.647189	-0.0581	0.616608	0.895461	0.0211	0.541526	0.92288	0.00765	0.911166	0.972925	-0.00798
SARS-CoV-2-S.S1_136_225	SARS-CoV-2	S	S1	Cell-free IVTT	surface glycoprotein	685	30	46	75	30 aa	0.198557	0.23948	0.150329	0.173594	0	0	0	0	-0.000315	0.138	0.192	-0.00181	0.272	0.996	-0.000184	0.977	0.984	0.00186	0.108	0.95	0.0144	0.0055	0.171	0.00502	0.176	0.243	0.000533	0.687306	0.940962	0.196	0.126794	0.775342	0.0254	0.490373	0.919907	0.0737	0.321226	0.854643	0.0997
SARS-CoV-2-S.S2_181_270	SARS-CoV-2	S	S2	Cell-free IVTT	surface glycoprotein	588	30	61	90	30 aa	0.250981	0.235286	-0.00261382	0.0214134	0	0	0	0	0.000225	0.415	0.483	-0.0141	0.527	0.996	0.00718	0.198	0.266	-0.00121	0.406	0.95	0.011	0.0764	0.67	-0.00283	0.577	0.652	0.00015	0.849832	0.973549	-0.0252	0.732245	0.933119	-0.0702	0.00562542	0.611483	-0.034	0.441406	0.890032	-0.0457
SARS-CoV-2-orf3a	SARS-CoV-2	ORF3a	ORF3a	Cell-free IVTT	orf3a protein	275	275	1	275	Full Length	0.237784	0.235171	0.425588	0.364792	0	0	0	0	-0.000109	0.735	0.78	0.0149	0.577	0.996	0.000614	0.946	0.959	-0.00126	0.442	0.95	0.00189	0.794	1	0.002	0.744	0.798	-0.000217	0.888533	0.973634	-0.182	0.219554	0.776158	0.0237	0.58223	0.92288	0.166	0.069014	0.750087	0.137
SARS-CoV-2-orf3a_226_375	SARS-CoV-2	ORF3a	ORF3a	Cell-free IVTT	orf3a protein	275	50	76	125	50 aa	0.233584	0.232501	-0.166789	-0.123066	0	0	0	0	0.000358	0.114	0.168	0.0145	0.616	0.996	0.00208	0.7	0.754	-0.000767	0.563	0.95	-0.00149	0.754	1	-0.000168	0.978	0.985	-0.000168	0.895074	0.976006	-0.0425	0.721152	0.927738	-0.0347	0.333914	0.900655	0.00468	0.947142	0.983394	0.0254
SARS-CoV-2-N_226_375	SARS-CoV-2	N	N	Cell-free IVTT	nucleocapsid phosphoprotein	419	50	76	125	50 aa	0.223733	0.229623	-0.102208	-0.0987531	0	0	0	0	-0.000231	0.193	0.254	3.78e-05	0.428	0.996	-0.00509	0.00775	0.143	-0.000591	0.226	0.95	-0.00713	0.00192	0.112	-0.00232	0.233	0.308	-0.00129	0.147538	0.608051	-0.0543	0.501185	0.858229	0.00595	0.802529	0.963542	-0.0631	0.197729	0.796414	-0.0343
SARS-CoV-2-orf3a_451_600	SARS-CoV-2	ORF3a	ORF3a	Cell-free IVTT	orf3a protein	275	50	151	200	50 aa	0.212129	0.226511	0.0325934	0.0720646	0	0	0	0	0.00033	0.0546	0.103	0.0133	0.58	0.996	0.00783	0.00391	0.143	0.000262	0.586	0.95	0.0086	0.00436	0.153	0.00163	0.408	0.501	0.000729	0.428163	0.851331	0.152	0.0897167	0.775342	-0.00231	0.926739	0.989221	0.0854	0.105648	0.796414	0.0591
SARS-CoV-2-S.S2_751_900	SARS-CoV-2	S	S2	Cell-free IVTT	surface glycoprotein	588	50	251	300	50 aa	0.313397	0.225415	0.34662	0.209475	1	4.76	0	0	0.000937	0.0233	0.0623	-0.0144	0.645	0.996	0.0109	0.357	0.427	0.00239	0.45	0.95	0.00931	0.47	1	-0.0121	0.215	0.287	0.00843	0.000916743	0.0622812	-0.274	0.165668	0.775342	-0.0393	0.491691	0.919907	0.241	0.0483412	0.688823	0.0651
SARS-CoV-2-S.S2_901_1050	SARS-CoV-2	S	S2	Cell-free IVTT	surface glycoprotein	588	50	301	350	50 aa	0.215101	0.224996	-0.012736	0.0823407	0	0	0	0	0.000251	0.26	0.327	-9.88e-05	0.411	0.996	0.00509	0.0433	0.153	0.000762	0.2	0.95	0.0106	0.00079	0.0893	0.0031	0.179	0.246	0.00195	0.236057	0.713174	0.199	0.19691	0.776158	0.0127	0.775647	0.955928	0.103	0.257999	0.81565	0.0967
SARS-CoV-2-orf7a_181_270	SARS-CoV-2	ORF7a	ORF7a	Cell-free IVTT	orf7a protein	121	30	61	90	30 aa	0.202795	0.222849	0.0120803	0.0310624	0	0	0	0	-7.91e-05	0.679	0.728	-0.0229	0.174	0.996	0.00373	0.338	0.408	0.00174	0.118	0.95	0.0023	0.593	1	0.00122	0.784	0.83	-0.00234	0.0573094	0.38218	-0.113	0.299764	0.7814	0.0122	0.702077	0.937975	-0.017	0.790069	0.939607	0.0512
SARS-CoV-2-S.S1_1201_1350	SARS-CoV-2	S	S1	Cell-free IVTT	surface glycoprotein	685	50	401	450	50 aa	0.202558	0.219515	-0.253811	-0.248559	0	0	0	0	0.000334	0.107	0.16	0.00626	0.395	0.996	0.00694	0.0686	0.161	0.00119	0.237	0.95	-0.00296	0.499	1	-0.00746	0.0283	0.0514	0.000231	0.884332	0.973634	0.0459	0.756105	0.94253	0.0581	0.19848	0.885451	0.0702	0.428231	0.886643	0.169
HCoV-OC43_NC_005147-S_segment1	HCoV-OC43	S	S1	Cell-free IVTT	Spike protein	764	764	1	764	Full Length	0.192697	0.218942	0.247733	0.230313	0	0	0	0	-0.000449	0.16	0.217	-0.0112	0.855	0.996	-0.0136	0.0317	0.152	-0.000352	0.791	0.95	-0.00496	0.456	1	0.00791	0.147	0.208	-0.00174	0.059273	0.388131	0.0478	0.554573	0.882607	0.0202	0.403097	0.914289	0.062	0.207397	0.796414	0.0759
SARS-CoV-2-M_226_375	SARS-CoV-2	M	M	Cell-free IVTT	membrane glycoprotein	222	50	76	125	50 aa	0.21975	0.217908	0.0587724	0.155289	0	0	0	0	0.000399	0.0451	0.091	0.00725	0.804	0.996	3.57e-05	0.947	0.959	-0.000443	0.576	0.95	-0.00112	0.7	1	-0.00165	0.574	0.65	0.000325	0.852648	0.973549	-0.115	0.482733	0.857658	-0.0171	0.723343	0.940866	0.0336	0.728253	0.939607	-0.0213
SARS-CoV-2-N_226_315	SARS-CoV-2	N	N	Cell-free IVTT	nucleocapsid phosphoprotein	419	30	76	105	30 aa	0.224512	0.213048	-0.164365	-0.143875	0	0	0	0	-5.3e-08	0.964	0.971	-0.0172	0.0803	0.996	0.00408	0.311	0.384	0.00251	0.0329	0.95	-0.00281	0.563	1	-0.00234	0.49	0.577	0.000353	0.759817	0.967121	0.2	0.0780657	0.775342	0.00814	0.798288	0.963542	0.108	0.105894	0.796414	0.0871
HCoV-OC43_NC_005147-S2'	HCoV-OC43	S	S2'	Cell-free IVTT	Spike protein	450	450	1	450	Full Length	0.216233	0.212246	-0.116403	-0.130694	0	0	0	0	0.000391	0.447	0.515	0.0252	0.00194	0.902	-0.0156	0.00508	0.143	-0.00521	0.000525	0.285	-0.00111	0.853	1	-0.00396	0.487	0.576	0.00103	0.322662	0.769153	-0.117	0.232271	0.776158	-0.017	0.548686	0.92288	-0.0147	0.794215	0.940673	-0.0402
SARS-CoV-2-S.S2_451_600	SARS-CoV-2	S	S2	Cell-free IVTT	surface glycoprotein	588	50	151	200	50 aa	0.188523	0.210721	0.123928	0.101944	0	0	0	0	-8.98e-05	0.634	0.689	-0.019	0.247	0.996	0.00169	0.642	0.704	0.00153	0.161	0.95	-0.0021	0.649	1	-0.00119	0.721	0.777	-0.0015	0.15931	0.626376	-0.0106	0.911392	0.970674	0.00349	0.902353	0.980858	0.0297	0.602602	0.92711	0.0707
SARS-CoV-2-orf3a_766_825	SARS-CoV-2	ORF3a	ORF3a	Cell-free IVTT	orf3a protein	275	20	256	275	30 aa	0.224372	0.210338	0.245612	0.263035	0	0	0	0	-8e-06	0.969	0.974	0.0118	0.387	0.996	0.00228	0.387	0.458	0.000743	0.291	0.95	0.0136	0.000479	0.0745	0.00244	0.393	0.488	0.000236	0.866336	0.973549	0.0541	0.678834	0.922016	0.00218	0.955081	0.995312	0.131	0.107371	0.796414	0.0695
SARS-CoV-2-orf8_46_135	SARS-CoV-2	ORF8	ORF8	Cell-free IVTT	orf8 protein	121	30	16	45	30 aa	0.208519	0.207666	-0.075315	-0.0525885	0	0	0	0	0.00012	0.533	0.594	-0.0249	0.0111	0.996	0.00549	0.0903	0.168	0.00263	0.00548	0.744	-0.00334	0.369	1	-0.00457	0.111	0.163	-0.000406	0.685429	0.940734	0.0239	0.797606	0.95693	-0.053	0.0710285	0.885451	-0.00178	0.974251	0.986044	-0.0233
SARS-CoV-2-M_1_150	SARS-CoV-2	M	M	Cell-free IVTT	membrane glycoprotein	75	50	1	50	50 aa	0.302643	0.207513	0.0522611	-0.0189699	1	4.76	0	0	0.00225	0.0462	0.0915	0.0238	0.00521	0.996	-0.0421	0.0138	0.143	0.0152	0.00172	0.466	-0.0142	0.419	1	0.00387	0.798	0.841	0.0106	3.81185e-07	0.000348398	0.0397	0.725818	0.927738	0.0558	0.112454	0.885451	0.263	0.00133613	0.371629	0.152
SARS-CoV-2-M_76_225	SARS-CoV-2	M	M	Cell-free IVTT	membrane glycoprotein	75	50	26	75	50 aa	0.22412	0.203999	-0.287342	-0.275282	0	0	0	0	-1.7e-05	0.737	0.781	-0.0305	0.151	0.996	-0.00409	0.0436	0.153	0.000191	0.779	0.95	-0.0072	0.00461	0.153	-0.00312	0.107	0.158	0.000425	0.744401	0.96208	-0.139	0.262604	0.776158	0.0144	0.688938	0.937975	-0.0284	0.693553	0.935385	-0.00674
SARS-CoV-2-M_91_180	SARS-CoV-2	M	M	Cell-free IVTT	membrane glycoprotein	222	30	31	60	30 aa	0.24565	0.203069	0.282247	0.278396	0	0	0	0	0.0004	0.0414	0.0866	0.0148	0.654	0.996	0.00351	0.15	0.222	-7.71e-05	0.798	0.95	0.00954	0.00105	0.0893	-0.00321	0.154	0.216	-0.000205	0.819118	0.973549	0.0561	0.503445	0.858229	-0.0186	0.455313	0.914289	0.0448	0.371984	0.875985	0.0336
SARS-CoV-2-orf7a_136_225	SARS-CoV-2	ORF7a	ORF7a	Cell-free IVTT	orf7a protein	121	30	46	75	30 aa	0.23234	0.202934	-0.601868	-0.618617	0	0	0	0	0.000651	0.0102	0.0458	0.0156	0.526	0.996	0.00607	0.15	0.222	0.000667	0.557	0.95	0.00282	0.584	1	-0.000663	0.802	0.844	0.004	0.0133629	0.193601	-0.249	0.0791009	0.775342	0.0367	0.363177	0.910085	0.0766	0.343024	0.867134	0.0536
SARS-CoV-2-N_406_495	SARS-CoV-2	N	N	Cell-free IVTT	nucleocapsid phosphoprotein	419	30	136	165	30 aa	0.214293	0.200559	0.192558	0.216608	0	0	0	0	7.76e-05	0.787	0.824	-0.0137	0.311	0.996	-0.00206	0.482	0.555	-0.001	0.243	0.95	-0.00658	0.0814	0.686	0.000328	0.982	0.987	0.00103	0.260909	0.748307	-0.0596	0.478377	0.855373	0.0355	0.166537	0.885451	0.0509	0.313382	0.849669	0.000724
SARS-CoV-2-S.S2_1276_1425	SARS-CoV-2	S	S2	Cell-free IVTT	surface glycoprotein	588	50	426	475	50 aa	0.119519	0.200011	-0.194005	-0.21195	0	0	0	0	0.00171	0.0047	0.0386	0.0113	0.861	0.996	0.0183	0.183	0.251	-0.00176	0.619	0.95	-0.0037	0.781	1	-0.0144	0.214	0.285	0.00331	0.103367	0.514818	-0.306	0.105644	0.775342	-0.0347	0.520156	0.92288	0.114	0.296102	0.849669	0.0356
MERS-CoV_EMC/2012-E	MERS-CoV	E	E	Cell-free IVTT	envelope protein	82	82	1	82	Full Length	0.181448	0.196589	0.297529	0.289042	0	0	0	0	-0.000548	0.0455	0.091	-0.0033	0.382	0.996	-0.00126	0.769	0.809	-0.0016	0.186	0.95	-0.0104	0.0532	0.54	0.00525	0.205	0.275	-0.00163	0.037673	0.343425	0.0124	0.853489	0.958245	0.0164	0.416111	0.914289	0.0562	0.173768	0.796414	0.0883
SARS-CoV-2-orf3a_316_405	SARS-CoV-2	ORF3a	ORF3a	Cell-free IVTT	orf3a protein	275	30	106	135	30 aa	0.210568	0.194374	0.29952	0.313926	0	0	0	0	1.27e-05	0.965	0.972	-0.00264	0.561	0.996	-0.00189	0.473	0.547	-0.000712	0.335	0.95	0.00935	0.00697	0.185	0.00327	0.208	0.279	-0.000664	0.472033	0.851331	0.0901	0.298876	0.780958	-0.0188	0.461094	0.914289	0.0518	0.314451	0.849669	0.0118
SARS-CoV-2-orf7a_226_363	SARS-CoV-2	ORF7a	ORF7a	Cell-free IVTT	orf7a protein	121	46	76	121	50 aa	0.167034	0.19417	-0.531312	-0.498102	0	0	0	0	5.48e-05	0.934	0.948	-0.0221	0.368	0.996	-0.00321	0.677	0.735	0.00224	0.24	0.95	-0.0102	0.211	1	0.00691	0.275	0.357	0.00197	0.250582	0.728295	-0.149	0.345432	0.793171	0.0281	0.546081	0.92288	0.00653	0.943754	0.983394	-0.0241
HCoV_NL63_Amsterdam I-E	HCoV-NL63	E	E	Cell-free IVTT	envelope protein	77	77	1	77	Full Length	0.181646	0.193032	0.0744595	0.0209237	0	0	0	0	-0.000214	0.454	0.523	-0.0237	0.496	0.996	-0.00199	0.791	0.828	4.31e-05	0.977	0.993	0.0108	0.158	1	0.00455	0.447	0.538	-0.000735	0.574295	0.891569	0.123	0.317613	0.788162	0.000645	0.985676	0.997957	0.0299	0.678611	0.935385	0.0643
SARS-CoV-2-S.S1_151_300	SARS-CoV-2	S	S1	Cell-free IVTT	surface glycoprotein	685	50	51	100	50 aa	0.178163	0.192861	-0.163407	-0.109678	0	0	0	0	1.51e-05	0.944	0.956	0.012	0.404	0.996	0.00979	0.0709	0.161	0.00145	0.294	0.95	0.011	0.0654	0.616	-0.000488	0.913	0.93	0.00176	0.316487	0.763138	0.1	0.534859	0.863881	-0.0117	0.806931	0.963738	-0.0361	0.705451	0.935385	-0.0138
SARS-CoV-2-N_1171_1257	SARS-CoV-2	N	N	Cell-free IVTT	nucleocapsid phosphoprotein	419	29	391	419	30 aa	0.218117	0.189141	0.0249848	0.0402421	0	0	0	0	0.000133	0.556	0.617	-0.00845	0.456	0.996	0.00368	0.313	0.386	0.00118	0.21	0.95	0.0141	0.00247	0.112	0.00216	0.557	0.634	9.95e-05	0.915275	0.982796	0.148	0.104415	0.775342	-0.00318	0.902126	0.980858	0.0225	0.664484	0.935385	0.0533
SARS-CoV-2-S.S1_1126_1275	SARS-CoV-2	S	S1	Cell-free IVTT	surface glycoprotein	685	50	376	425	50 aa	0.174418	0.188379	-0.853142	-0.687225	0	0	0	0	0.000687	0.00367	0.0386	0.0383	0.0831	0.996	0.00859	0.0697	0.161	0.000301	0.817	0.95	0.000738	0.902	1	-0.00528	0.199	0.268	0.00419	0.126487	0.565808	-0.0633	0.796044	0.95693	0.0668	0.364987	0.910085	0.0907	0.534872	0.90748	0.133
MERS-CoV_EMC/2012-S2	MERS-CoV	S	S2	Cell-free IVTT	Spike glycoprotein	606	606	1	606	Full Length	0.304508	0.185821	0.754195	0.410669	1	4.76	2	9.52	0.0011	0.282	0.35	0.0347	0.86	0.996	-0.0306	0.056	0.16	-0.00165	0.657	0.95	-0.0141	0.418	1	-0.00333	0.794	0.837	0.000637	0.90517	0.981871	0.131	0.792082	0.95693	-0.00745	0.959742	0.996222	-0.117	0.693747	0.935385	0.075
SARS-CoV-2-N_91_180	SARS-CoV-2	N	N	Cell-free IVTT	nucleocapsid phosphoprotein	419	30	31	60	30 aa	0.148594	0.180055	0.231981	0.250755	0	0	0	0	-0.000618	0.0644	0.115	-0.0347	0.237	0.996	-0.0049	0.481	0.555	0.00228	0.202	0.95	-0.00516	0.486	1	0.00407	0.514	0.596	-0.000749	0.363143	0.800231	0.014	0.8529	0.958245	0.0335	0.150129	0.885451	0.0565	0.219716	0.796414	0.0194
MERS-CoV_EMC/2012-M	MERS-CoV	M	M	Cell-free IVTT	membrane protein	219	219	1	219	Full Length	0.149536	0.179571	0.21712	0.210365	0	0	0	0	-0.000307	0.26	0.327	0.00114	0.868	0.996	-0.00676	0.172	0.241	-0.000635	0.601	0.95	-0.00093	0.876	1	0.00574	0.198	0.268	-0.00113	0.277326	0.755875	0.105	0.274936	0.776158	0.0242	0.394629	0.914289	0.0778	0.17996	0.796414	0.0911
SARS-CoV-2-S.S1_526_675	SARS-CoV-2	S	S1	Cell-free IVTT	surface glycoprotein	685	50	176	225	50 aa	0.191356	0.178526	-0.415927	-0.47756	0	0	0	0	0.000328	0.09	0.142	0.00269	0.825	0.996	0.00629	0.147	0.219	0.000618	0.592	0.95	-0.00451	0.34	1	-0.00593	0.115	0.168	-0.000372	0.812491	0.973549	0.0715	0.624865	0.895847	-0.0202	0.641364	0.932167	-0.0235	0.786225	0.939607	0.0703
SARS-CoV-2-S.S2_376_525	SARS-CoV-2	S	S2	Cell-free IVTT	surface glycoprotein	588	50	126	175	50 aa	0.177554	0.177714	-0.505919	-0.501741	0	0	0	0	0.000611	0.00159	0.036	0.0145	0.484	0.996	0.00186	0.603	0.675	0.000491	0.643	0.95	-0.00116	0.772	1	-0.0029	0.4	0.496	0.00289	0.0247905	0.26973	-0.169	0.135995	0.775342	0.0302	0.358708	0.910085	0.0377	0.563538	0.919133	0.0374
SARS-CoV-2-orf3a_361_450	SARS-CoV-2	ORF3a	ORF3a	Cell-free IVTT	orf3a protein	275	30	121	150	30 aa	0.190707	0.177522	0.233863	0.387548	0	0	0	0	8.11e-05	0.732	0.778	-0.000167	0.451	0.996	-0.0129	0.0221	0.146	-0.00171	0.214	0.95	0.00274	0.652	1	0.00126	0.779	0.826	2.24e-05	0.990844	0.999713	-0.238	0.203382	0.776158	-0.0618	0.263927	0.885451	0.0303	0.779446	0.939607	-0.124
SARS-CoV-2-orf3a_496_585	SARS-CoV-2	ORF3a	ORF3a	Cell-free IVTT	orf3a protein	275	30	166	195	30 aa	0.185217	0.176419	0.171651	0.191244	0	0	0	0	0.000111	0.566	0.625	-0.0303	0.207	0.996	0.00634	0.0382	0.153	-0.000279	0.75	0.95	0.0162	6.15e-05	0.0668	-0.00141	0.673	0.74	0.000134	0.914921	0.982796	0.0666	0.569949	0.889284	-0.00739	0.831272	0.96407	0.0261	0.706487	0.935385	0.0483
SARS-CoV-2-orf7a_76_225	SARS-CoV-2	ORF7a	ORF7a	Cell-free IVTT	orf7a protein	121	50	26	75	50 aa	0.157711	0.174041	0.0435913	0.0284265	0	0	0	0	-3.11e-05	0.694	0.743	-0.0156	0.649	0.996	0.00107	0.77	0.809	5.42e-05	0.957	0.983	-0.00594	0.068	0.616	-0.00303	0.206	0.276	-0.000478	0.501638	0.863842	-0.0417	0.528411	0.86134	0.0202	0.309747	0.885451	0.0169	0.666196	0.935385	0.0129
SARS-CoV-2-S.S2_541_630	SARS-CoV-2	S	S2	Cell-free IVTT	surface glycoprotein	588	30	181	210	30 aa	0.18818	0.169569	0.184384	0.175522	0	0	0	0	-0.00018	0.445	0.515	-0.0345	0.262	0.996	0.00206	0.613	0.682	0.000634	0.572	0.95	0.0146	0.00598	0.171	-0.000598	0.92	0.936	-0.000106	0.924469	0.983823	0.0852	0.418567	0.841111	-0.0375	0.23677	0.885451	0.0364	0.558485	0.919133	0.0108
SARS-CoV-2-S.S1_1801_1950	SARS-CoV-2	S	S1	Cell-free IVTT	surface glycoprotein	685	50	601	650	50 aa	0.187783	0.167727	0.0934607	0.0842601	0	0	0	0	0.000166	0.429	0.499	-0.016	0.119	0.996	0.00587	0.116	0.189	0.00197	0.0531	0.95	-0.00251	0.562	1	-0.00294	0.377	0.473	-0.00109	0.341667	0.790632	0.00698	0.946761	0.979452	0.0255	0.416479	0.914289	0.0201	0.746118	0.939607	0.0805
SARS-CoV-2-S.S1_1726_1875	SARS-CoV-2	S	S1	Cell-free IVTT	surface glycoprotein	685	50	576	625	50 aa	0.18489	0.167625	-0.424169	-0.439818	0	0	0	0	0.000689	0.00169	0.036	0.0231	0.156	0.996	0.00727	0.0853	0.166	0.00119	0.282	0.95	0.00528	0.258	1	-0.00553	0.135	0.194	0.00268	0.0383996	0.343425	-0.266	0.0289422	0.775342	0.00244	0.941172	0.989413	-0.0191	0.77267	0.939607	-0.034
SARS-CoV-2-S.S1_856_945	SARS-CoV-2	S	S1	Cell-free IVTT	surface glycoprotein	685	30	286	315	30 aa	0.191911	0.166505	0.13157	0.155101	0	0	0	0	0.000237	0.388	0.455	-0.000498	0.969	0.996	0.00509	0.311	0.384	0.000235	0.832	0.95	0.0125	0.0291	0.408	-0.00188	0.651	0.722	0.000321	0.642838	0.924292	0.085	0.199457	0.776158	-0.0141	0.463963	0.914289	-0.0118	0.757849	0.939607	0.000677
SARS-CoV-2-M_271_360	SARS-CoV-2	M	M	Cell-free IVTT	membrane glycoprotein	222	30	91	120	30 aa	0.164056	0.164359	0.2662	0.299157	0	0	0	0	3.77e-05	0.86	0.888	0.00742	0.0971	0.996	0.000574	0.889	0.91	-0.00163	0.0315	0.95	0.011	0.00153	0.104	0.00383	0.136	0.194	-0.000743	0.456825	0.851331	-0.00714	0.938066	0.976702	-0.0268	0.335068	0.901532	0.0621	0.266488	0.832105	0.022
SARS-CoV-2-orf7a_271_360	SARS-CoV-2	ORF7a	ORF7a	Cell-free IVTT	orf7a protein	121	30	91	120	30 aa	0.167528	0.163332	-0.495797	-0.400228	0	0	0	0	0.000207	0.35	0.418	0.0146	0.454	0.996	1.64e-05	0.989	0.993	0.00109	0.459	0.95	0.000148	0.991	1	0.00389	0.403	0.497	0.00235	0.243429	0.714801	0.287	0.132362	0.775342	0.0327	0.549478	0.92288	0.0414	0.703155	0.935385	0.0819
SARS-CoV-2-M_526_666	SARS-CoV-2	M	M	Cell-free IVTT	membrane glycoprotein	222	47	176	222	50 aa	0.193441	0.161553	-0.23889	-0.194338	0	0	0	0	0.000184	0.396	0.463	0.00579	0.528	0.996	0.00646	0.108	0.185	0.00104	0.333	0.95	-0.00411	0.347	1	-0.00473	0.178	0.245	0.000249	0.837773	0.973549	-0.0889	0.436688	0.852079	-0.0203	0.547679	0.92288	0.0379	0.574483	0.919133	0.0162
SARS-CoV-2-orf6	SARS-CoV-2	ORF6	ORF6	Cell-free IVTT	orf6 protein	61	61	1	61	Full Length	0.203539	0.161347	-0.419474	-0.379782	0	0	0	0	0.000423	0.107	0.16	0.0156	0.439	0.996	0.00438	0.502	0.574	-0.00176	0.309	0.95	0.00488	0.498	1	-0.0119	0.0384	0.0671	0.0023	0.307736	0.762729	-0.242	0.251813	0.776158	-0.000462	0.993966	0.998559	-0.104	0.400202	0.88321	-0.115
HCoV-OC43_NC_005147-NS3 (envelope)	HCoV-OC43	E	E	Cell-free IVTT	NS3 protein, envelope protein	84	84	1	84	Full Length	0.166649	0.161342	0.203077	0.159543	0	0	0	0	-0.000181	0.407	0.475	0.0262	0.369	0.996	-0.00128	0.731	0.782	-0.000857	0.411	0.95	0.00835	0.0623	0.616	0.00487	0.155	0.217	-0.000269	0.762802	0.968318	0.111	0.192431	0.776158	0.00761	0.757587	0.95107	0.0893	0.0860173	0.77059	0.0964
SARS-CoV-2-N_586_675	SARS-CoV-2	N	N	Cell-free IVTT	nucleocapsid phosphoprotein	419	30	196	225	30 aa	0.147743	0.160601	0.241876	0.287833	0	0	0	0	-0.000775	0.0332	0.0758	-0.0469	0.182	0.996	-0.00669	0.335	0.406	0.00221	0.216	0.95	-0.00288	0.695	1	0.00327	0.619	0.693	-0.000642	0.400905	0.831649	0.0559	0.430577	0.852079	0.0506	0.0268093	0.885451	0.0751	0.0880124	0.77059	0.0678
SARS-CoV-2-orf3a_376_525	SARS-CoV-2	ORF3a	ORF3a	Cell-free IVTT	orf3a protein	275	50	126	175	50 aa	0.175742	0.158573	-0.148018	-0.140738	0	0	0	0	-0.000155	0.642	0.696	-0.0312	0.447	0.996	0.00382	0.437	0.511	-0.000178	0.906	0.963	-0.00602	0.252	1	0.00104	0.864	0.894	0.00102	0.428793	0.851331	0.0424	0.721826	0.927738	0.0733	0.0532028	0.885451	0.00283	0.968014	0.983394	-0.0109
SARS-CoV-2-S.S2_361_450	SARS-CoV-2	S	S2	Cell-free IVTT	surface glycoprotein	588	30	121	150	30 aa	0.170738	0.158447	0.312133	0.415967	0	0	0	0	1.38e-05	0.974	0.977	0.0175	0.789	0.996	0.00444	0.342	0.413	2.56e-05	0.948	0.978	0.0118	0.034	0.43	0.00276	0.502	0.59	-0.00081	0.521117	0.874667	-0.0296	0.79991	0.95693	-0.0301	0.391488	0.914289	0.177	0.0212184	0.557002	-0.00134
MERS-CoV_EMC/2012-orf4b	MERS-CoV	ORF4b	ORF4b	Cell-free IVTT	NS4B Protein	246	246	1	246	Full Length	0.152526	0.157754	0.229418	0.236741	0	0	0	0	-0.00022	0.311	0.379	0.0227	0.478	0.996	0.000924	0.859	0.886	-9.47e-05	0.953	0.98	0.0121	0.0442	0.497	0.00859	0.0618	0.0986	-0.000277	0.725289	0.960088	0.114	0.136673	0.775342	-0.0238	0.284584	0.885451	0.0314	0.475011	0.897383	0.0331
HCoV-OC43_NC_005147-M	HCoV-OC43	M	M	Cell-free IVTT	membrane protein	230	230	1	230	Full Length	0.145346	0.157181	0.319575	0.333816	0	0	0	0	-0.000272	0.385	0.453	-0.0249	0.608	0.996	-0.00754	0.199	0.267	0.000102	0.971	0.992	-0.00885	0.182	1	-0.00207	0.706	0.765	-0.00149	0.100521	0.512989	0.12	0.152074	0.775342	0.026	0.287554	0.885451	0.0141	0.768026	0.939607	0.0555
SARS-CoV-2-M_586_666	SARS-CoV-2	M	M	Cell-free IVTT	membrane glycoprotein	222	27	196	222	30 aa	0.122718	0.156444	0.22674	0.240284	0	0	0	0	-0.000685	0.0137	0.0494	-0.0214	0.577	0.996	-0.00696	0.22	0.288	0.000542	0.692	0.95	-0.00578	0.354	1	0.00602	0.226	0.3	-0.000778	0.304043	0.762729	-0.0102	0.882329	0.962883	0.0211	0.313726	0.885766	0.0355	0.393722	0.88321	0.00693
SARS-CoV-2-S.S1_601_750	SARS-CoV-2	S	S1	Cell-free IVTT	surface glycoprotein	685	50	201	250	50 aa	0.149639	0.154999	-0.723824	-0.595789	0	0	0	0	-6.87e-05	0.74	0.783	-0.0102	0.735	0.996	0.00191	0.586	0.658	0.00076	0.497	0.95	-0.0102	0.0352	0.439	-0.00393	0.281	0.363	0.000153	0.949563	0.987571	-0.0649	0.7734	0.94658	-0.116	0.100376	0.885451	-0.112	0.409785	0.88321	-0.119
SARS-CoV-2-S.S2_151_300	SARS-CoV-2	S	S2	Cell-free IVTT	surface glycoprotein	588	50	51	100	50 aa	0.178062	0.154041	0.391818	0.267619	0	0	0	0	0.000605	0.00957	0.0458	-0.0141	0.44	0.996	0.00557	0.252	0.321	0.00147	0.259	0.95	0.00454	0.383	1	-0.0028	0.483	0.572	-0.000196	0.93322	0.983823	-0.116	0.594699	0.889284	-0.0142	0.825427	0.96407	0.0368	0.775666	0.939607	0.0363
SARS-CoV-2-orf3a_301_600	SARS-CoV-2	ORF3a	ORF3a	Cell-free IVTT	orf3a protein	275	100	101	200	100 aa	0.171751	0.153908	-0.240364	-0.307081	0	0	0	0	0.000103	0.525	0.587	0.027	0.00249	0.902	-0.00113	0.531	0.603	-0.00211	0.000927	0.336	-0.00143	0.526	1	0.00137	0.509	0.594	-0.000924	0.504075	0.864243	-0.0923	0.473772	0.855373	-0.0191	0.616955	0.927706	-0.0218	0.774187	0.939607	0.0165
SARS-CoV-2-N_76_225	SARS-CoV-2	N	N	Cell-free IVTT	nucleocapsid phosphoprotein	419	50	26	75	50 aa	0.148391	0.153465	-0.635312	-0.55913	0	0	0	0	0.000619	0.00618	0.0419	0.0424	0.0623	0.996	0.00179	0.646	0.708	-0.00149	0.095	0.95	0.00303	0.458	1	-0.00172	0.659	0.73	0.00261	0.199779	0.689474	-0.0419	0.819523	0.95693	0.03	0.584294	0.92288	-0.085	0.440495	0.890032	-0.0806
SARS-CoV-2-M_136_225	SARS-CoV-2	M	M	Cell-free IVTT	membrane glycoprotein	222	30	46	75	30 aa	0.131107	0.149999	0.111327	0.0616761	0	0	0	0	0.000341	0.196	0.257	0.0295	0.228	0.996	0.000325	0.99	0.993	-0.00161	0.292	0.95	-0.00475	0.45	1	-0.00409	0.426	0.519	-1.18e-05	0.993208	0.999713	-0.183	0.169523	0.775342	-0.0522	0.185977	0.885451	-0.0719	0.353989	0.869094	-0.129
SARS-CoV-2-S.S2_136_225	SARS-CoV-2	S	S2	Cell-free IVTT	surface glycoprotein	588	30	46	75	30 aa	0.165105	0.149882	0.0147723	-0.0247807	0	0	1	4.76	-0.000266	0.318	0.386	-0.0071	0.722	0.996	0.00389	0.222	0.291	-0.000617	0.513	0.95	-0.00763	0.0417	0.477	-0.00296	0.277	0.358	0.00146	0.650386	0.929742	0.399	0.196446	0.776158	0.205	0.0339978	0.885451	0.132	0.463362	0.897383	0.138
SARS-CoV-2-S.S2_1_150	SARS-CoV-2	S	S2	Cell-free IVTT	surface glycoprotein	588	50	1	50	50 aa	0.153648	0.148001	-0.0678194	-0.0417095	0	0	0	0	0.00046	0.0543	0.102	-0.00217	0.977	0.996	0.00786	0.103	0.18	-0.000192	0.892	0.961	0.00834	0.114	0.913	-0.00445	0.304	0.39	0.00165	0.190414	0.669835	0.287	0.0223034	0.775342	0.0221	0.516035	0.92288	-0.000834	0.99016	0.9929	0.0615
SARS-CoV-2-S.S2_1666_1755	SARS-CoV-2	S	S2	Cell-free IVTT	surface glycoprotein	588	30	556	585	30 aa	0.150305	0.14772	0.196486	0.236215	0	0	0	0	0.000134	0.504	0.567	0.0229	0.267	0.996	0.00391	0.16	0.231	-0.00105	0.17	0.95	0.0112	0.0015	0.104	0.00205	0.403	0.497	-0.000347	0.669444	0.935328	0.044	0.561516	0.885565	-0.00592	0.791651	0.963542	0.139	0.00702323	0.371629	0.0659
SARS-CoV-2-S.S2_1711_1764	SARS-CoV-2	S	S2	Cell-free IVTT	surface glycoprotein	588	18	571	588	30 aa	0.168583	0.146972	0.0797184	0.0630378	0	0	0	0	-0.000308	0.176	0.235	-0.00555	0.838	0.996	-0.00276	0.312	0.385	0.000468	0.553	0.95	-0.00874	0.0194	0.293	0.000855	0.89	0.915	0.000223	0.793048	0.973549	-0.042	0.597463	0.889284	0.0266	0.268978	0.885451	-0.0136	0.772236	0.939607	-0.00542
SARS-CoV-2-S.S2_1306_1395	SARS-CoV-2	S	S2	Cell-free IVTT	surface glycoprotein	588	30	436	465	30 aa	0.161198	0.146867	0.253705	0.261176	0	0	0	0	-3.26e-05	0.891	0.912	0.0197	0.283	0.996	0.00468	0.147	0.219	-0.00121	0.153	0.95	0.0125	0.00147	0.104	0.00172	0.499	0.587	-0.00053	0.474615	0.851331	0.0414	0.547103	0.878436	-0.0299	0.156024	0.885451	0.0364	0.375636	0.875985	0.00617
SARS-CoV-2-S.S1_1951_2055	SARS-CoV-2	S	S1	Cell-free IVTT	surface glycoprotein	685	35	651	685	50 aa	0.158196	0.145649	-0.343648	-0.309185	0	0	0	0	0.000102	0.64	0.695	0.0104	0.409	0.996	0.00112	0.75	0.798	0.00102	0.28	0.95	0.0111	0.00973	0.204	0.00126	0.641	0.715	0.00121	0.472653	0.851331	0.222	0.167359	0.775342	0.0513	0.277082	0.885451	0.0426	0.645888	0.935385	0.122
SARS-CoV-2-S.S1_1441_1530	SARS-CoV-2	S	S1	Cell-free IVTT	surface glycoprotein	685	30	481	510	30 aa	0.125551	0.144987	0.128361	0.127355	0	0	0	0	1.92e-06	0.946	0.957	-0.0145	0.63	0.996	0.0064	0.105	0.183	0.000625	0.493	0.95	0.0131	0.00464	0.153	-0.000478	0.99	0.992	0.000287	0.712419	0.95723	0.159	0.0416523	0.775342	-0.00797	0.711099	0.937975	0.0117	0.785958	0.939607	0.0349
HCoV-OC43_NC_005147-HE	HCoV-OC43	HE	HE	Cell-free IVTT	hemagglutinin-esterase	424	424	1	424	Full Length	0.117097	0.144652	0.288743	0.337786	0	0	0	0	-0.000643	0.0761	0.127	-1.01e-05	0.986	0.996	-0.0129	0.112	0.187	-0.000321	0.87	0.96	-0.0126	0.149	1	0.012	0.0853	0.13	-0.000928	0.331872	0.777468	0.0224	0.798609	0.95693	0.0187	0.475788	0.914289	0.102	0.0666924	0.750087	0.0271
SARS-CoV-2-N_361_450	SARS-CoV-2	N	N	Cell-free IVTT	nucleocapsid phosphoprotein	419	30	121	150	30 aa	0.124725	0.14266	0.258764	0.236163	0	0	0	0	0.000302	0.132	0.186	-0.0308	0.145	0.996	-0.00138	0.715	0.768	-0.000427	0.664	0.95	0.00345	0.47	1	-0.00263	0.455	0.545	-0.00162	0.103282	0.514818	-0.0151	0.863742	0.960007	-0.00645	0.804913	0.963591	-0.0208	0.690434	0.935385	0.00209
SARS-CoV-2-S.S2_76_225	SARS-CoV-2	S	S2	Cell-free IVTT	surface glycoprotein	588	50	26	75	50 aa	0.11625	0.142323	-0.179514	-0.109243	0	0	0	0	0.0007	0.00158	0.036	0.0155	0.646	0.996	0.00614	0.156	0.229	-9.17e-05	0.93	0.969	0.00147	0.776	1	-0.00309	0.413	0.507	0.00187	0.1102	0.520814	-0.0558	0.592585	0.889284	-0.00136	0.964904	0.996222	-0.00922	0.880986	0.965559	-0.0315
SARS-CoV-2-S.S1_451_540	SARS-CoV-2	S	S1	Cell-free IVTT	surface glycoprotein	685	30	151	180	30 aa	0.144688	0.14043	0.125246	0.161088	0	0	0	0	8.12e-05	0.755	0.796	-0.0149	0.523	0.996	0.0071	0.0631	0.161	0.000809	0.388	0.95	0.0143	0.00203	0.112	-0.00284	0.433	0.527	7.41e-05	0.935327	0.984222	0.0909	0.294141	0.780574	-0.0015	0.952749	0.995172	0.0168	0.739469	0.939607	0.0299
SARS-CoV-2-N_136_225	SARS-CoV-2	N	N	Cell-free IVTT	nucleocapsid phosphoprotein	419	30	46	75	30 aa	0.167339	0.139462	-0.270141	-0.1844	0	0	0	0	0.000222	0.263	0.33	0.00169	0.777	0.996	0.00539	0.169	0.239	0.000685	0.508	0.95	-0.00217	0.606	1	-0.00523	0.13	0.187	0.000761	0.636724	0.91975	-0.0822	0.584325	0.889284	-0.00107	0.980777	0.997957	0.0503	0.573109	0.919133	0.0607
SARS-CoV-2-S.S1_496_585	SARS-CoV-2	S	S1	Cell-free IVTT	surface glycoprotein	685	30	166	195	30 aa	0.161309	0.137669	-0.0803741	-0.065984	0	0	0	0	-0.000235	0.282	0.35	-0.0243	0.474	0.996	-0.000248	0.843	0.873	0.000309	0.674	0.95	-0.0055	0.123	0.954	0.000293	0.993	0.994	0.000318	0.78945	0.973549	-0.0906	0.417726	0.841111	0.0201	0.542138	0.92288	-0.0489	0.46112	0.897383	-0.053
SARS-CoV-2-S.S2_1441_1530	SARS-CoV-2	S	S2	Cell-free IVTT	surface glycoprotein	588	30	481	510	30 aa	0.122238	0.137471	0.266968	0.264198	0	0	0	0	-0.000333	0.101	0.154	-0.00244	0.517	0.996	-0.000304	0.626	0.694	-0.000733	0.283	0.95	-0.0058	0.0809	0.686	0.00244	0.586	0.661	-0.00181	0.048607	0.364385	0.000353	0.996446	0.997766	0.00864	0.714128	0.937975	0.019	0.687477	0.935385	-0.00892
SARS-CoV-2-S.S2_946_1035	SARS-CoV-2	S	S2	Cell-free IVTT	surface glycoprotein	588	30	316	345	30 aa	0.113131	0.137221	0.0463623	0.0606792	0	0	0	0	-0.000243	0.166	0.224	-0.00341	0.147	0.996	-0.00391	0.319	0.391	0.00205	0.05	0.95	0.00956	0.0298	0.408	0.00219	0.5	0.588	-2.15e-06	0.998289	0.999713	0.178	0.0719082	0.775342	0.017	0.54153	0.92288	0.0452	0.4197	0.883279	0.0868
SARS-CoV-2-M_1_300	SARS-CoV-2	M	M	Cell-free IVTT	membrane glycoprotein	75	100	1	100	100 aa	0.249983	0.136702	0.247694	0.20243	1	4.76	0	0	0.0018	0.111	0.165	0.0409	0.00583	0.996	-0.0452	0.0122	0.143	0.0154	0.00228	0.497	-0.00529	0.76	1	0.0127	0.417	0.511	0.00667	0.000501795	0.0580217	0.262	0.0781396	0.775342	0.0269	0.522642	0.92288	0.208	0.0235714	0.557002	0.0985
SARS-CoV-2-S.S2_301_600	SARS-CoV-2	S	S2	Cell-free IVTT	surface glycoprotein	588	100	101	200	100 aa	0.147782	0.13319	-0.246711	-0.22153	0	0	0	0	0.000261	0.237	0.301	0.0383	0.0237	0.996	0.00453	0.199	0.267	-0.00208	0.0318	0.95	0.00733	0.0673	0.616	-0.000476	0.909	0.927	0.00121	0.450061	0.851331	0.174	0.249244	0.776158	0.0574	0.203883	0.885451	0.0848	0.341044	0.8653	0.129
SARS-CoV-2-orf3a_676_825	SARS-CoV-2	ORF3a	ORF3a	Cell-free IVTT	orf3a protein	275	50	226	275	50 aa	0.129758	0.131579	0.23219	0.256544	0	0	0	0	0.000132	0.631	0.688	-0.0093	0.886	0.996	0.00393	0.427	0.5	0.000515	0.678	0.95	-0.00377	0.449	1	-0.00245	0.521	0.604	0.000508	0.679037	0.937556	-0.149	0.203786	0.776158	0.00595	0.860318	0.968081	0.00391	0.953824	0.983394	-0.0338
SARS-CoV-2-N_1_90	SARS-CoV-2	N	N	Cell-free IVTT	nucleocapsid phosphoprotein	419	30	1	30	30 aa	0.110493	0.130345	-0.500031	-0.447145	0	0	0	0	-0.000423	0.0686	0.12	-0.0247	0.266	0.996	-0.00182	0.729	0.78	0.00144	0.232	0.95	-0.00728	0.171	1	0.0044	0.291	0.374	0.0016	0.44513	0.851331	-0.0421	0.82767	0.95693	0.0246	0.668908	0.934356	-0.0507	0.659918	0.935385	-0.0365
SARS-CoV-2-S.S2_1651_1764	SARS-CoV-2	S	S2	Cell-free IVTT	surface glycoprotein	588	38	551	588	50 aa	0.134414	0.129642	-0.0946634	-0.141412	0	0	0	0	-6.78e-06	0.916	0.932	-0.0246	0.0867	0.996	0.00699	0.0442	0.153	0.00196	0.0355	0.95	-0.000505	0.958	1	-0.000129	0.926	0.939	-0.00187	0.0807873	0.456423	0.0656	0.488797	0.857676	0.00626	0.822891	0.96407	0.0173	0.75698	0.939607	0.0485
SARS-CoV-2-N_316_405	SARS-CoV-2	N	N	Cell-free IVTT	nucleocapsid phosphoprotein	419	30	106	135	30 aa	0.141424	0.128954	-0.175843	-0.0904171	0	0	0	0	0.000539	0.0484	0.0941	-0.00775	0.757	0.996	0.00292	0.632	0.698	-0.000975	0.527	0.95	0.00493	0.473	1	-0.00772	0.145	0.206	0.00203	0.213353	0.711799	-0.116	0.436471	0.852079	-0.0256	0.561709	0.92288	-0.0901	0.312087	0.849669	-0.123
SARS-CoV-2-S.S2_1_300	SARS-CoV-2	S	S2	Cell-free IVTT	surface glycoprotein	588	100	1	100	100 aa	0.273711	0.128942	0.588893	0.421582	1	4.76	0	0	0.00107	0.172	0.231	-0.00306	0.991	0.996	-0.0133	0.626	0.694	0.000159	0.979	0.993	-0.026	0.375	1	-0.0306	0.17	0.236	0.00219	0.399015	0.830898	0.0114	0.961858	0.981728	-0.00944	0.894106	0.980811	0.089	0.532812	0.90748	0.0771
SARS-CoV-2-E	SARS-CoV-2	E	E	Cell-free IVTT	envelope protein	75	75	1	75	Full Length	0.123129	0.128624	0.24946	0.238908	0	0	0	0	-0.000389	0.0671	0.118	0.0181	0.394	0.996	-0.00538	0.126	0.198	-0.00104	0.247	0.95	-0.00044	0.918	1	0.00559	0.0846	0.129	-0.000902	0.293079	0.762144	-0.141	0.0880723	0.775342	0.039	0.109762	0.885451	0.121	0.0193156	0.557002	0.115
SARS-CoV-2-S.S2_901_990	SARS-CoV-2	S	S2	Cell-free IVTT	surface glycoprotein	588	30	301	330	30 aa	0.145765	0.126744	-0.0135836	0.00442169	0	0	0	0	-0.000202	0.334	0.402	-0.0266	0.383	0.996	0.000327	0.991	0.993	0.000529	0.465	0.95	-0.00618	0.0647	0.616	0.0014	0.696	0.758	0.000697	0.511782	0.86923	-0.0411	0.67628	0.921199	0.0194	0.508711	0.92228	-0.0506	0.392041	0.88321	-0.0752
SARS-CoV-2-orf7a_226_315	SARS-CoV-2	ORF7a	ORF7a	Cell-free IVTT	orf7a protein	121	30	76	105	30 aa	0.117562	0.12667	-0.261799	-0.241668	0	0	0	0	-0.000349	0.177	0.236	-0.016	0.467	0.996	-0.00272	0.633	0.699	0.00156	0.292	0.95	-0.0049	0.434	1	0.00335	0.512	0.596	0.00134	0.490892	0.856052	-0.158	0.387425	0.828114	0.0332	0.537645	0.92288	-0.037	0.729623	0.939607	-0.0138
SARS-CoV-2-S.S1_76_225	SARS-CoV-2	S	S1	Cell-free IVTT	surface glycoprotein	685	50	26	75	50 aa	0.111403	0.126001	-0.0449405	-0.0382408	0	0	0	0	-0.000564	0.0978	0.151	-0.0355	0.237	0.996	-0.00249	0.69	0.747	0.00211	0.164	0.95	-0.00989	0.119	0.933	0.00252	0.673	0.74	-9.49e-05	0.925672	0.983823	0.0274	0.772725	0.94658	0.0636	0.0370222	0.885451	0.00582	0.917499	0.972996	0.0312
MERS-CoV_EMC/2012-orf8b	MERS-CoV	ORF8b	ORF8b	Cell-free IVTT	ORF8B Protein	112	112	1	112	Full Length	0.183228	0.12302	-0.493473	-0.496913	0	0	0	0	0.00105	0.00523	0.0386	0.0239	0.418	0.996	0.0219	0.0449	0.153	0.00101	0.721	0.95	0.0135	0.241	1	-0.0254	0.00692	0.0165	0.00271	0.19869	0.689474	-0.324	0.105287	0.775342	-0.011	0.846316	0.964964	-0.0635	0.576499	0.919133	-0.12
SARS-CoV-2-N_946_1035	SARS-CoV-2	N	N	Cell-free IVTT	nucleocapsid phosphoprotein	419	30	316	345	30 aa	0.120441	0.121824	0.25218	0.286754	0	0	0	0	-0.00089	0.00255	0.0385	-0.0384	0.141	0.996	-0.00554	0.348	0.417	0.00194	0.191	0.95	-0.00322	0.604	1	0.00341	0.521	0.603	-0.000746	0.359509	0.800231	0.0338	0.651323	0.910473	0.0606	0.0146834	0.885451	0.113	0.0215592	0.557002	0.0621
SARS-CoV-2-orf6_76_183	SARS-CoV-2	ORF6	ORF6	Cell-free IVTT	orf6 protein	61	36	26	61	50 aa	0.164339	0.119667	-0.664256	-0.746581	0	0	0	0	0.000479	0.0276	0.068	0.0111	0.592	0.996	0.0124	0.00562	0.143	0.000666	0.521	0.95	-0.000209	0.935	1	-0.00605	0.099	0.149	0.00341	0.0845329	0.466433	-0.127	0.469322	0.855373	0.0393	0.451257	0.914289	-0.0195	0.850483	0.956984	-0.0215
SARS-CoV-2-S.S2_1201_1500	SARS-CoV-2	S	S2	Cell-free IVTT	surface glycoprotein	588	100	401	500	100 aa	0.24577	0.11922	0.627794	0.329701	1	4.76	3	14.29	0.000458	0.479	0.545	-0.0164	0.781	0.996	0.0112	0.611	0.681	-0.00262	0.648	0.95	0.0363	0.135	1	0.0142	0.426	0.519	0.00585	0.20062	0.689474	-0.499	0.238146	0.776158	-0.0786	0.523936	0.92288	0.323	0.201285	0.796414	0.0911
SARS-CoV-2-S.S2_226_375	SARS-CoV-2	S	S2	Cell-free IVTT	surface glycoprotein	588	50	76	125	50 aa	0.13508	0.11821	0.0114324	0.0275965	0	0	0	0	0.000137	0.607	0.662	-0.0303	0.339	0.996	0.00553	0.115	0.188	0.000477	0.586	0.95	-0.00235	0.513	1	0.000629	0.906	0.926	0.00051	0.535666	0.876875	0.0664	0.389139	0.828114	0.027	0.243702	0.885451	-0.0174	0.700919	0.935385	-0.0217
SARS-CoV-2-orf8_271_360	SARS-CoV-2	ORF8	ORF8	Cell-free IVTT	orf8 protein	121	30	91	120	30 aa	0.12355	0.117612	-0.0947059	-0.112188	0	0	0	0	-3.39e-05	0.887	0.909	-0.0265	0.0662	0.996	0.00839	0.00266	0.143	0.00148	0.0259	0.95	0.00137	0.582	1	-0.00171	0.412	0.506	-0.00259	0.0377115	0.343425	-0.0513	0.632271	0.89723	0.00921	0.771843	0.955574	0.00384	0.95165	0.983394	0.0457
SARS-CoV-2-orf8_181_270	SARS-CoV-2	ORF8	ORF8	Cell-free IVTT	orf8 protein	121	30	61	90	30 aa	0.139664	0.11751	-0.682333	-0.704964	0	0	0	0	0.00053	0.0188	0.0547	0.0129	0.662	0.996	0.00945	0.0312	0.152	0.000348	0.748	0.95	-0.000361	0.922	1	-0.00299	0.429	0.522	0.00381	0.0403568	0.353773	-0.214	0.194036	0.776158	0.0277	0.560909	0.92288	0.00987	0.91705	0.972996	-0.0268
SARS-CoV-2-S.S1_1576_1725	SARS-CoV-2	S	S1	Cell-free IVTT	surface glycoprotein	685	50	526	575	50 aa	0.0907265	0.11688	-0.02719	-0.0189632	0	0	0	0	-0.000556	0.0459	0.0912	-0.0367	0.184	0.996	-0.00185	0.764	0.808	0.00169	0.234	0.95	-0.00227	0.733	1	0.00413	0.404	0.499	0.000259	0.748553	0.96208	0.073	0.338536	0.793171	0.0605	0.0152789	0.885451	0.0581	0.205363	0.796414	0.0515
SARS-CoV-2-orf3a_601_825	SARS-CoV-2	ORF3a	ORF3a	Cell-free IVTT	orf3a protein	275	75	201	275	100 aa	0.184128	0.115238	0.33996	0.285433	1	4.76	0	0	7.38e-05	0.842	0.871	-0.0239	0.436	0.996	-0.00469	0.649	0.711	-0.00207	0.444	0.95	4.49e-05	1	1	-0.0043	0.597	0.672	0.00168	0.554401	0.884346	-0.331	0.220017	0.776158	0.107	0.183539	0.885451	0.192	0.230847	0.799141	0.145
SARS-CoV-2-N_811_900	SARS-CoV-2	N	N	Cell-free IVTT	nucleocapsid phosphoprotein	419	30	271	300	30 aa	0.0940983	0.114896	-0.0262978	0.0122516	0	0	0	0	-0.000206	0.26	0.327	0.00642	0.0528	0.996	0.000487	0.835	0.867	0.0022	0.022	0.95	0.0095	0.0188	0.287	0.00258	0.371	0.466	0.000887	0.502252	0.863842	0.226	0.0806865	0.775342	0.00851	0.814467	0.963738	0.0389	0.593415	0.921338	0.0624
SARS-CoV-2-S.S1_91_180	SARS-CoV-2	S	S1	Cell-free IVTT	surface glycoprotein	685	30	31	60	30 aa	0.102416	0.113717	-0.0714141	-0.076375	0	0	0	0	-0.000405	0.0444	0.0905	-0.021	0.428	0.996	-0.000981	0.645	0.707	0.000568	0.437	0.95	-0.0073	0.0321	0.421	0.000438	0.915	0.931	-0.00063	0.611203	0.907315	-0.108	0.352081	0.793171	0.0172	0.614703	0.927706	-0.0651	0.347541	0.869094	-0.0481
SARS-CoV-2-M_181_270	SARS-CoV-2	M	M	Cell-free IVTT	membrane glycoprotein	222	30	61	90	30 aa	0.0926083	0.112502	0.242148	0.251113	0	0	0	0	-6.28e-05	0.761	0.799	-0.011	0.698	0.996	-0.00547	0.206	0.274	7.14e-05	0.95	0.979	-0.00522	0.266	1	-0.000871	0.783	0.83	-0.00124	0.318032	0.763138	0.00995	0.930192	0.974103	-0.000798	0.981133	0.997957	0.0796	0.249866	0.81565	0.0346
SARS-CoV-2-M_151_450	SARS-CoV-2	M	M	Cell-free IVTT	membrane glycoprotein	75	100	51	150	100 aa	0.117955	0.11106	-0.145093	-0.0713628	0	0	0	0	-0.000169	0.338	0.406	0.023	0.0177	0.996	-0.00356	0.248	0.317	-0.00217	0.0117	0.95	0.00227	0.489	1	0.00336	0.188	0.257	0.0014	0.508314	0.867755	-0.296	0.144813	0.775342	-0.06	0.310072	0.885451	-0.106	0.368651	0.875985	-0.196
SARS-CoV-2-S.S2_676_825	SARS-CoV-2	S	S2	Cell-free IVTT	surface glycoprotein	588	50	226	275	50 aa	0.0880897	0.108714	-0.213644	-0.174975	0	0	0	0	0.00038	0.0326	0.075	-0.00216	0.649	0.996	0.000827	0.823	0.859	0.000992	0.353	0.95	0.000641	0.875	1	-0.00412	0.236	0.311	0.002	0.0717713	0.425663	0.000813	0.99333	0.996999	-0.00869	0.763839	0.95107	-0.0349	0.547815	0.915758	-0.0346
SARS-CoV-2-E_76_225	SARS-CoV-2	E	E	Cell-free IVTT	envelope protein	75	50	26	75	50 aa	0.0939432	0.108635	-0.741326	-0.71406	0	0	0	0	0.000556	0.035	0.0788	0.0439	0.0773	0.996	-0.00186	0.722	0.775	-0.00158	0.284	0.95	0.000882	0.93	1	0.00297	0.513	0.596	0.00376	0.138722	0.597579	-0.189	0.410111	0.837102	0.0529	0.436992	0.914289	-0.00667	0.960525	0.983394	-0.0208
SARS-CoV-2-S.S1_901_990	SARS-CoV-2	S	S1	Cell-free IVTT	surface glycoprotein	685	30	301	330	30 aa	0.108435	0.108015	0.0933935	0.132153	0	0	0	0	0.000134	0.384	0.453	0.0113	0.638	0.996	0.00313	0.193	0.262	0.000273	0.654	0.95	0.0113	0.000268	0.0728	0.00326	0.146	0.206	0.000581	0.674019	0.935707	0.121	0.352172	0.793171	0.000607	0.987279	0.997957	0.0592	0.442158	0.890032	0.0472
SARS-CoV-2-S.S2_1081_1170	SARS-CoV-2	S	S2	Cell-free IVTT	surface glycoprotein	588	30	361	390	30 aa	0.0942499	0.107321	0.25126	0.240335	0	0	0	0	-0.000398	0.109	0.163	-0.00293	0.971	0.996	-0.00337	0.447	0.522	-9.51e-06	0.968	0.991	-0.00824	0.119	0.933	0.00779	0.0698	0.109	-0.00156	0.142646	0.60333	0.00505	0.957614	0.98124	0.0228	0.424872	0.914289	0.0439	0.442092	0.890032	0.0114
SARS-CoV-2-S.S2_226_315	SARS-CoV-2	S	S2	Cell-free IVTT	surface glycoprotein	588	30	76	105	30 aa	0.0610963	0.107303	-0.592852	-0.46485	0	0	0	0	0.000622	0.0844	0.135	0.0567	0.103	0.996	0.00303	0.666	0.725	-0.00227	0.211	0.95	0.00168	0.834	1	0.00167	0.75	0.801	0.00202	0.287428	0.755875	-0.263	0.143592	0.775342	-0.0244	0.635844	0.932167	0.0123	0.904699	0.972282	-0.152
SARS-CoV-2-S.S2_721_810	SARS-CoV-2	S	S2	Cell-free IVTT	surface glycoprotein	588	30	241	270	30 aa	0.117245	0.107182	0.237589	0.205324	0	0	0	0	-0.000233	0.274	0.342	0.0218	0.48	0.996	0.0015	0.608	0.679	-0.000544	0.562	0.95	0.0128	0.00164	0.105	0.00151	0.554	0.633	-0.000509	0.440185	0.851331	0.0492	0.423235	0.84414	-0.0354	0.0657153	0.885451	0.0241	0.507161	0.898275	0.00316
SARS-CoV-2-N_451_540	SARS-CoV-2	N	N	Cell-free IVTT	nucleocapsid phosphoprotein	419	30	151	180	30 aa	0.0991949	0.106916	0.0439753	0.0721118	0	0	0	0	-0.00017	0.341	0.41	-0.000449	0.147	0.996	0.000444	0.874	0.898	0.00215	0.052	0.95	0.00798	0.0774	0.673	-0.000303	0.948	0.958	0.000136	0.911975	0.982475	0.115	0.322589	0.790764	-0.00143	0.966596	0.996222	0.0546	0.427995	0.886643	0.0941
SARS-CoV-2-S.S1_676_825	SARS-CoV-2	S	S1	Cell-free IVTT	surface glycoprotein	685	50	226	275	50 aa	0.103831	0.106608	-0.395161	-0.33787	0	0	0	0	-0.000535	0.133	0.187	-0.039	0.274	0.996	-0.00204	0.762	0.808	0.00194	0.217	0.95	-0.0114	0.0888	0.743	2.96e-05	0.965	0.973	0.00141	0.305114	0.762729	0.264	0.0500587	0.775342	0.124	0.00438006	0.595141	0.0151	0.839201	0.954988	0.0807
SARS-CoV-2-orf3a_676_765	SARS-CoV-2	ORF3a	ORF3a	Cell-free IVTT	orf3a protein	275	30	226	255	30 aa	0.143388	0.106488	0.212935	0.18585	0	0	0	0	1.38e-05	0.996	0.996	-0.00693	0.825	0.996	0.000737	0.771	0.809	-0.000121	0.838	0.95	0.0094	0.00336	0.135	0.00113	0.574	0.65	-0.000403	0.576614	0.891569	0.0898	0.192712	0.776158	-0.0228	0.262143	0.885451	0.0175	0.660334	0.935385	0.0216
SARS-CoV-2-S.S1_1036_1125	SARS-CoV-2	S	S1	Cell-free IVTT	surface glycoprotein	685	30	346	375	30 aa	0.109836	0.10497	0.15497	0.158931	0	0	0	0	-0.000423	0.176	0.235	-0.0289	0.548	0.996	-0.000354	0.918	0.935	0.000519	0.668	0.95	-0.0047	0.36	1	-0.000458	0.863	0.894	-0.000883	0.492127	0.856052	-0.0219	0.853316	0.958245	0.0231	0.515245	0.92288	-0.0407	0.566144	0.919133	-0.0436
MERS-CoV_EMC/2012-S_US	MERS-CoV	S	S	Cell-free IVTT	Spike glycoprotein	1353	1353	1	1353	Full Length	0.0787089	0.10221	-0.134248	-0.119078	0	0	0	0	-0.000426	0.126	0.18	0.0125	0.859	0.996	-0.00216	0.726	0.777	-0.000144	0.937	0.972	0.00676	0.311	1	0.0073	0.17	0.237	1.35e-05	0.994219	0.999713	-0.0619	0.722712	0.927738	0.0312	0.548712	0.92288	0.0869	0.406283	0.88321	0.111
SARS-CoV-2-M_1_90	SARS-CoV-2	M	M	Cell-free IVTT	membrane glycoprotein	222	30	1	30	30 aa	0.27959	0.102046	0.599923	0.320518	1	4.76	2	9.52	0.00353	0.0252	0.0651	0.0557	0.00103	0.902	-0.0637	0.00674	0.143	0.0244	0.000376	0.285	-0.0169	0.48	1	0.00578	0.787	0.831	0.0124	0.0163697	0.209339	-0.314	0.470551	0.855373	-0.0058	0.963807	0.996222	0.384	0.148518	0.796414	0.184
SARS-CoV-2-S.S2_1486_1575	SARS-CoV-2	S	S2	Cell-free IVTT	surface glycoprotein	588	30	496	525	30 aa	0.120989	0.0975616	0.127298	0.115295	0	0	0	0	-9.7e-05	0.651	0.703	-0.0215	0.508	0.996	0.00364	0.425	0.498	-0.000177	0.905	0.963	0.0131	0.0164	0.266	0.000324	0.902	0.924	-0.000126	0.896094	0.976006	0.0479	0.596166	0.889284	-0.016	0.552322	0.92288	0.0518	0.340063	0.8653	0.0514
SARS-CoV-2-S.S1_1051_1200	SARS-CoV-2	S	S1	Cell-free IVTT	surface glycoprotein	685	50	351	400	50 aa	0.0978139	0.0975586	-0.691843	-0.65762	0	0	0	0	0.000147	0.565	0.625	-0.00306	0.98	0.996	0.0056	0.359	0.428	-0.000172	0.922	0.968	0.00144	0.828	1	-0.00488	0.366	0.46	0.00149	0.567575	0.887704	0.278	0.259213	0.776158	-0.0494	0.494228	0.919907	-0.0646	0.653006	0.935385	0.0167
SARS-CoV-2-orf7a_316_363	SARS-CoV-2	ORF7a	ORF7a	Cell-free IVTT	orf7a protein	121	16	106	121	30 aa	0.10554	0.0958112	-0.548544	-0.484575	0	0	0	0	0.000727	0.0151	0.0511	0.00703	0.734	0.996	-0.000461	0.94	0.954	-0.00141	0.466	0.95	0.00244	0.775	1	-0.00274	0.65	0.721	0.00331	0.0629448	0.402477	-0.293	0.0757878	0.775342	-0.0245	0.596984	0.927706	-0.146	0.13068	0.796414	-0.198
HCoV_NL63_Amsterdam I-M	HCoV-NL63	M	M	Cell-free IVTT	membrane protein	226	226	1	226	Full Length	0.0937328	0.09399	0.224262	0.174157	0	0	0	0	-0.000333	0.119	0.172	0.00275	0.288	0.996	-0.00539	0.143	0.216	-0.00153	0.117	0.95	-0.00495	0.235	1	0.00353	0.282	0.363	-0.000968	0.299513	0.762729	0.0335	0.694932	0.925362	0.0196	0.443725	0.914289	0.0391	0.444007	0.890032	0.0708
SARS-CoV-2-orf3a_271_360	SARS-CoV-2	ORF3a	ORF3a	Cell-free IVTT	orf3a protein	275	30	91	120	30 aa	0.108481	0.0922564	0.144954	0.125054	0	0	0	0	-0.000459	0.0713	0.123	-0.00657	0.649	0.996	-0.00689	0.106	0.183	-0.000832	0.453	0.95	-0.00786	0.107	0.868	0.00123	0.739	0.794	-0.00115	0.145204	0.604738	0.0204	0.772284	0.94658	0.0295	0.172611	0.885451	-0.017	0.685726	0.935385	0.0117
SARS-CoV-2-N_151_300	SARS-CoV-2	N	N	Cell-free IVTT	nucleocapsid phosphoprotein	419	50	51	100	50 aa	0.103914	0.090757	-0.067015	-0.0917185	0	0	0	0	3.69e-05	0.842	0.871	0.00273	0.64	0.996	-0.000407	0.85	0.88	-0.000776	0.346	0.95	0.00285	0.405	1	0.00162	0.53	0.611	-0.000212	0.826642	0.973549	0.0287	0.751076	0.937677	0.0449	0.110305	0.885451	0.0413	0.445283	0.890032	0.0781
SARS-CoV-2-S.S2_1_90	SARS-CoV-2	S	S2	Cell-free IVTT	surface glycoprotein	588	30	1	30	30 aa	0.0990541	0.0858388	-0.377284	-0.300674	0	0	0	0	0.000138	0.57	0.628	0.03	0.248	0.996	0.00565	0.113	0.187	-6.23e-05	0.943	0.976	0.00864	0.034	0.43	0.000375	0.812	0.852	0.000125	0.933104	0.983823	0.277	0.0617611	0.775342	0.0344	0.409942	0.914289	0.022	0.789664	0.939607	0.102
SARS-CoV-2-M_46_135	SARS-CoV-2	M	M	Cell-free IVTT	membrane glycoprotein	222	30	16	45	30 aa	0.076979	0.085076	0.211188	0.1746	0	0	0	0	-0.000491	0.0471	0.0931	-0.0343	0.0325	0.996	-0.00442	0.185	0.253	-0.0016	0.0932	0.95	-0.00435	0.261	1	0.00279	0.445	0.537	-0.000986	0.303072	0.762729	0.0209	0.810704	0.95693	0.0182	0.486486	0.916811	-0.0148	0.775884	0.939607	-0.00425
SARS-CoV-2-S.S2_316_405	SARS-CoV-2	S	S2	Cell-free IVTT	surface glycoprotein	588	30	106	135	30 aa	0.0775356	0.0842868	-0.15635	-0.117116	0	0	0	0	-0.000105	0.524	0.587	0.0138	0.124	0.996	-0.0013	0.693	0.749	-0.00181	0.0452	0.95	-0.0106	0.00745	0.188	0.00131	0.646	0.719	-0.000786	0.565702	0.886689	-0.18	0.170678	0.776158	0.00446	0.905505	0.982457	-0.0357	0.63672	0.932021	-0.0624
MERS-CoV_EMC/2012-orf4a	MERS-CoV	ORF4a	ORF4a	Cell-free IVTT	NS4A Protein	109	109	1	109	Full Length	0.152381	0.083739	-0.113885	-0.105712	0	0	0	0	-3.19e-05	0.946	0.957	0.000876	0.872	0.996	0.00839	0.469	0.543	-0.00161	0.6	0.95	0.0253	0.0528	0.54	-0.00273	0.758	0.807	-0.000359	0.820059	0.973549	0.17	0.257138	0.776158	-0.0396	0.371499	0.910085	-0.0293	0.737457	0.939607	0.0207
SARS-CoV-2-orf8_316_363	SARS-CoV-2	ORF8	ORF8	Cell-free IVTT	orf8 protein	121	16	106	121	30 aa	0.0936773	0.0830318	0.150311	0.123957	0	0	0	0	0.000356	0.0669	0.118	-0.00499	0.801	0.996	0.000261	0.984	0.99	0.000731	0.523	0.95	0.00208	0.676	1	0.000697	0.879	0.905	-0.000902	0.147678	0.608051	-0.065	0.255066	0.776158	0.00297	0.85769	0.968081	0.0159	0.63245	0.932021	0.0201
HCoV-OC43_NC_005147-S_US	HCoV-OC43	S	S	Cell-free IVTT	Spike protein	1361	1361	1	1361	Full Length	0.0620927	0.0819154	-0.20875	-0.204545	0	0	0	0	-0.000204	0.241	0.307	0.0154	0.0951	0.996	-0.01	0.0039	0.143	-0.00182	0.0379	0.95	-0.0117	0.00243	0.112	0.000888	0.708	0.766	-0.000201	0.863832	0.973549	-0.058	0.596609	0.889284	-0.036	0.27624	0.885451	-0.0659	0.317619	0.849669	-0.0474
SARS-CoV-2-N_631_720	SARS-CoV-2	N	N	Cell-free IVTT	nucleocapsid phosphoprotein	419	30	211	240	30 aa	0.0803981	0.0819115	0.0270473	0.0917949	0	0	0	0	-0.000324	0.0961	0.149	-0.00608	0.509	0.996	-0.00263	0.417	0.491	0.000997	0.248	0.95	0.0111	0.00646	0.18	0.00361	0.224	0.297	0.000256	0.809701	0.973549	0.176	0.0918196	0.775342	-0.00032	0.991307	0.997957	0.0365	0.536637	0.908605	0.0621
SARS-CoV-2-orf3a_181_270	SARS-CoV-2	ORF3a	ORF3a	Cell-free IVTT	orf3a protein	275	30	61	90	30 aa	0.0807709	0.0806793	-0.210399	-0.320317	0	0	0	0	0.000333	0.172	0.231	0.0389	0.0958	0.996	0.0035	0.495	0.568	-0.0017	0.197	0.95	0.00249	0.664	1	0.000583	0.879	0.905	0.00139	0.434843	0.851331	-0.346	0.0497752	0.775342	-0.0391	0.427778	0.914289	-0.0485	0.620324	0.932021	-0.164
SARS-CoV-2-S.S2_1426_1575	SARS-CoV-2	S	S2	Cell-free IVTT	surface glycoprotein	588	50	476	525	50 aa	0.105533	0.0798	-0.0550184	-0.016485	0	0	0	0	0.00124	0.0242	0.0636	-0.0215	0.824	0.996	0.0339	0.0106	0.143	0.00123	0.699	0.95	-0.00209	0.878	1	-0.0271	0.0148	0.0299	0.000741	0.404672	0.833271	0.00602	0.941294	0.979126	0.0234	0.343301	0.906921	-0.0259	0.595013	0.921338	-0.0421
MERS-CoV_EMC/2012-orf5	MERS-CoV	ORF5	ORF5	Cell-free IVTT	NS5 Protein	224	224	1	224	Full Length	0.0586353	0.0788321	0.28251	0.0967209	0	0	1	4.76	-0.000376	0.275	0.343	-0.00994	0.912	0.996	-0.00183	0.83	0.865	0.000492	0.786	0.95	-0.0163	0.0469	0.507	-0.0046	0.435	0.528	-0.00492	0.287886	0.755875	-0.445	0.301891	0.785062	-0.0698	0.580078	0.92288	-0.0963	0.701893	0.935385	0.0519
SARS-CoV-2-S.S1_226_375	SARS-CoV-2	S	S1	Cell-free IVTT	surface glycoprotein	685	50	76	125	50 aa	0.0813264	0.0785498	-0.648421	-0.707954	0	0	0	0	0.000244	0.17	0.23	0.00637	0.305	0.996	0.00722	0.0208	0.146	0.00106	0.176	0.95	0.0022	0.523	1	-0.00134	0.603	0.678	0.00298	0.191432	0.669835	-0.132	0.522675	0.858229	0.0339	0.580913	0.92288	-0.0176	0.885297	0.969102	-0.00852
SARS-CoV-2-S.S2_1576_1725	SARS-CoV-2	S	S2	Cell-free IVTT	surface glycoprotein	588	50	526	575	50 aa	0.076284	0.0770433	-0.151713	-0.0307218	0	0	0	0	0.000457	0.0284	0.069	0.0128	0.639	0.996	-0.000366	0.934	0.949	0.000192	0.885	0.961	-0.00032	0.929	1	-0.005	0.197	0.267	0.00104	0.539202	0.876875	-0.16	0.313005	0.788162	-0.0417	0.37471	0.910085	-0.0363	0.696113	0.935385	-0.0676
SARS-CoV-2-S.S1_541_630	SARS-CoV-2	S	S1	Cell-free IVTT	surface glycoprotein	685	30	181	210	30 aa	0.0667701	0.0758022	0.0346573	0.0660689	0	0	0	0	-0.00028	0.123	0.177	0.0141	0.383	0.996	-0.00173	0.685	0.743	0.000889	0.383	0.95	0.00822	0.0645	0.616	0.00486	0.153	0.215	0.000273	0.809809	0.973549	0.168	0.127544	0.775342	0.021	0.505134	0.92228	0.0751	0.242063	0.81259	0.0946
SARS-CoV-2-S.S2_1126_1215	SARS-CoV-2	S	S2	Cell-free IVTT	surface glycoprotein	588	30	376	405	30 aa	0.109812	0.0752591	0.143422	0.145624	0	0	0	0	-0.00014	0.586	0.643	-0.033	0.278	0.996	0.00409	0.448	0.522	0.000275	0.839	0.95	0.0178	0.00588	0.171	-0.000816	0.865	0.894	9.59e-05	0.895313	0.976006	0.115	0.107389	0.775342	-0.0233	0.259439	0.885451	0.0125	0.757455	0.939607	0.02
SARS-CoV-2-N_991_1080	SARS-CoV-2	N	N	Cell-free IVTT	nucleocapsid phosphoprotein	419	30	331	360	30 aa	0.0674799	0.0744768	0.0210412	0.0848265	0	0	0	0	-0.000439	0.0361	0.0799	0.00836	0.589	0.996	-0.00281	0.483	0.555	0.000854	0.407	0.95	0.0126	0.0083	0.201	0.00439	0.201	0.271	0.000364	0.775694	0.973549	0.267	0.0383866	0.775342	0.00389	0.912293	0.98286	0.0653	0.362471	0.873628	0.0988
SARS-CoV-2-E_1_90	SARS-CoV-2	E	E	Cell-free IVTT	envelope protein	75	30	1	30	30 aa	0.077299	0.0691287	0.230644	0.261819	0	0	0	0	-1.08e-05	0.961	0.969	-0.0148	0.284	0.996	-0.00422	0.301	0.373	0.00154	0.158	0.95	-0.00142	0.753	1	-0.000526	0.856	0.888	-0.00191	0.0583323	0.38663	0.0684	0.441582	0.852079	0.00635	0.80811	0.963738	0.0548	0.303396	0.849669	0.0359
SARS-CoV-2-S.S2_811_900	SARS-CoV-2	S	S2	Cell-free IVTT	surface glycoprotein	588	30	271	300	30 aa	0.0631625	0.067924	-0.515165	-0.473147	0	0	0	0	0.000405	0.113	0.168	0.000651	0.991	0.996	0.0064	0.282	0.355	-2.93e-06	0.986	0.994	0.00463	0.489	1	-0.00211	0.676	0.742	0.00323	0.0953823	0.493717	-0.168	0.332794	0.793171	0.0167	0.743219	0.947331	-0.0648	0.526405	0.902219	-0.101
SARS-CoV-2-orf3a_451_540	SARS-CoV-2	ORF3a	ORF3a	Cell-free IVTT	orf3a protein	275	30	151	180	30 aa	0.0521868	0.0677012	0.308772	0.307399	0	0	0	0	-0.000467	0.0736	0.124	-0.018	0.628	0.996	-0.000603	0.844	0.873	-0.000307	0.81	0.95	-0.00415	0.376	1	0.00239	0.548	0.628	-0.00108	0.153012	0.618307	-0.0133	0.844473	0.958245	0.00782	0.698056	0.937975	0.0116	0.77403	0.939607	-0.0222
SARS-CoV-2-M_451_540	SARS-CoV-2	M	M	Cell-free IVTT	membrane glycoprotein	222	30	151	180	30 aa	0.0800561	0.0663985	0.0461479	0.0788606	0	0	0	0	-0.000117	0.548	0.609	0.0161	0.635	0.996	-0.00109	0.769	0.809	-0.000555	0.461	0.95	0.00838	0.0144	0.248	0.00231	0.38	0.475	-0.000667	0.679663	0.937556	0.0592	0.69337	0.925362	-0.0185	0.678668	0.934356	0.0441	0.621988	0.932021	0.0223
SARS-CoV-2-M	SARS-CoV-2	M	M	Cell-free IVTT	membrane glycoprotein	222	222	1	222	Full Length	0.192552	0.0660321	-0.0804953	-0.0592065	1	4.76	0	0	0.00212	0.0889	0.14	0.0585	0.0164	0.996	-0.0547	0.00581	0.143	0.014	0.00781	0.944	-0.0153	0.445	1	0.0146	0.388	0.483	0.0102	0.000466122	0.0580217	-0.214	0.324633	0.790764	-0.0128	0.840431	0.964964	0.205	0.121441	0.796414	-0.0106
SARS-CoV-2-S.S1_1756_1845	SARS-CoV-2	S	S1	Cell-free IVTT	surface glycoprotein	685	30	586	615	30 aa	0.0599642	0.0639667	0.116167	0.109647	0	0	0	0	-0.000747	0.0267	0.0669	-0.0378	0.341	0.996	-0.00453	0.451	0.525	0.00119	0.369	0.95	-0.00468	0.471	1	0.00163	0.867	0.894	-0.000532	0.607936	0.90618	0.00526	0.956315	0.98124	0.0494	0.0994328	0.885451	0.0118	0.836175	0.952748	0.0161
SARS-CoV-2-N_1126_1257	SARS-CoV-2	N	N	Cell-free IVTT	nucleocapsid phosphoprotein	419	44	376	419	50 aa	0.0602981	0.0638192	-0.191213	-0.39996	0	0	1	4.76	2.12e-06	0.863	0.889	0.0191	0.191	0.996	-0.00414	0.353	0.422	-0.00193	0.11	0.95	0.00519	0.327	1	0.00618	0.122	0.177	-0.00233	0.664393	0.933951	-0.839	0.10837	0.775342	-0.126	0.402261	0.914289	-0.0372	0.899977	0.972282	-0.0188
SARS-CoV-2-S.S2_826_975	SARS-CoV-2	S	S2	Cell-free IVTT	surface glycoprotein	588	50	276	325	50 aa	0.112925	0.0577641	0.200961	0.106705	1	4.76	1	4.76	0.000326	0.392	0.46	-0.0216	0.709	0.996	0.00632	0.513	0.586	-0.000913	0.729	0.95	0.0208	0.064	0.616	0.0115	0.185	0.253	0.0132	4.40273e-05	0.00797628	-0.0659	0.75895	0.943671	0.0963	0.145709	0.885451	0.342	0.016204	0.550429	0.11
SARS-CoV-2-S.S1_811_900	SARS-CoV-2	S	S1	Cell-free IVTT	surface glycoprotein	685	30	271	300	30 aa	0.0326501	0.0566972	0.163474	0.147479	0	0	0	0	-0.000629	0.0272	0.0674	-0.0366	0.203	0.996	-0.00846	0.125	0.198	0.00164	0.239	0.95	-0.0045	0.444	1	0.00467	0.351	0.444	-0.000796	0.45516	0.851331	-0.0641	0.517138	0.858229	0.0143	0.625573	0.927706	-0.00623	0.914873	0.972996	-0.0299
SARS-CoV-2-S.S1_1801_1890	SARS-CoV-2	S	S1	Cell-free IVTT	surface glycoprotein	685	30	601	630	30 aa	0.0705866	0.055916	0.0592585	0.0660689	0	0	0	0	-2.08e-05	0.869	0.894	0.0298	0.259	0.996	0.00708	0.00709	0.143	-7.81e-05	0.902	0.962	0.0119	0.000383	0.0745	0.00202	0.316	0.403	0.000176	0.856518	0.973549	0.129	0.169587	0.775342	-0.0265	0.33159	0.898849	0.0853	0.128413	0.796414	0.0469
SARS-CoV-2-S.S2_1126_1275	SARS-CoV-2	S	S2	Cell-free IVTT	surface glycoprotein	588	50	376	425	50 aa	0.0493075	0.0552256	0.0272847	0.0624563	0	0	0	0	-0.00016	0.599	0.655	-0.000763	0.998	0.998	0.00217	0.612	0.682	-8.02e-05	0.947	0.978	-0.00553	0.219	1	0.00301	0.477	0.566	-1.8e-05	0.983495	0.997605	-0.0628	0.44322	0.852079	0.0141	0.5613	0.92288	-0.0704	0.158539	0.796414	-0.0812
SARS-CoV-2-N_766_855	SARS-CoV-2	N	N	Cell-free IVTT	nucleocapsid phosphoprotein	419	30	256	285	30 aa	0.042853	0.0538934	-0.00922904	0.00753096	0	0	0	0	-0.000642	0.00634	0.0419	-0.0275	0.303	0.996	-0.00687	0.0655	0.161	0.000946	0.319	0.95	-0.00515	0.205	1	0.00715	0.0408	0.0701	0.000429	0.628764	0.914948	0.0593	0.475416	0.855373	0.053	0.0442971	0.885451	0.0479	0.334899	0.8653	0.028
SARS-CoV-2-M_316_405	SARS-CoV-2	M	M	Cell-free IVTT	membrane glycoprotein	222	30	106	135	30 aa	0.0358597	0.0505513	-0.195655	-0.133702	0	0	0	0	0.000162	0.311	0.379	0.0258	0.0201	0.996	-0.0019	0.502	0.575	-0.00196	0.0119	0.95	0.000577	0.842	1	0.000581	0.755	0.804	0.00135	0.412371	0.839414	-0.244	0.124533	0.775342	-0.0484	0.292916	0.885451	-0.0713	0.434443	0.890032	-0.156
SARS-CoV-2-E_91_180	SARS-CoV-2	E	E	Cell-free IVTT	envelope protein	75	30	31	60	30 aa	0.086929	0.0503512	0.130772	0.183887	0	0	0	0	-0.000331	0.522	0.585	0.0196	0.0573	0.996	0.0113	0.0595	0.161	-0.00393	0.0179	0.95	0.0195	0.00874	0.204	-0.00189	0.764	0.812	0.000184	0.893797	0.976006	0.0244	0.849066	0.958245	-0.00202	0.957776	0.996222	0.0552	0.473124	0.897383	0.0628
SARS-CoV-2-S.S1_721_810	SARS-CoV-2	S	S1	Cell-free IVTT	surface glycoprotein	685	30	241	270	30 aa	0.0413652	0.0487969	-0.039791	-0.0612556	0	0	0	0	-0.000418	0.0361	0.0799	-0.0251	0.382	0.996	-0.000941	0.561	0.632	9.07e-05	0.913	0.966	-0.00433	0.126	0.974	0.0023	0.398	0.493	0.000171	0.844917	0.973549	0.0277	0.733726	0.93389	0.042	0.0975038	0.885451	-0.0615	0.215085	0.796414	-0.0329
SARS-CoV-2-M_406_495	SARS-CoV-2	M	M	Cell-free IVTT	membrane glycoprotein	222	30	136	165	30 aa	0.0321843	0.048111	0.122158	0.0813783	0	0	0	0	-0.000343	0.0486	0.0942	-0.0211	0.0586	0.996	-0.00553	0.0542	0.159	-0.00123	0.103	0.95	-0.00937	0.00593	0.171	0.00358	0.17	0.237	-0.000463	0.658046	0.932589	0.00811	0.933399	0.975173	0.0226	0.43724	0.914289	0.0175	0.761381	0.939607	-0.00643
SARS-CoV-2-S.S2_496_585	SARS-CoV-2	S	S2	Cell-free IVTT	surface glycoprotein	588	30	166	195	30 aa	0.0311391	0.0459479	0.26363	0.320518	0	0	0	0	-0.000352	0.097	0.15	-0.00232	0.706	0.996	-0.00461	0.322	0.394	-0.000961	0.43	0.95	-0.0125	0.0198	0.295	0.00615	0.13	0.188	-0.00124	0.273104	0.755875	-0.0982	0.347248	0.793171	0.0167	0.58694	0.92288	0.153	0.0227908	0.557002	0.00916
SARS-CoV-2-S.S2_1351_1440	SARS-CoV-2	S	S2	Cell-free IVTT	surface glycoprotein	588	30	451	480	30 aa	0.0268945	0.0457592	0.134996	0.151816	0	0	0	0	0.000251	0.292	0.361	0.00757	0.746	0.996	0.00276	0.628	0.696	-0.000917	0.512	0.95	-0.000405	0.932	1	-0.00253	0.605	0.678	0.00509	0.063811	0.403271	-0.478	0.0619154	0.775342	-0.0825	0.257763	0.885451	0.127	0.379412	0.877847	-0.0816
SARS-CoV-2-S.S1_1981_2055	SARS-CoV-2	S	S1	Cell-free IVTT	surface glycoprotein	685	25	661	685	30 aa	0.0293607	0.0416459	0.288591	0.31464	0	0	0	0	-0.00032	0.092	0.144	0.00197	0.983	0.996	-0.00837	0.053	0.159	0.00012	0.906	0.963	0.000311	0.949	1	0.00504	0.177	0.244	-0.0018	0.0642027	0.403401	-0.0535	0.530116	0.86134	-0.0166	0.511623	0.92228	0.0191	0.705231	0.935385	0.0148
SARS-CoV-2-orf3a_91_180	SARS-CoV-2	ORF3a	ORF3a	Cell-free IVTT	orf3a protein	275	30	31	60	30 aa	0.0798042	0.0395928	0.264068	0.287434	0	0	0	0	0.000166	0.568	0.627	-0.0406	0.0508	0.996	-0.00705	0.0206	0.146	0.00199	0.0177	0.95	-0.0153	0.000256	0.0728	0.00258	0.45	0.54	-0.00159	0.107006	0.519265	0.0101	0.908195	0.970674	0.0201	0.444181	0.914289	0.00999	0.847631	0.956984	-0.00949
SARS-CoV-2-orf3a_76_225	SARS-CoV-2	ORF3a	ORF3a	Cell-free IVTT	orf3a protein	275	50	26	75	50 aa	0.056076	0.039166	0.118597	0.16037	0	0	0	0	0.000127	0.577	0.634	-0.00292	0.385	0.996	-0.00748	0.114	0.188	0.0017	0.172	0.95	-0.00928	0.0794	0.68	0.00511	0.26	0.34	0.001	0.389283	0.825547	-0.056	0.601369	0.889284	-0.012	0.705836	0.937975	-0.0405	0.525476	0.902219	-0.108
SARS-CoV-2-S.S2_676_765	SARS-CoV-2	S	S2	Cell-free IVTT	surface glycoprotein	588	30	226	255	30 aa	0.00177487	0.0383405	0.0947287	0.134554	0	0	0	0	-0.000448	0.04	0.085	-0.00127	0.88	0.996	-0.00204	0.58	0.653	-0.00049	0.665	0.95	-0.00746	0.107	0.868	0.00286	0.457	0.545	-0.00149	0.17697	0.660016	0.0063	0.949287	0.979452	0.0224	0.451009	0.914289	-0.0162	0.782973	0.939607	-0.026
SARS-CoV-2-S.S2_586_675	SARS-CoV-2	S	S2	Cell-free IVTT	surface glycoprotein	588	30	196	225	30 aa	0.0298496	0.0367118	-0.226864	-0.23562	0	0	0	0	-6.06e-06	0.985	0.986	0.0286	0.145	0.996	-0.000781	0.819	0.856	-0.00152	0.142	0.95	0.00166	0.682	1	0.00334	0.293	0.377	0.00107	0.531703	0.876602	-0.224	0.17172	0.776158	-0.0308	0.515705	0.92288	-0.0347	0.712918	0.936903	-0.135
SARS-CoV-2-S.S1_271_360	SARS-CoV-2	S	S1	Cell-free IVTT	surface glycoprotein	685	30	91	120	30 aa	0.0171371	0.0353142	0.197993	0.209332	0	0	0	0	-0.000781	0.00517	0.0386	-0.0161	0.505	0.996	-0.00781	0.172	0.241	0.00147	0.318	0.95	-0.0048	0.436	1	0.00595	0.242	0.319	-0.000587	0.44098	0.851331	-0.0715	0.31662	0.788162	0.0164	0.436211	0.914289	0.00327	0.937429	0.983394	-0.0165
SARS-CoV-2-N_601_750	SARS-CoV-2	N	N	Cell-free IVTT	nucleocapsid phosphoprotein	419	50	201	250	50 aa	0.0455202	0.0336123	0.121648	0.169086	0	0	0	0	0.000149	0.548	0.609	0.0253	0.499	0.996	0.00337	0.337	0.408	1.83e-05	0.891	0.961	0.0127	0.00208	0.112	-0.000985	0.829	0.866	0.000574	0.450963	0.851331	0.04	0.570991	0.889284	-0.0323	0.137096	0.885451	0.000921	0.98237	0.989654	0.0126
SARS-CoV-2-orf8_1_300	SARS-CoV-2	ORF8	ORF8	Cell-free IVTT	orf8 protein	121	100	1	100	100 aa	0.040954	0.0323326	-0.25206	-0.257584	0	0	0	0	-0.000419	0.209	0.27	-0.0183	0.359	0.996	-0.00424	0.567	0.638	-0.0021	0.276	0.95	0.00774	0.317	1	0.00534	0.382	0.476	-0.000733	0.594901	0.898465	0.199	0.135035	0.775342	-0.0207	0.587519	0.92288	-0.00905	0.904929	0.972282	0.0074
SARS-CoV-2-S.S1_361_450	SARS-CoV-2	S	S1	Cell-free IVTT	surface glycoprotein	685	30	121	150	30 aa	0.0359262	0.0314476	-0.531139	-0.493962	0	0	0	0	0.000326	0.144	0.198	-0.0084	0.865	0.996	0.00277	0.608	0.679	0.000579	0.675	0.95	0.00314	0.604	1	-0.00112	0.818	0.856	0.0023	0.188147	0.669835	-0.175	0.277106	0.776158	-0.00801	0.864151	0.969383	-0.134	0.16616	0.796414	-0.129
SARS-CoV-2-S.S1_1261_1350	SARS-CoV-2	S	S1	Cell-free IVTT	surface glycoprotein	685	30	421	450	30 aa	0.0370445	0.0302223	0.00817586	0.0108955	0	0	0	0	0.000156	0.576	0.634	0.0241	0.0202	0.996	0.00443	0.0174	0.143	0.000773	0.0867	0.95	0.00942	0.000255	0.0728	-0.000154	0.762	0.81	0.000431	0.696766	0.951674	0.106	0.312379	0.788162	-0.0113	0.711363	0.937975	0.0301	0.622576	0.932021	0.0203
SARS-CoV-2-S.S2_1171_1260	SARS-CoV-2	S	S2	Cell-free IVTT	surface glycoprotein	588	30	391	420	30 aa	0.0267482	0.0295832	-0.357401	-0.349463	0	0	0	0	6.36e-05	0.781	0.817	0.0295	0.136	0.996	-0.000976	0.762	0.808	-0.0015	0.115	0.95	0.0026	0.497	1	0.00511	0.103	0.153	0.00208	0.29206	0.761317	-0.282	0.133876	0.775342	-0.0379	0.483712	0.916811	-0.0682	0.52724	0.902219	-0.179
SARS-CoV-2-S.S2_856_945	SARS-CoV-2	S	S2	Cell-free IVTT	surface glycoprotein	588	30	286	315	30 aa	0.0261129	0.0293058	0.0970379	0.0780508	0	0	0	0	0.000269	0.155	0.211	-0.0264	0.228	0.996	0.000923	0.855	0.883	0.000876	0.388	0.95	0.000157	0.992	1	-0.00186	0.551	0.631	-0.00182	0.0752192	0.441159	-0.0314	0.72583	0.927738	-0.0121	0.649962	0.932167	-0.0465	0.38778	0.88321	-0.0245
SARS-CoV-2-orf3a_1_150	SARS-CoV-2	ORF3a	ORF3a	Cell-free IVTT	orf3a protein	275	50	1	50	50 aa	0.0362468	0.0268095	0.105191	0.0848274	0	0	0	0	0.000132	0.487	0.552	-0.00958	0.804	0.996	-0.00644	0.203	0.27	0.000166	0.911	0.965	-0.0142	0.0148	0.248	0.00334	0.441	0.534	0.00122	0.229187	0.713174	-0.0277	0.764054	0.944579	-0.00764	0.780419	0.958096	0.0868	0.128365	0.796414	0.0342
HCoV_NL63_Amsterdam I-S_segment1-20	HCoV-NL63	S	S1	Cell-free IVTT	Spike protein	761	761	1	761	Full Length	0.00226501	0.0254331	0.00287073	0.0448926	0	0	0	0	-0.000398	0.0776	0.129	0.00742	0.913	0.996	-0.00511	0.314	0.386	0.000179	0.891	0.961	0.00243	0.642	1	0.00316	0.443	0.536	0.000823	0.205533	0.696404	0.138	0.0315111	0.775342	-0.00793	0.650738	0.932167	0.0267	0.448929	0.890484	0.0688
SARS-CoV-2-S.S2_1396_1485	SARS-CoV-2	S	S2	Cell-free IVTT	surface glycoprotein	588	30	466	495	30 aa	0.013587	0.0195583	0.189949	0.194409	0	0	0	0	0.00018	0.351	0.419	0.0286	0.0923	0.996	0.00213	0.668	0.727	-0.00117	0.351	0.95	-0.00282	0.584	1	-0.00232	0.552	0.631	-0.00157	0.0935349	0.491409	-0.0474	0.568802	0.889284	-0.0112	0.648537	0.932167	0.069	0.174762	0.796414	0.0305
SARS-CoV-2-orf3a_526_675	SARS-CoV-2	ORF3a	ORF3a	Cell-free IVTT	orf3a protein	275	50	176	225	50 aa	0.0155134	0.0193273	-0.200892	-0.151003	0	0	0	0	0.000501	0.00417	0.0386	0.0114	0.701	0.996	0.00132	0.637	0.701	3.93e-05	0.981	0.993	-0.00355	0.241	1	-0.00247	0.334	0.423	0.000825	0.547976	0.884346	-0.166	0.203843	0.776158	-0.0429	0.266201	0.885451	-0.0319	0.67306	0.935385	-0.0761
SARS-CoV-2-S.S1_406_495	SARS-CoV-2	S	S1	Cell-free IVTT	surface glycoprotein	685	30	136	165	30 aa	0.0130589	0.0187052	0.0698716	0.0576175	0	0	0	0	0.000145	0.396	0.463	-0.0197	0.363	0.996	-0.00514	0.159	0.23	0.000258	0.798	0.95	-0.000709	0.831	1	0.00409	0.197	0.267	-0.00169	0.0527477	0.372316	-0.0267	0.724439	0.927738	-0.00459	0.837954	0.96489	-0.0215	0.633288	0.932021	0.0227
SARS-CoV-2-S.S1_1396_1485	SARS-CoV-2	S	S1	Cell-free IVTT	surface glycoprotein	685	30	466	495	30 aa	0.0425856	0.0177272	0.131881	0.131653	0	0	0	0	-0.000404	0.129	0.183	-0.0213	0.673	0.996	-0.000169	0.98	0.986	0.000236	0.801	0.95	-0.00678	0.143	1	-0.00077	0.744	0.798	-0.000898	0.398966	0.830898	-0.0508	0.605222	0.889284	0.0196	0.503817	0.92228	0.00113	0.984408	0.990236	-0.0294
SARS-CoV-2-orf3a_541_630	SARS-CoV-2	ORF3a	ORF3a	Cell-free IVTT	orf3a protein	275	30	181	210	30 aa	0.0155638	0.0159551	-0.202201	-0.0492434	0	0	0	0	0.000232	0.301	0.369	0.0131	0.19	0.996	0.00172	0.724	0.777	-0.00212	0.0758	0.95	0.00249	0.605	1	0.00123	0.685	0.751	0.000946	0.557292	0.884346	-0.286	0.0705618	0.775342	-0.037	0.408481	0.914289	-0.111	0.22381	0.799141	-0.169
SARS-CoV-2-S1	SARS-CoV-2	S	S1	Cell-free IVTT	surface glycoprotein	685	685	1	685	Full Length	0.0263662	0.0156964	-0.298972	-0.246362	0	0	0	0	-0.00047	0.14	0.195	-0.0342	0.332	0.996	-0.00725	0.0275	0.15	-0.000376	0.671	0.95	-0.0149	0.00106	0.0893	-0.00142	0.687	0.752	0.00235	0.135045	0.591912	0.0801	0.570141	0.889284	0.101	0.0270801	0.885451	0.022	0.791794	0.939607	0.0252
SARS-CoV-2-S.S1_1081_1170	SARS-CoV-2	S	S1	Cell-free IVTT	surface glycoprotein	685	30	361	390	30 aa	0.0247188	0.0153745	0.0285897	0.0538588	0	0	0	0	6.04e-05	0.909	0.926	-0.0114	0.449	0.996	0.00372	0.345	0.414	0.00125	0.239	0.95	0.0128	0.00974	0.204	0.000457	0.844	0.876	-0.000193	0.84263	0.973549	0.103	0.266593	0.776158	0.00672	0.802722	0.963542	0.0277	0.607219	0.929643	0.0565
SARS-CoV-2-M_496_585	SARS-CoV-2	M	M	Cell-free IVTT	membrane glycoprotein	222	30	166	195	30 aa	0.00271708	0.0151447	-0.142983	-0.0832369	0	0	0	0	0.000127	0.58	0.637	0.0284	0.0765	0.996	-0.00257	0.551	0.624	-0.00204	0.0915	0.95	-0.00634	0.204	1	-0.00162	0.695	0.758	-0.000293	0.838309	0.973549	-0.222	0.113001	0.775342	-0.0435	0.283822	0.885451	-0.0517	0.51799	0.900658	-0.0973
SARS-CoV-2-S.S1_1426_1575	SARS-CoV-2	S	S1	Cell-free IVTT	surface glycoprotein	685	50	476	525	50 aa	0.0174812	0.0147973	-0.366686	-0.339971	0	0	0	0	0.000179	0.374	0.443	-0.00199	0.515	0.996	-7.9e-05	0.906	0.925	0.00095	0.252	0.95	0.00208	0.519	1	0.00114	0.666	0.734	0.0016	0.118457	0.541776	0.0551	0.548551	0.879462	0.0244	0.37485	0.910085	-0.0472	0.389531	0.88321	-0.0183
SARS-CoV-2-S.S2_1501_1764	SARS-CoV-2	S	S2	Cell-free IVTT	surface glycoprotein	588	88	501	588	100 aa	0.0247456	0.013309	-0.420666	-0.412912	0	0	0	0	0.000384	0.194	0.255	0.00351	0.769	0.996	0.013	0.143	0.215	0.00154	0.503	0.95	-0.000538	0.949	1	-0.0083	0.26	0.34	0.00653	0.000616974	0.0580217	-0.256	0.0853174	0.775342	0.00488	0.907196	0.982735	0.0185	0.824755	0.951333	-0.0945
SARS-CoV-2-M_301_450	SARS-CoV-2	M	M	Cell-free IVTT	membrane glycoprotein	222	50	101	150	50 aa	0.0121087	0.0120987	-0.0297059	-0.0105178	0	0	0	0	9.4e-06	0.871	0.896	-0.0164	0.475	0.996	-0.00292	0.33	0.401	0.000202	0.838	0.95	-0.00696	0.0528	0.54	0.00278	0.336	0.425	-0.000857	0.273957	0.755875	0.0552	0.443346	0.852079	-0.00716	0.735787	0.947331	0.0133	0.753878	0.939607	0.000378
SARS-CoV-2-orf3a_46_135	SARS-CoV-2	ORF3a	ORF3a	Cell-free IVTT	orf3a protein	275	30	16	45	30 aa	0.0133796	0.0120484	0.176308	0.171193	0	0	0	0	5.52e-05	0.768	0.805	0.00853	0.807	0.996	0.00123	0.771	0.809	4.27e-05	0.979	0.993	-0.00431	0.319	1	-0.00445	0.182	0.249	-0.00167	0.0466136	0.362836	0.00721	0.920553	0.973485	-0.000772	0.971331	0.997887	0.0529	0.230217	0.799141	0.0564
SARS-CoV-2-N_541_630	SARS-CoV-2	N	N	Cell-free IVTT	nucleocapsid phosphoprotein	419	30	181	210	30 aa	-0.0112746	0.0119474	0.00934658	0.0265119	0	0	0	0	-0.000571	0.00334	0.0386	-0.0161	0.231	0.996	-0.00843	0.0297	0.151	0.0015	0.134	0.95	-0.00446	0.273	1	0.00532	0.11	0.162	-0.00121	0.23847	0.713174	0.0208	0.823685	0.95693	0.023	0.413392	0.914289	0.0666	0.242207	0.81259	0.0585
SARS-CoV-2-orf7a_1_90	SARS-CoV-2	ORF7a	ORF7a	Cell-free IVTT	orf7a protein	121	30	1	30	30 aa	0.00657812	0.00986835	-0.405229	-0.36092	0	0	0	0	-6.98e-05	0.822	0.854	-0.00942	0.433	0.996	-0.00721	0.0744	0.163	0.00129	0.211	0.95	-0.0102	0.0229	0.336	0.00234	0.489	0.577	-0.00107	0.305727	0.762729	-0.0795	0.411792	0.837102	-0.0523	0.0820877	0.885451	-0.0703	0.228969	0.799141	-0.0561
SARS-CoV-2-N_1051_1257	SARS-CoV-2	N	N	Cell-free IVTT	nucleocapsid phosphoprotein	419	69	351	419	100 aa	0.173583	0.00938203	0.460087	0.179982	2	9.52	1	4.76	-0.000431	0.592	0.648	-0.00284	0.996	0.998	0.00494	0.804	0.841	-0.000458	0.936	0.972	0.0503	0.0362	0.441	0.0281	0.12	0.174	0.00154	0.857188	0.973549	-1.21	0.142073	0.775342	-0.0464	0.844391	0.964964	0.129	0.784194	0.939607	0.02
SARS-CoV-2-S.S1_1621_1710	SARS-CoV-2	S	S1	Cell-free IVTT	surface glycoprotein	685	30	541	570	30 aa	0.0131095	0.00784728	-0.0572782	-0.0612693	0	0	0	0	-7.52e-05	0.49	0.554	0.00737	0.047	0.996	0.000352	0.781	0.819	0.00166	0.0224	0.95	0.0117	0.00105	0.0893	0.00379	0.109	0.16	-1.18e-05	0.991869	0.999713	0.168	0.133879	0.775342	0.00176	0.955939	0.995312	0.0638	0.32614	0.856316	0.0639
SARS-CoV-2-S.S2_1261_1350	SARS-CoV-2	S	S2	Cell-free IVTT	surface glycoprotein	588	30	421	450	30 aa	-1.01061e-05	0.00598845	-0.047245	-0.0463321	0	0	0	0	-0.000331	0.0917	0.144	-0.00476	0.729	0.996	-0.00375	0.334	0.404	-0.000642	0.55	0.95	-0.00941	0.0408	0.472	0.00375	0.273	0.354	-0.000694	0.51689	0.871051	-0.0749	0.453749	0.855373	0.0177	0.549207	0.92288	-0.0333	0.573252	0.919133	-0.0452
SARS-CoV-2-S.S2_271_360	SARS-CoV-2	S	S2	Cell-free IVTT	surface glycoprotein	588	30	91	120	30 aa	0.00173286	0.00380454	-0.17495	-0.175376	0	0	0	0	-9.59e-05	0.564	0.624	0.0266	0.0653	0.996	-0.00117	0.677	0.735	-0.0015	0.0852	0.95	-0.00299	0.417	1	0.00108	0.663	0.733	-0.000398	0.621881	0.913695	-0.0685	0.366325	0.810989	-0.00128	0.953974	0.995172	0.0127	0.774611	0.939607	0.0328
SARS-CoV-2-orf8_151_300	SARS-CoV-2	ORF8	ORF8	Cell-free IVTT	orf8 protein	121	50	51	100	50 aa	-0.0299614	0.00258528	-0.013021	0.00364432	0	0	0	0	-0.000575	0.0436	0.0895	-0.0163	0.661	0.996	-0.00795	0.207	0.274	0.000855	0.58	0.95	-0.00833	0.231	1	0.00667	0.211	0.282	-0.000748	0.362796	0.800231	0.0247	0.74394	0.93539	0.034	0.143934	0.885451	-0.00863	0.847138	0.956984	-0.00445
SARS-CoV-2-S.S1_1801_2055	SARS-CoV-2	S	S1	Cell-free IVTT	surface glycoprotein	685	85	601	685	100 aa	0.0383312	0.00121564	-0.0157935	-0.0332869	0	0	0	0	-0.000435	0.0871	0.139	-0.0319	0.235	0.996	-0.00181	0.71	0.764	0.00127	0.319	0.95	0.0139	0.0156	0.257	0.00481	0.252	0.331	0.000684	0.502067	0.863842	0.17	0.0872542	0.775342	-0.00385	0.890271	0.980811	-0.00396	0.943418	0.983394	0.0557
SARS-CoV-2-S.S1_1936_2025	SARS-CoV-2	S	S1	Cell-free IVTT	surface glycoprotein	685	30	646	675	30 aa	-0.00631141	-0.000258501	0.022637	0.0460196	0	0	0	0	-6.95e-05	0.642	0.696	0.00862	0.489	0.996	0.000388	0.915	0.933	-0.000989	0.238	0.95	-0.0092	0.0132	0.238	0.00416	0.174	0.241	-0.000754	0.522854	0.874667	-0.0382	0.726315	0.927738	0.0217	0.505429	0.92228	0.0314	0.628485	0.932021	-0.037
SARS-CoV-2-orf3a_721_810	SARS-CoV-2	ORF3a	ORF3a	Cell-free IVTT	orf3a protein	275	30	241	270	30 aa	-0.00494529	-0.000275061	-0.0565284	0.0105209	0	0	0	0	0.000848	0.259	0.327	0.021	0.536	0.996	0.0103	0.16	0.231	0.0017	0.416	0.95	-0.00871	0.355	1	-0.0173	0.0268	0.0493	-0.000249	0.870527	0.973549	-0.206	0.162171	0.775342	-0.0621	0.155871	0.885451	-0.0758	0.375482	0.875985	-0.123
SARS-CoV-2-S.S2_976_1125	SARS-CoV-2	S	S2	Cell-free IVTT	surface glycoprotein	588	50	326	375	50 aa	-0.00320376	-0.000801052	-0.273506	-0.189711	0	0	0	0	0.000291	0.179	0.238	0.00261	0.966	0.996	-0.00236	0.62	0.69	0.00014	0.928	0.968	-0.00122	0.796	1	-0.000136	0.984	0.988	0.00168	0.262298	0.748342	-0.159	0.25379	0.776158	-0.0233	0.565854	0.92288	-0.0186	0.818248	0.950941	-0.0535
SARS-CoV-2-N_301_450	SARS-CoV-2	N	N	Cell-free IVTT	nucleocapsid phosphoprotein	419	50	101	150	50 aa	0.0289989	-0.0010827	-0.0939106	-0.0404669	0	0	0	0	-1.06e-05	0.934	0.948	-0.0231	0.568	0.996	0.00682	0.21	0.278	0.000975	0.478	0.95	0.0149	0.0183	0.285	-0.00444	0.382	0.476	-0.000926	0.354227	0.797658	0.113	0.230424	0.776158	-0.0583	0.04673	0.885451	-0.0783	0.164617	0.796414	-0.0678
SARS-CoV-2-orf3a_1_90	SARS-CoV-2	ORF3a	ORF3a	Cell-free IVTT	orf3a protein	275	30	1	30	30 aa	0.00716288	-0.00145067	-0.0951195	-0.019278	0	0	0	0	-2.01e-05	0.897	0.917	0.0135	0.358	0.996	0.000848	0.859	0.886	-0.00143	0.205	0.95	-0.000623	0.904	1	-0.00225	0.556	0.634	0.000684	0.654326	0.929742	-0.204	0.163544	0.775342	-0.054	0.21208	0.885451	-0.0561	0.508224	0.898275	-0.103
SARS-CoV-2-S.S1_826_975	SARS-CoV-2	S	S1	Cell-free IVTT	surface glycoprotein	685	50	276	325	50 aa	0.00274341	-0.00515954	-0.577388	-0.480696	0	0	0	0	0.000367	0.0355	0.0796	0.0135	0.185	0.996	0.00461	0.0854	0.166	0.000948	0.181	0.95	0.00324	0.276	1	-0.000838	0.709	0.766	0.00255	0.108472	0.520814	-0.0257	0.855217	0.958245	0.00583	0.889364	0.980811	-0.0686	0.418448	0.88321	-0.0638
SARS-CoV-2-N_526_675	SARS-CoV-2	N	N	Cell-free IVTT	nucleocapsid phosphoprotein	419	50	176	225	50 aa	-0.013302	-0.00701903	-0.0842891	-0.0870095	0	0	0	0	-0.000391	0.0693	0.12	-0.0194	0.442	0.996	-0.000978	0.753	0.8	0.000846	0.381	0.95	-0.00984	0.0307	0.408	0.00127	0.699	0.76	-0.000764	0.482438	0.854088	0.0153	0.879107	0.962883	0.0266	0.378906	0.91324	-0.0576	0.341474	0.8653	-0.00952
SARS-CoV-2-N_901_990	SARS-CoV-2	N	N	Cell-free IVTT	nucleocapsid phosphoprotein	419	30	301	330	30 aa	-0.0185808	-0.00710689	0.0453931	0.0807295	0	0	0	0	-0.000308	0.155	0.212	-0.0044	0.194	0.996	-0.00681	0.0706	0.161	0.00181	0.0706	0.95	-0.00309	0.451	1	0.00498	0.139	0.197	-0.0013	0.105033	0.514818	0.00189	0.978782	0.993072	0.0407	0.0704273	0.885451	0.0992	0.0315265	0.611952	0.0882
SARS-CoV-2-N_451_750	SARS-CoV-2	N	N	Cell-free IVTT	nucleocapsid phosphoprotein	419	100	151	250	100 aa	0.0634823	-0.00822533	0.444934	0.132437	1	4.76	1	4.76	0.000376	0.525	0.587	0.0294	0.629	0.996	0.0149	0.389	0.46	0.000601	0.899	0.961	0.0287	0.138	1	-0.0197	0.175	0.242	-0.00642	0.472242	0.851331	-1.31	0.128206	0.775342	-0.174	0.480741	0.916811	-0.11	0.821455	0.950941	-0.0664
SARS-CoV-2-orf10_46_114	SARS-CoV-2	ORF10	ORF10	Cell-free IVTT	orf10 protein	38	23	16	38	30 aa	-0.0106066	-0.0109278	-0.120048	-0.0197934	0	0	0	0	-0.000286	0.0827	0.134	-0.000772	0.838	0.996	-0.00424	0.157	0.23	0.000444	0.556	0.95	0.000205	0.884	1	0.000691	0.749	0.801	0.000631	0.665992	0.933951	-0.0837	0.539939	0.868216	-0.000253	0.994999	0.998674	-0.0327	0.685348	0.935385	-0.0301
SARS-CoV-2-S.S2_46_135	SARS-CoV-2	S	S2	Cell-free IVTT	surface glycoprotein	588	30	16	45	30 aa	-0.0136999	-0.0113884	-0.531175	-0.514249	0	0	0	0	-3.46e-05	0.849	0.878	0.0112	0.124	0.996	0.000216	0.965	0.973	-0.00215	0.0484	0.95	-0.004	0.357	1	-0.00559	0.114	0.167	0.000861	0.460495	0.851331	-0.138	0.211472	0.776158	-0.0334	0.305252	0.885451	-0.0649	0.318137	0.849669	-0.0548
SARS-CoV-2-S.S2_91_180	SARS-CoV-2	S	S2	Cell-free IVTT	surface glycoprotein	588	30	31	60	30 aa	-0.0201959	-0.012446	-0.350044	-0.348725	0	0	0	0	7.33e-05	0.624	0.68	0.0168	0.121	0.996	-0.00201	0.286	0.359	-0.00105	0.0583	0.95	-0.00664	0.0104	0.204	-0.00414	0.0413	0.0707	-0.00193	0.00481852	0.140163	-0.0987	0.0879155	0.775342	0.0185	0.266194	0.885451	-0.0169	0.604214	0.92711	0.021
SARS-CoV-2-N_901_1050	SARS-CoV-2	N	N	Cell-free IVTT	nucleocapsid phosphoprotein	419	50	301	350	50 aa	-0.00281796	-0.0129279	-0.0839862	-0.0888017	0	0	0	0	-0.000179	0.51	0.574	-0.0242	0.49	0.996	-0.00126	0.841	0.873	0.00108	0.465	0.95	0.0134	0.0406	0.472	0.00108	0.804	0.845	0.000275	0.813945	0.973549	0.14	0.209897	0.776158	-0.0332	0.312086	0.885766	-0.00299	0.963005	0.983394	0.0165
SARS-CoV-2-S.S2_1621_1710	SARS-CoV-2	S	S2	Cell-free IVTT	surface glycoprotein	588	30	541	570	30 aa	-0.0268656	-0.013946	-0.161765	-0.10238	0	0	0	0	-0.000652	0.00225	0.0377	-0.00334	0.235	0.996	-0.00802	0.0318	0.152	-0.00155	0.11	0.95	-0.0134	0.00242	0.112	0.0035	0.276	0.357	-0.000665	0.604938	0.905741	-0.0748	0.533008	0.863457	0.0213	0.550179	0.92288	-0.0842	0.245596	0.81565	-0.0763
SARS-CoV-2-S.S1_1_150	SARS-CoV-2	S	S1	Cell-free IVTT	surface glycoprotein	685	50	1	50	50 aa	-0.0159811	-0.014143	-0.495295	-0.436324	0	0	0	0	-0.000299	0.167	0.226	-0.0162	0.225	0.996	-0.0009	0.873	0.898	0.00149	0.0998	0.95	-0.0122	0.00305	0.128	6.44e-05	0.987	0.99	4.88e-05	0.969849	0.994553	-0.0312	0.795605	0.95693	-0.0626	0.0958927	0.885451	-0.00362	0.959525	0.983394	-0.00901
SARS-CoV-2-S.S2_1531_1620	SARS-CoV-2	S	S2	Cell-free IVTT	surface glycoprotein	588	30	511	540	30 aa	-0.0257674	-0.0144414	-0.400796	-0.267471	0	0	0	0	0.000105	0.652	0.704	0.0194	0.5	0.996	0.000356	0.927	0.942	-0.000614	0.572	0.95	0.000752	0.849	1	-0.00149	0.736	0.792	0.0014	0.418623	0.844237	-0.257	0.122639	0.775342	-0.0424	0.37676	0.910085	-0.144	0.143085	0.796414	-0.187
SARS-CoV-2-S.S2_1201_1350	SARS-CoV-2	S	S2	Cell-free IVTT	surface glycoprotein	588	50	401	450	50 aa	-0.0976927	-0.0162186	-0.756572	-0.696439	0	0	0	0	0.00205	0.000733	0.036	0.0454	0.452	0.996	0.0312	0.0439	0.153	0.00141	0.717	0.95	0.00597	0.703	1	-0.0273	0.0358	0.063	0.00327	0.216372	0.713174	0.372	0.135515	0.775342	0.0858	0.239037	0.885451	0.036	0.800054	0.941899	0.15
MERS-CoV_EMC/2012-S2'	MERS-CoV	S	S2'	Cell-free IVTT	Spike glycoprotein	466	466	1	466	Full Length	0.0975135	-0.0177285	-0.0881679	-0.243814	1	4.76	1	4.76	0.0004	0.707	0.755	0.0969	0.424	0.996	-0.0283	0.063	0.161	-0.00286	0.445	0.95	-0.0058	0.716	1	0.0019	0.902	0.924	0.00366	0.555767	0.884346	-0.267	0.64341	0.907117	-0.0295	0.862774	0.969383	0.0129	0.969819	0.984105	-0.075
SARS-CoV-2-orf10	SARS-CoV-2	ORF10	ORF10	Cell-free IVTT	orf10 protein	38	38	1	38	Full Length	-0.0483295	-0.0182391	-0.177342	-0.192124	0	0	0	0	-0.000653	0.0585	0.108	-0.0157	0.742	0.996	-0.0113	0.171	0.24	-0.000652	0.76	0.95	0.00148	0.861	1	0.0102	0.143	0.203	-0.000791	0.562295	0.885818	0.115	0.367671	0.812315	-0.017	0.651345	0.932167	-0.0204	0.785687	0.939607	0.0213
SARS-CoV-2-S.S1_586_675	SARS-CoV-2	S	S1	Cell-free IVTT	surface glycoprotein	685	30	196	225	30 aa	-0.0171365	-0.0202995	-0.407632	-0.362492	0	0	0	0	0.000475	0.0242	0.0636	0.0111	0.608	0.996	0.00638	0.198	0.266	-0.000928	0.462	0.95	0.0056	0.298	1	-0.00305	0.472	0.561	0.00208	0.149481	0.612759	-0.14	0.288006	0.776158	0.00173	0.963886	0.996222	-0.098	0.213913	0.796414	-0.112
SARS-CoV-2-orf3a_226_315	SARS-CoV-2	ORF3a	ORF3a	Cell-free IVTT	orf3a protein	275	30	76	105	30 aa	-0.00699615	-0.0212729	0.182051	0.21182	0	0	0	0	-0.000155	0.317	0.385	-0.0132	0.492	0.996	-0.00401	0.231	0.3	-0.00021	0.798	0.95	-0.0017	0.647	1	0.00257	0.38	0.475	-0.00186	0.00824602	0.168366	0.0233	0.684553	0.923558	0.00661	0.69828	0.937975	0.0409	0.240777	0.81259	0.0497
SARS-CoV-2-S.S1_1486_1575	SARS-CoV-2	S	S1	Cell-free IVTT	surface glycoprotein	685	30	496	525	30 aa	-0.0497261	-0.0220027	-0.352994	-0.267159	0	0	0	0	0.000626	0.00514	0.0386	0.0226	0.334	0.996	0.00587	0.203	0.27	-0.000969	0.413	0.95	0.00313	0.536	1	-0.0045	0.271	0.352	0.00164	0.319436	0.764818	-0.106	0.48566	0.857658	-0.0289	0.52071	0.92288	-0.0695	0.441062	0.890032	-0.135
SARS-CoV-2-S.S1_1576_1665	SARS-CoV-2	S	S1	Cell-free IVTT	surface glycoprotein	685	30	526	555	30 aa	0.0135113	-0.0226803	-0.0102937	-0.0394065	0	0	0	0	-0.000342	0.0731	0.124	-0.0184	0.34	0.996	0.000858	0.825	0.86	-0.000455	0.513	0.95	-0.00795	0.0103	0.204	0.00214	0.42	0.513	0.000464	0.667457	0.933951	0.0376	0.707936	0.925445	0.0295	0.329838	0.898849	-0.0153	0.797391	0.940673	-0.0371
SARS-CoV-2-N_826_975	SARS-CoV-2	N	N	Cell-free IVTT	nucleocapsid phosphoprotein	419	50	276	325	50 aa	-0.00834003	-0.0230512	0.0700522	0.0501549	0	0	0	0	-0.000324	0.157	0.214	0.00559	0.633	0.996	-0.00217	0.366	0.434	-0.000801	0.348	0.95	-0.00983	0.00976	0.204	0.00292	0.444	0.536	-0.000619	0.6094	0.90618	-0.0696	0.538051	0.867747	0.0146	0.663173	0.934356	-0.0436	0.516571	0.900658	-0.0533
SARS-CoV-2-S.S1_946_1035	SARS-CoV-2	S	S1	Cell-free IVTT	surface glycoprotein	685	30	316	345	30 aa	-0.0190035	-0.0239047	-0.186897	-0.196296	0	0	0	0	-3.54e-05	0.82	0.854	0.0268	0.0643	0.996	0.000161	0.96	0.97	-0.00146	0.122	0.95	-0.000241	0.958	1	-0.00184	0.546	0.627	0.000278	0.827821	0.973549	-0.124	0.306832	0.788162	-0.027	0.449273	0.914289	-0.0295	0.676671	0.935385	-0.0869
SARS-CoV-2-M_376_525	SARS-CoV-2	M	M	Cell-free IVTT	membrane glycoprotein	222	50	126	175	50 aa	-0.0204561	-0.0240824	-0.0229426	0.0217714	0	0	0	0	-0.000216	0.508	0.571	-0.0283	0.575	0.996	-0.00422	0.316	0.388	9.25e-05	0.926	0.968	-0.00874	0.0703	0.627	-0.00194	0.548	0.628	0.000712	0.551068	0.884346	0.0363	0.742907	0.93539	0.0172	0.602907	0.927706	-0.027	0.68146	0.935385	-0.0485
SARS-CoV-2-S.S2_766_855	SARS-CoV-2	S	S2	Cell-free IVTT	surface glycoprotein	588	30	256	285	30 aa	-0.0331956	-0.0266172	-0.2109	-0.0791692	0	0	0	0	-0.000156	0.446	0.515	0.00207	0.816	0.996	-0.00119	0.767	0.809	-0.000684	0.525	0.95	0.00214	0.626	1	-0.000172	0.999	0.999	0.00202	0.304461	0.762729	-0.169	0.35244	0.793171	-0.0444	0.409356	0.914289	-0.0995	0.357229	0.869094	-0.18
SARS-CoV-2-S.S1_46_135	SARS-CoV-2	S	S1	Cell-free IVTT	surface glycoprotein	685	30	16	45	30 aa	-0.0250463	-0.0269713	0.0312775	-0.00242038	0	0	0	0	7.62e-06	0.94	0.953	-0.0137	0.305	0.996	-0.00361	0.268	0.34	0.00113	0.203	0.95	-0.000334	0.904	1	0.00291	0.322	0.41	-0.000931	0.180558	0.664939	-0.0528	0.405047	0.837102	0.00587	0.752736	0.95107	0.00581	0.875795	0.964528	0.0275
SARS-CoV-2-S.S2_406_495	SARS-CoV-2	S	S2	Cell-free IVTT	surface glycoprotein	588	30	136	165	30 aa	-0.0463147	-0.0277977	-0.166778	-0.119265	0	0	0	0	-2.71e-06	0.981	0.983	0.0238	0.321	0.996	-0.00223	0.663	0.723	-0.00127	0.339	0.95	-0.00286	0.61	1	0.00297	0.474	0.563	0.00149	0.469692	0.851331	-0.304	0.125984	0.775342	-0.0495	0.387626	0.914289	0.00507	0.964219	0.983394	-0.171
SARS-CoV-2-M_541_630	SARS-CoV-2	M	M	Cell-free IVTT	membrane glycoprotein	222	30	181	210	30 aa	-0.0373774	-0.03268	0.0729927	0.0972171	0	0	0	0	-0.000228	0.181	0.24	-0.0134	0.594	0.996	-0.00786	0.0188	0.143	1.6e-05	0.989	0.996	-0.00659	0.0676	0.616	-0.000373	0.867	0.894	-0.000891	0.30741	0.762729	0.0012	0.988026	0.995377	0.0151	0.527192	0.92288	0.0631	0.19634	0.796414	0.0557
SARS-CoV-2-S.S1_1846_1935	SARS-CoV-2	S	S1	Cell-free IVTT	surface glycoprotein	685	30	616	645	30 aa	-0.0438934	-0.033015	-0.314263	-0.270893	0	0	0	0	0.000373	0.0689	0.12	0.0076	0.639	0.996	0.0015	0.75	0.798	-0.00106	0.399	0.95	-0.000126	0.987	1	-0.00356	0.405	0.5	0.00229	0.0716908	0.425663	-0.0542	0.628476	0.895847	-0.0468	0.172693	0.885451	-0.115	0.0991148	0.796414	-0.191
SARS-CoV-2-N_676_765	SARS-CoV-2	N	N	Cell-free IVTT	nucleocapsid phosphoprotein	419	30	226	255	30 aa	-0.0421716	-0.0341717	-0.367649	-0.288957	0	0	0	0	0.000176	0.324	0.393	0.00364	0.719	0.996	-0.0028	0.365	0.434	0.000517	0.539	0.95	0.0024	0.476	1	4.46e-05	0.963	0.972	0.0024	0.104655	0.514818	-0.0771	0.557964	0.882899	-0.0133	0.733582	0.947036	-0.0526	0.502147	0.898275	-0.0919
SARS-CoV-2-N_601_900	SARS-CoV-2	N	N	Cell-free IVTT	nucleocapsid phosphoprotein	419	100	201	300	100 aa	-0.00654345	-0.0352358	0.0855966	-0.194987	0	0	2	9.52	0.000271	0.358	0.426	0.0466	0.139	0.996	0.00573	0.329	0.401	-0.00109	0.483	0.95	0.00279	0.669	1	-0.0112	0.0398	0.069	0.000886	0.911566	0.982475	-1.42	0.0718447	0.775342	-0.0737	0.73852	0.947331	-0.197	0.655493	0.935385	-0.347
SARS-CoV-2-orf7a	SARS-CoV-2	ORF7a	ORF7a	Cell-free IVTT	orf7a protein	121	121	1	121	Full Length	-0.0521538	-0.035359	-0.434774	-0.44716	0	0	0	0	-0.00048	0.0696	0.121	0.0257	0.241	0.996	-0.00951	0.0801	0.165	-0.00205	0.151	0.95	-0.0161	0.01	0.204	0.00438	0.328	0.416	-0.00107	0.590796	0.898465	0.0206	0.910398	0.970674	0.0323	0.555202	0.92288	-0.0789	0.472927	0.897383	0.0101
SARS-CoV-2-S.S1_991_1080	SARS-CoV-2	S	S1	Cell-free IVTT	surface glycoprotein	685	30	331	360	30 aa	-0.0346452	-0.0356626	0.00425627	0.00402503	0	0	0	0	-0.00013	0.462	0.529	-0.00933	0.744	0.996	-0.00548	0.173	0.241	0.000331	0.754	0.95	-0.00476	0.278	1	-0.000253	0.906	0.926	-0.00129	0.053418	0.373628	-0.0281	0.627677	0.895847	0.00785	0.648528	0.932167	0.0241	0.485752	0.897383	0.0375
SARS-CoV-2-orf3a_631_720	SARS-CoV-2	ORF3a	ORF3a	Cell-free IVTT	orf3a protein	275	30	211	240	30 aa	-0.0379655	-0.036016	0.102538	0.0476823	0	0	0	0	-0.000394	0.0484	0.0941	0.00226	0.0133	0.996	-0.00178	0.345	0.414	-0.00212	0.00392	0.609	-0.008	0.0097	0.204	0.000436	0.939	0.95	-0.000971	0.307984	0.762729	0.0193	0.824928	0.95693	0.00776	0.764303	0.95107	-0.0464	0.375851	0.875985	-0.0347
SARS-CoV-2-S.S2_1576_1665	SARS-CoV-2	S	S2	Cell-free IVTT	surface glycoprotein	588	30	526	555	30 aa	-0.0257776	-0.0377151	0.182846	0.172767	0	0	0	0	-0.000241	0.209	0.271	-0.0206	0.312	0.996	-0.00551	0.241	0.31	0.000708	0.566	0.95	-0.00189	0.729	1	0.00263	0.509	0.594	-0.001	0.106165	0.517496	0.0212	0.699938	0.925362	0.0333	0.0569816	0.885451	0.0567	0.0988342	0.796414	0.0882
SARS-CoV-2-S.S1_226_315	SARS-CoV-2	S	S1	Cell-free IVTT	surface glycoprotein	685	30	76	105	30 aa	-0.048739	-0.039917	0.129793	0.139561	0	0	0	0	-0.000135	0.46	0.528	-0.00932	0.282	0.996	-0.00858	0.057	0.16	0.00179	0.126	0.95	-0.00509	0.29	1	0.00447	0.248	0.326	-0.00164	0.0473989	0.362836	-0.0377	0.599049	0.889284	-0.00767	0.717935	0.937975	0.0353	0.410456	0.88321	0.0362
SARS-CoV-2-M_361_450	SARS-CoV-2	M	M	Cell-free IVTT	membrane glycoprotein	222	30	121	150	30 aa	-0.040272	-0.0430383	0.111995	0.105802	0	0	0	0	5.98e-05	0.708	0.755	-0.0236	0.166	0.996	-0.00754	0.00949	0.143	0.000317	0.686	0.95	-0.00415	0.173	1	-0.000915	0.691	0.754	-0.00151	0.061744	0.399498	0.012	0.865039	0.960467	0.00735	0.726596	0.94362	0.0106	0.800657	0.941899	0.0279
SARS-CoV-2-orf8_226_315	SARS-CoV-2	ORF8	ORF8	Cell-free IVTT	orf8 protein	121	30	76	105	30 aa	-0.0336847	-0.0441519	0.0609892	0.0854238	0	0	0	0	-0.000299	0.0693	0.12	-0.00191	0.575	0.996	-0.00792	0.0359	0.153	0.00101	0.293	0.95	-0.0037	0.358	1	0.00402	0.207	0.277	-0.00149	0.0130347	0.193601	-0.0213	0.66907	0.915959	-0.00843	0.57055	0.92288	0.0211	0.479922	0.897383	-0.00803
SARS-CoV-2-S.S2_151_450	SARS-CoV-2	S	S2	Cell-free IVTT	surface glycoprotein	588	100	51	150	100 aa	-0.0109845	-0.0462414	0.39511	0.159828	1	4.76	0	0	0.000935	0.461	0.528	0.0464	0.405	0.996	-0.0112	0.302	0.374	0.00357	0.313	0.95	-0.00827	0.546	1	-0.0172	0.131	0.188	0.00175	0.612667	0.907315	0.119	0.710086	0.925445	0.0393	0.680194	0.934729	-0.16	0.404763	0.88321	-0.0687
SARS-CoV-2-orf8_1_90	SARS-CoV-2	ORF8	ORF8	Cell-free IVTT	orf8 protein	121	30	1	30	30 aa	-0.0504856	-0.0465554	-0.764833	-0.721219	0	0	0	0	-0.000184	0.386	0.454	0.023	0.354	0.996	-8.57e-05	0.993	0.994	3.8e-05	0.979	0.993	-0.00768	0.0983	0.809	-0.00109	0.807	0.848	0.000877	0.683735	0.939595	-0.0181	0.927902	0.974103	-0.0379	0.525551	0.92288	-0.0479	0.686963	0.935385	-0.0395
HCoV_NL63_Amsterdam I-protein 3	HCoV-NL63	ORF3	ORF3	Cell-free IVTT	protein 3, ORF3	225	225	1	225	Full Length	-0.0511341	-0.0476208	-0.487604	-0.386561	0	0	0	0	-0.000262	0.231	0.295	0.0269	0.0651	0.996	-0.00573	0.138	0.212	-0.00194	0.0631	0.95	-0.00115	0.746	1	0.00553	0.1	0.15	0.00223	0.278824	0.755875	-0.322	0.102463	0.775342	-0.0305	0.586386	0.92288	-0.0846	0.452552	0.892783	-0.146
SARS-CoV-2-N_856_945	SARS-CoV-2	N	N	Cell-free IVTT	nucleocapsid phosphoprotein	419	30	286	315	30 aa	-0.0544604	-0.0481805	-0.220896	-0.153558	0	0	0	0	-0.000492	0.00467	0.0386	0.00179	0.99	0.996	-0.00689	0.0237	0.147	6.79e-05	0.938	0.972	-0.00152	0.66	1	0.00185	0.47	0.56	0.000811	0.501099	0.863842	-0.0494	0.658174	0.911847	-0.0183	0.582232	0.92288	-0.0434	0.514613	0.899331	-0.0557
SARS-CoV-2-orf3a_586_675	SARS-CoV-2	ORF3a	ORF3a	Cell-free IVTT	orf3a protein	275	30	196	225	30 aa	-0.0604234	-0.0499572	0.0914593	0.0871335	0	0	0	0	-8.59e-05	0.601	0.657	-0.0206	0.191	0.996	0.00134	0.72	0.773	-0.000386	0.666	0.95	0.000798	0.837	1	-0.00109	0.706	0.765	-0.00194	0.00881382	0.168366	-0.0695	0.262471	0.776158	-0.00842	0.641328	0.932167	-0.0164	0.649232	0.935385	-0.000707
SARS-CoV-2-orf3a_406_495	SARS-CoV-2	ORF3a	ORF3a	Cell-free IVTT	orf3a protein	275	30	136	165	30 aa	-0.0623787	-0.0526487	0.0832576	0.0947344	0	0	0	0	-0.000419	0.00971	0.0458	0.00515	0.898	0.996	-0.00895	0.0174	0.143	-0.000301	0.743	0.95	-0.00636	0.111	0.891	0.002	0.51	0.594	-0.00176	0.0364247	0.343425	0.0266	0.712306	0.926169	0.0123	0.567108	0.92288	0.0768	0.0891347	0.77059	0.0438
SARS-CoV-2-S.S1_1351_1440	SARS-CoV-2	S	S1	Cell-free IVTT	surface glycoprotein	685	30	451	480	30 aa	-0.0638629	-0.0526691	-0.0398043	-0.0431276	0	0	0	0	-0.000218	0.219	0.281	-0.0243	0.248	0.996	-0.00358	0.246	0.315	0.000168	0.838	0.95	-0.00489	0.164	1	-0.00182	0.463	0.552	-0.000982	0.380155	0.815159	-0.0293	0.775899	0.94658	0.0187	0.541979	0.92288	0.029	0.636129	0.932021	0.0565
SARS-CoV-2-S.S1_1_90	SARS-CoV-2	S	S1	Cell-free IVTT	surface glycoprotein	685	30	1	30	30 aa	-0.0760096	-0.0543898	-0.868908	-0.953929	0	0	0	0	0.000139	0.435	0.505	0.0096	0.807	0.996	-0.00173	0.657	0.718	0.000115	0.922	0.968	0.000107	0.968	1	0.00143	0.663	0.733	0.00392	0.0446802	0.359759	-0.2	0.247298	0.776158	0.0763	0.142863	0.885451	-0.0611	0.544072	0.915489	-0.0166
SARS-CoV-2-S.S2_1216_1305	SARS-CoV-2	S	S2	Cell-free IVTT	surface glycoprotein	588	30	406	435	30 aa	-0.0551707	-0.0549082	0.108023	0.114454	0	0	0	0	-0.000137	0.396	0.463	-0.00676	0.534	0.996	-0.00259	0.494	0.567	-0.000894	0.387	0.95	-0.00398	0.358	1	0.00117	0.722	0.777	-0.000567	0.552284	0.884346	-0.0984	0.275158	0.776158	0.0552	0.0499851	0.885451	0.106	0.0589477	0.711958	0.119
SARS-CoV-2-S.S2_1036_1125	SARS-CoV-2	S	S2	Cell-free IVTT	surface glycoprotein	588	30	346	375	30 aa	-0.0531061	-0.0569024	0.130878	0.106312	0	0	0	0	-0.000149	0.36	0.428	0.018	0.432	0.996	-0.00591	0.08	0.165	-0.000409	0.64	0.95	-0.00422	0.248	1	0.00195	0.504	0.59	-0.00203	0.0268676	0.280818	-0.0208	0.789457	0.95693	-0.0143	0.537472	0.92288	0.0571	0.227933	0.799141	0.00737
SARS-CoV-2-orf3a_136_225	SARS-CoV-2	ORF3a	ORF3a	Cell-free IVTT	orf3a protein	275	30	46	75	30 aa	-0.0248166	-0.0571922	-0.0139498	0.0104431	0	0	0	0	-0.000111	0.736	0.78	-0.0131	0.509	0.996	-0.00366	0.511	0.585	-0.00141	0.345	0.95	0.00524	0.395	1	0.00207	0.633	0.707	-0.000243	0.80228	0.973549	0.0878	0.338335	0.793171	-0.0278	0.308381	0.885451	-0.038	0.481322	0.897383	0.000252
MERS-CoV_EMC/2012-orf3	MERS-CoV	ORF3	ORF3	Cell-free IVTT	NS3 Protein	103	103	1	103	Full Length	-0.0572087	-0.0593421	0.0445828	0.0565892	0	0	0	0	-0.000502	0.135	0.188	-0.0335	0.514	0.996	-0.0105	0.0772	0.165	0.000473	0.771	0.95	-0.0181	0.00899	0.204	-0.00119	0.818	0.856	-0.000658	0.633874	0.917769	0.0331	0.796378	0.95693	0.00478	0.899935	0.980858	-0.0552	0.472052	0.897383	-0.0396
SARS-CoV-2-N_1_300	SARS-CoV-2	N	N	Cell-free IVTT	nucleocapsid phosphoprotein	419	100	1	100	100 aa	-0.0598947	-0.0597358	-0.621802	-0.507196	0	0	0	0	-0.000218	0.321	0.389	0.0273	0.107	0.996	-0.00144	0.637	0.701	-0.0015	0.0922	0.95	0.00245	0.517	1	0.00597	0.0471	0.0782	0.00293	0.222755	0.713174	-0.107	0.623223	0.895847	0.0506	0.438685	0.914289	-0.068	0.600343	0.92695	-0.0721
SARS-CoV-2-S.S1_181_270	SARS-CoV-2	S	S1	Cell-free IVTT	surface glycoprotein	685	30	61	90	30 aa	-0.0462945	-0.0608542	-0.179143	-0.0777591	0	0	0	0	-0.000239	0.117	0.171	-0.00436	0.376	0.996	-0.00482	0.0787	0.165	0.001	0.162	0.95	-0.002	0.52	1	0.00052	0.827	0.864	0.000157	0.922726	0.983823	-0.167	0.277559	0.776158	-0.0208	0.643887	0.932167	-0.0597	0.508184	0.898275	-0.0795
SARS-CoV-2-S.S1_676_765	SARS-CoV-2	S	S1	Cell-free IVTT	surface glycoprotein	685	30	226	255	30 aa	-0.0597812	-0.0618617	-0.00494766	-0.0272981	0	0	0	0	-1.42e-05	0.954	0.963	-0.0136	0.502	0.996	0.0011	0.758	0.804	-0.00036	0.686	0.95	0.00147	0.694	1	0.000634	0.843	0.876	-0.0019	0.0135205	0.193601	-0.0703	0.279862	0.776158	-0.00245	0.896896	0.980811	0.0026	0.945258	0.983394	0.0127
SARS-CoV-2-N_676_825	SARS-CoV-2	N	N	Cell-free IVTT	nucleocapsid phosphoprotein	419	50	226	275	50 aa	-0.0561426	-0.063433	-0.189586	-0.134799	0	0	0	0	0.000307	0.234	0.299	0.0117	0.701	0.996	0.00452	0.424	0.498	-0.000935	0.518	0.95	0.00084	0.891	1	-0.0037	0.453	0.544	0.000783	0.764569	0.968318	-0.518	0.0475946	0.775342	-0.0575	0.431252	0.914289	-0.166	0.261018	0.822395	-0.246
SARS-CoV-2-S.S1_1306_1395	SARS-CoV-2	S	S1	Cell-free IVTT	surface glycoprotein	685	30	436	465	30 aa	-0.0496701	-0.0644638	-0.17774	-0.114077	0	0	0	0	0.000258	0.175	0.234	0.0289	0.0631	0.996	0.000286	0.963	0.972	-0.00161	0.145	0.95	-0.00304	0.502	1	-0.00154	0.69	0.754	0.000202	0.871743	0.973549	-0.196	0.109319	0.775342	-0.0238	0.496046	0.92014	-0.0334	0.630977	0.932021	-0.0987
SARS-CoV-2-N_496_585	SARS-CoV-2	N	N	Cell-free IVTT	nucleocapsid phosphoprotein	419	30	166	195	30 aa	-0.0538031	-0.0675867	-0.210651	-0.168634	0	0	0	0	-0.000307	0.0453	0.091	0.00159	0.974	0.996	-0.00806	0.0052	0.143	-0.000141	0.821	0.95	-0.00329	0.285	1	0.00143	0.526	0.608	0.000362	0.74688	0.96208	-0.0794	0.450877	0.855373	-0.0101	0.745141	0.947331	-0.0295	0.634883	0.932021	-0.04
SARS-CoV-2-E_136_225	SARS-CoV-2	E	E	Cell-free IVTT	envelope protein	75	30	46	75	30 aa	-0.0694587	-0.0682641	-0.176783	-0.233447	0	0	0	0	0.000182	0.446	0.515	0.0332	0.0916	0.996	0.0017	0.769	0.809	-0.00213	0.156	0.95	0.00467	0.448	1	-0.000613	0.933	0.945	0.00142	0.395403	0.829736	-0.172	0.27384	0.776158	-0.0493	0.289939	0.885451	-0.0742	0.421682	0.883279	-0.167
SARS-CoV-2-S.S2_451_540	SARS-CoV-2	S	S2	Cell-free IVTT	surface glycoprotein	588	30	151	180	30 aa	-0.0764929	-0.0691006	0.190089	0.215596	0	0	0	0	-0.000124	0.463	0.53	0.013	0.618	0.996	-0.00619	0.158	0.23	-0.000342	0.761	0.95	-0.00749	0.119	0.933	0.00166	0.643	0.716	-0.00229	0.0218659	0.245033	-0.0114	0.892856	0.966668	-0.0207	0.414279	0.914289	0.0714	0.1687	0.796414	0.00824
SARS-CoV-2-S.S2_631_720	SARS-CoV-2	S	S2	Cell-free IVTT	surface glycoprotein	588	30	211	240	30 aa	-0.0790767	-0.0742583	0.0951399	0.0762505	0	0	0	0	-0.000298	0.0563	0.105	-0.00141	0.902	0.996	-0.00474	0.163	0.234	-0.000355	0.68	0.95	-0.00211	0.585	1	0.00379	0.201	0.271	-0.000519	0.471226	0.851331	-0.0482	0.472297	0.855373	0.0275	0.177696	0.885451	0.0807	0.056181	0.711958	0.0802
SARS-CoV-2-S.S1_631_720	SARS-CoV-2	S	S1	Cell-free IVTT	surface glycoprotein	685	30	211	240	30 aa	-0.0910247	-0.0755649	-0.240608	-0.207423	0	0	0	0	-0.000138	0.365	0.434	0.00373	0.811	0.996	-0.00683	0.0129	0.143	0.000348	0.623	0.95	-0.00231	0.459	1	0.000258	0.905	0.926	0.000831	0.530132	0.876602	-0.0815	0.508233	0.858229	-0.000137	0.997001	0.999137	-0.0504	0.491193	0.897513	-0.0573
SARS-CoV-2-S.S1_316_405	SARS-CoV-2	S	S1	Cell-free IVTT	surface glycoprotein	685	30	106	135	30 aa	-0.057344	-0.0757481	-0.399187	-0.361303	0	0	0	0	-5.88e-05	0.88	0.904	-0.00347	0.978	0.996	-0.00395	0.435	0.508	0.000203	0.865	0.958	0.00878	0.134	1	0.00295	0.478	0.566	0.000838	0.568995	0.888646	0.242	0.0916919	0.775342	-0.00874	0.829001	0.96407	-0.0886	0.283446	0.840311	-0.00553
SARS-CoV-2-S.S1_1711_1800	SARS-CoV-2	S	S1	Cell-free IVTT	surface glycoprotein	685	30	571	600	30 aa	-0.0505294	-0.076781	-0.0731116	-0.0799752	1	4.76	0	0	-0.000125	0.757	0.797	-0.0141	0.727	0.996	0.00564	0.557	0.629	0.00192	0.465	0.95	0.00735	0.491	1	-0.0149	0.0776	0.12	-0.00114	0.44441	0.851331	-0.0976	0.479229	0.855373	0.0246	0.547575	0.92288	0.0535	0.513181	0.899331	0.105
SARS-CoV-2-N_376_525	SARS-CoV-2	N	N	Cell-free IVTT	nucleocapsid phosphoprotein	419	50	126	175	50 aa	-0.0746795	-0.078377	-0.45882	-0.505123	0	0	1	4.76	0.000687	0.0181	0.0543	0.047	0.115	0.996	0.00352	0.498	0.57	-0.000917	0.494	0.95	0.00594	0.316	1	-0.00593	0.204	0.274	-3.18e-05	0.995684	0.999713	-1.09	0.0614645	0.775342	-0.122	0.456402	0.914289	-0.189	0.564264	0.919133	-0.239
SARS-CoV-2-N_751_900	SARS-CoV-2	N	N	Cell-free IVTT	nucleocapsid phosphoprotein	419	50	251	300	50 aa	-0.0680562	-0.0790236	0.0854802	0.0842601	0	0	0	0	0.000246	0.219	0.281	0.000405	0.98	0.996	-0.000352	0.886	0.908	0.000176	0.863	0.958	-0.00158	0.687	1	-0.00319	0.305	0.39	-0.00161	0.139637	0.597579	0.00248	0.979612	0.993072	-0.0304	0.301842	0.885451	-0.0605	0.303965	0.849669	-0.0423
SARS-CoV-2-S.S1_1666_1755	SARS-CoV-2	S	S1	Cell-free IVTT	surface glycoprotein	685	30	556	585	30 aa	-0.10702	-0.0823118	-0.283923	-0.228583	0	0	0	0	-0.000186	0.169	0.229	0.0258	0.0458	0.996	-0.00499	0.0744	0.163	-0.00118	0.102	0.95	-0.00426	0.169	1	-0.000458	0.864	0.894	0.000798	0.392446	0.826722	-0.134	0.1337	0.775342	-0.0257	0.32072	0.891617	-0.02	0.695558	0.935385	-0.0841
SARS-CoV-2-N_1081_1170	SARS-CoV-2	N	N	Cell-free IVTT	nucleocapsid phosphoprotein	419	30	361	390	30 aa	-0.0960846	-0.086332	-0.112345	-0.050156	0	0	0	0	-0.000152	0.354	0.422	0.0108	0.33	0.996	-0.00352	0.139	0.212	0.000542	0.376	0.95	0.00123	0.681	1	0.00129	0.507	0.593	0.00152	0.165759	0.641209	0.0166	0.866374	0.960967	-0.00268	0.927068	0.989221	-0.0296	0.615176	0.932021	-0.0355
SARS-CoV-2-S.S2_991_1080	SARS-CoV-2	S	S2	Cell-free IVTT	surface glycoprotein	588	30	331	360	30 aa	-0.0764556	-0.0870242	-0.175938	-0.133196	0	0	0	0	-0.000156	0.286	0.354	0.00911	0.736	0.996	-0.00573	0.0336	0.152	2.06e-05	0.985	0.994	-0.00255	0.377	1	0.00177	0.416	0.51	0.000308	0.772113	0.972523	-0.0841	0.400666	0.837102	-0.00425	0.884837	0.980811	-0.0157	0.788978	0.939607	-0.0227
SARS-CoV-2-S.S1_1531_1620	SARS-CoV-2	S	S1	Cell-free IVTT	surface glycoprotein	685	30	511	540	30 aa	-0.0775826	-0.0877982	-0.00641039	0.000243411	0	0	0	0	6.24e-05	0.681	0.73	-0.0214	0.13	0.996	0.00143	0.651	0.712	-0.000293	0.688	0.95	0.00092	0.771	1	-0.000237	0.897	0.921	-0.00139	0.133562	0.590074	0.0303	0.714758	0.927036	-0.0097	0.693612	0.937975	-0.0118	0.810729	0.945561	0.00328
SARS-CoV-2-orf8_151_363	SARS-CoV-2	ORF8	ORF8	Cell-free IVTT	orf8 protein	121	71	51	121	100 aa	-0.0644614	-0.0913499	-0.258271	-0.143065	0	0	0	0	0.000363	0.183	0.243	0.00886	0.891	0.996	0.00079	0.903	0.922	1.37e-05	0.993	0.998	-0.00177	0.8	1	-0.00111	0.838	0.873	0.00128	0.497458	0.86242	-0.16	0.364848	0.809368	-0.0412	0.429866	0.914289	-0.107	0.308284	0.849669	-0.152
SARS-CoV-2-N_721_810	SARS-CoV-2	N	N	Cell-free IVTT	nucleocapsid phosphoprotein	419	30	241	270	30 aa	-0.0782698	-0.0949184	0.000139217	-0.0216594	0	0	0	0	-0.000302	0.0878	0.14	-0.0141	0.479	0.996	-0.008	0.0252	0.148	0.000831	0.368	0.95	0.0011	0.78	1	0.00873	0.00572	0.0144	-0.00153	0.0572145	0.38218	-0.0345	0.623066	0.895847	-0.00446	0.82977	0.96407	-0.0372	0.376752	0.875985	-0.0213
SARS-CoV-2-orf10_1_90	SARS-CoV-2	ORF10	ORF10	Cell-free IVTT	orf10 protein	38	30	1	30	30 aa	-0.134172	-0.101317	-0.0631372	-0.096587	0	0	0	0	-0.000753	0.0137	0.0494	-0.0234	0.607	0.996	-0.0146	0.0128	0.143	0.000646	0.66	0.95	-0.0127	0.0443	0.497	0.00771	0.119	0.173	-0.000566	0.532487	0.876602	0.102	0.234997	0.776158	0.0401	0.122809	0.885451	-0.0589	0.247705	0.81565	-0.0203
SARS-CoV-2-S.S1_1216_1305	SARS-CoV-2	S	S1	Cell-free IVTT	surface glycoprotein	685	30	406	435	30 aa	-0.10625	-0.106271	-0.13835	-0.0987653	0	0	0	0	-0.000301	0.0761	0.127	-0.00576	0.773	0.996	-0.00251	0.343	0.413	0.000371	0.535	0.95	-0.00703	0.0305	0.408	0.00527	0.041	0.0704	-2.24e-05	0.984088	0.997605	-0.0538	0.608722	0.889284	0.0578	0.0790016	0.885451	0.102	0.118073	0.796414	0.0104
SARS-CoV-2-N_451_600	SARS-CoV-2	N	N	Cell-free IVTT	nucleocapsid phosphoprotein	419	50	151	200	50 aa	-0.113618	-0.114851	0.0815129	0.00515569	0	0	1	4.76	0.000202	0.273	0.342	-0.00251	0.919	0.996	0.00412	0.363	0.432	0.000479	0.688	0.95	-0.000409	0.932	1	-0.00105	0.752	0.802	-0.00173	0.55504	0.884346	-0.518	0.0728552	0.775342	-0.0428	0.597953	0.927706	0.0114	0.943654	0.983394	0.0332
SARS-CoV-2-orf8_1_150	SARS-CoV-2	ORF8	ORF8	Cell-free IVTT	orf8 protein	121	50	1	50	50 aa	-0.150335	-0.116145	-0.33895	-0.343133	0	0	0	0	-0.000462	0.0358	0.0797	0.00281	0.917	0.996	-0.0132	0.0122	0.143	0.000489	0.711	0.95	-0.00788	0.153	1	0.0054	0.194	0.264	0.000859	0.53646	0.876875	0.0508	0.693346	0.925362	0.0253	0.509946	0.92228	-0.0637	0.409267	0.88321	-0.0217
SARS-CoV-2-orf3a_601_750	SARS-CoV-2	ORF3a	ORF3a	Cell-free IVTT	orf3a protein	275	50	201	250	50 aa	-0.129499	-0.121299	-0.225237	-0.232145	0	0	0	0	-5.35e-05	0.861	0.888	-0.0215	0.382	0.996	-0.00867	0.0269	0.15	-0.000265	0.753	0.95	-0.00852	0.0458	0.503	0.00397	0.226	0.3	0.000902	0.269079	0.755875	0.142	0.0710921	0.775342	-0.014	0.528885	0.92288	-0.017	0.700069	0.935385	-0.0389
SARS-CoV-2-S.S1_1891_1980	SARS-CoV-2	S	S1	Cell-free IVTT	surface glycoprotein	685	30	631	660	30 aa	-0.121147	-0.12157	-0.089324	-0.0695272	0	0	0	0	-0.000137	0.458	0.526	0.00514	0.434	0.996	-0.00257	0.248	0.317	-0.000808	0.197	0.95	-0.00507	0.0667	0.616	-0.000654	0.699	0.76	-0.00061	0.390696	0.825744	0.0486	0.460224	0.855373	-0.00748	0.70029	0.937975	0.049	0.218179	0.796414	0.0102
SARS-CoV-2-S.S1_1126_1215	SARS-CoV-2	S	S1	Cell-free IVTT	surface glycoprotein	685	30	376	405	30 aa	-0.117991	-0.121738	-0.502404	-0.481706	0	0	0	0	0.000211	0.234	0.299	0.0166	0.468	0.996	0.00227	0.527	0.599	-7.11e-06	0.982	0.994	0.00498	0.213	1	-0.0016	0.659	0.73	0.0023	0.0908773	0.484304	-0.0464	0.700184	0.925362	0.00859	0.809893	0.963738	-0.118	0.114669	0.796414	-0.121
SARS-CoV-2-N_1126_1215	SARS-CoV-2	N	N	Cell-free IVTT	nucleocapsid phosphoprotein	419	30	376	405	30 aa	-0.11676	-0.121824	0.0496169	0.0261879	0	0	0	0	-0.000303	0.118	0.171	-0.0288	0.0617	0.996	-0.0109	0.0161	0.143	0.0019	0.101	0.95	-0.000616	0.907	1	0.00742	0.0502	0.0825	-0.000685	0.44795	0.851331	-0.057	0.496729	0.858229	-0.018	0.470883	0.914289	-0.0131	0.790612	0.939607	-0.00516
SARS-CoV-2-S.S1_376_525	SARS-CoV-2	S	S1	Cell-free IVTT	surface glycoprotein	685	50	126	175	50 aa	-0.137518	-0.124779	-0.834598	-0.716029	0	0	0	0	-0.000547	0.0245	0.0639	-0.0139	0.631	0.996	-0.00841	0.0974	0.174	0.000802	0.51	0.95	-0.011	0.049	0.517	0.00963	0.0297	0.0538	0.00443	0.0494502	0.368167	-0.000153	0.999375	0.999375	0.0794	0.18552	0.885451	0.0227	0.844744	0.956984	-0.00913
SARS-CoV-2-S.S1_1651_1950	SARS-CoV-2	S	S1	Cell-free IVTT	surface glycoprotein	685	100	551	650	100 aa	0.0788583	-0.127316	0.0988141	-0.0924543	1	4.76	1	4.76	0.00185	0.142	0.197	0.0173	0.906	0.996	0.0431	0.29	0.362	0.00234	0.829	0.95	0.0495	0.262	1	-0.0646	0.0614	0.0984	0.0022	0.752806	0.963171	-0.834	0.211571	0.776158	-0.106	0.583293	0.92288	0.0171	0.964696	0.983394	-0.0632
SARS-CoV-2-N_151_450	SARS-CoV-2	N	N	Cell-free IVTT	nucleocapsid phosphoprotein	419	100	51	150	100 aa	-0.14609	-0.129855	-0.195439	-0.20357	0	0	0	0	-0.000303	0.126	0.18	0.0245	0.121	0.996	-0.00364	0.198	0.266	-0.0013	0.0607	0.95	-0.00566	0.073	0.645	-0.0014	0.578	0.652	-0.000199	0.815832	0.973549	-0.0139	0.860929	0.959825	0.0176	0.461109	0.914289	-0.00266	0.955093	0.983394	0.0647
SARS-CoV-2-N_301_600	SARS-CoV-2	N	N	Cell-free IVTT	nucleocapsid phosphoprotein	419	100	101	200	100 aa	-0.107246	-0.130312	-0.0925123	-0.362835	1	4.76	1	4.76	2.56e-05	0.966	0.972	0.0235	0.738	0.996	0.00969	0.392	0.463	-0.000513	0.857	0.956	0.00238	0.843	1	-0.0207	0.0406	0.07	-0.00611	0.436116	0.851331	-1.15	0.126164	0.775342	-0.0939	0.662787	0.934356	-0.218	0.61373	0.932021	-0.0924
SARS-CoV-2-N_976_1125	SARS-CoV-2	N	N	Cell-free IVTT	nucleocapsid phosphoprotein	419	50	326	375	50 aa	-0.107073	-0.131919	-0.628028	-0.639965	0	0	0	0	0.000456	0.087	0.139	0.0321	0.26	0.996	0.00609	0.218	0.285	0.000141	0.924	0.968	0.00699	0.211	1	-0.00821	0.0668	0.105	0.00754	0.00396035	0.126615	-0.413	0.0620974	0.775342	-0.0187	0.761596	0.95107	-0.00833	0.946065	0.983394	-0.155
SARS-CoV-2-orf3a_451_750	SARS-CoV-2	ORF3a	ORF3a	Cell-free IVTT	orf3a protein	275	100	151	250	100 aa	-0.112328	-0.132291	-1.2141	-1.27028	0	0	0	0	-0.000352	0.253	0.321	-0.0236	0.247	0.996	-0.015	0.00928	0.143	-0.00165	0.222	0.95	-0.0175	0.0069	0.185	0.0117	0.0203	0.0391	0.00208	0.47979	0.854088	-0.0566	0.834655	0.95693	0.00679	0.932826	0.989221	-0.224	0.17864	0.796414	-0.0995
SARS-CoV-2-S.S2_1351_1500	SARS-CoV-2	S	S2	Cell-free IVTT	surface glycoprotein	588	50	451	500	50 aa	-0.108655	-0.134794	0.0508255	-0.138734	0	0	0	0	0.00191	0.000304	0.036	-0.00285	0.969	0.996	0.0369	0.0151	0.143	0.000924	0.808	0.95	0.00191	0.903	1	-0.0354	0.0059	0.0146	0.00476	0.225434	0.713174	-0.415	0.254207	0.776158	-0.0387	0.714961	0.937975	0.266	0.219967	0.796414	0.143
SARS-CoV-2-N_1051_1200	SARS-CoV-2	N	N	Cell-free IVTT	nucleocapsid phosphoprotein	419	50	351	400	50 aa	-0.113392	-0.137503	0.133761	0.0295177	0	0	0	0	7.76e-05	0.819	0.854	0.0191	0.526	0.996	0.00749	0.32	0.391	0.00116	0.566	0.95	0.00657	0.422	1	-0.00439	0.468	0.557	0.00458	0.0458047	0.360795	-0.268	0.188945	0.776158	0.0151	0.797404	0.963542	0.251	0.0468863	0.688722	0.138
MERS-CoV_EMC/2012-S1	MERS-CoV	S	S1	Cell-free IVTT	Spike glycoprotein	747	747	1	747	Full Length	-0.200639	-0.138623	-0.185466	-0.328948	0	0	0	0	-0.000457	0.143	0.197	-0.00348	0.766	0.996	-0.0105	0.115	0.188	-0.00112	0.51	0.95	-0.0187	0.0147	0.248	0.00337	0.522	0.604	-0.00227	0.439504	0.851331	-0.216	0.429949	0.852079	-0.00136	0.986485	0.997957	-0.0945	0.559181	0.919133	0.0324
SARS-CoV-2-S.S2_901_1200	SARS-CoV-2	S	S2	Cell-free IVTT	surface glycoprotein	588	100	301	400	100 aa	-0.141612	-0.143502	-0.257832	-0.234492	0	0	0	0	-0.00061	0.0392	0.0845	0.0198	0.464	0.996	-0.00694	0.386	0.457	-0.00149	0.482	0.95	0.0039	0.652	1	0.00899	0.182	0.249	-0.0013	0.242804	0.714801	0.104	0.309094	0.788162	-0.0311	0.307533	0.885451	-0.118	0.0634281	0.750087	-0.047
SARS-CoV-2-S.S1_976_1125	SARS-CoV-2	S	S1	Cell-free IVTT	surface glycoprotein	685	50	326	375	50 aa	-0.161541	-0.149485	-0.661589	-0.624523	0	0	0	0	-0.000802	0.0177	0.0543	-0.0584	0.0691	0.996	-0.0112	0.0881	0.167	0.00209	0.209	0.95	-0.00858	0.226	1	0.00938	0.0986	0.148	0.00215	0.22948	0.713174	0.284	0.0958802	0.775342	0.098	0.0572645	0.885451	-0.0378	0.695308	0.935385	0.0546
SARS-CoV-2-orf7a_151_300	SARS-CoV-2	ORF7a	ORF7a	Cell-free IVTT	orf7a protein	121	50	51	100	50 aa	-0.155746	-0.151078	-0.169218	-0.192141	0	0	0	0	-0.000561	0.0299	0.0712	0.0272	0.3	0.996	-0.00864	0.193	0.262	8.91e-05	0.953	0.98	0.0082	0.249	1	0.00785	0.157	0.219	0.000284	0.895235	0.976006	0.416	0.0536655	0.775342	0.00189	0.974748	0.997957	0.0249	0.835145	0.952574	0.131
SARS-CoV-2-S.S1_1351_1650	SARS-CoV-2	S	S1	Cell-free IVTT	surface glycoprotein	685	100	451	550	100 aa	-0.180894	-0.156693	-0.351851	-0.388704	0	0	0	0	-0.000475	0.0413	0.0866	-0.00735	0.732	0.996	-0.00202	0.637	0.701	-0.000659	0.604	0.95	-0.00953	0.0671	0.616	0.00273	0.447	0.538	-0.000435	0.740965	0.96208	-0.0474	0.698861	0.925362	0.0178	0.625583	0.927706	-0.106	0.160869	0.796414	-0.088
HCoV-OC43_NC_005147-N2	HCoV-OC43	N	N2	Cell-free IVTT	N2 protein	115	115	1	115	Full Length	-0.164535	-0.15705	-0.556241	-0.560045	0	0	0	0	-0.000275	0.308	0.377	0.0334	0.0583	0.996	-0.00715	0.167	0.237	-0.00282	0.0456	0.95	-0.0155	0.0105	0.204	-0.00281	0.569	0.646	0.00156	0.410624	0.839001	-0.135	0.442299	0.852079	-0.0514	0.32882	0.898849	-0.0601	0.563558	0.919133	-0.0975
SARS-CoV-2-S.S1_1171_1260	SARS-CoV-2	S	S1	Cell-free IVTT	surface glycoprotein	685	30	391	420	30 aa	-0.169998	-0.161499	-0.0790207	-0.0643508	0	0	0	0	-0.000313	0.0675	0.119	-0.0279	0.182	0.996	-0.00525	0.0749	0.164	0.000329	0.699	0.95	-0.000879	0.811	1	0.00428	0.101	0.15	-0.00201	0.0522294	0.372316	0.0238	0.791616	0.95693	0.0183	0.495923	0.92014	-0.0254	0.634724	0.932021	0.0287
SARS-CoV-2-S.S2_1051_1200	SARS-CoV-2	S	S2	Cell-free IVTT	surface glycoprotein	588	50	351	400	50 aa	-0.17541	-0.164047	-0.218455	-0.248154	0	0	0	0	-9.71e-05	0.749	0.79	-0.0145	0.72	0.996	-0.00728	0.0879	0.167	0.000651	0.583	0.95	-0.00431	0.335	1	0.00594	0.114	0.167	-0.0012	0.300755	0.762729	-0.105	0.332122	0.793171	-0.03	0.348849	0.910085	-0.0885	0.174573	0.796414	-0.0657
SARS-CoV-2-N_751_1050	SARS-CoV-2	N	N	Cell-free IVTT	nucleocapsid phosphoprotein	419	100	251	350	100 aa	-0.141813	-0.175984	-0.228976	-0.248835	1	4.76	0	0	-0.000457	0.466	0.532	0.0295	0.361	0.996	-0.015	0.474	0.548	-0.000451	0.936	0.972	-0.00894	0.691	1	0.00987	0.576	0.651	-0.0014	0.0480554	0.364385	0.149	0.0264574	0.775342	0.00367	0.840349	0.964964	-0.0398	0.284319	0.840311	0.0222
SARS-CoV-2-S.S1_1501_1800	SARS-CoV-2	S	S1	Cell-free IVTT	surface glycoprotein	685	100	501	600	100 aa	-0.0942529	-0.187446	-0.236174	-0.203765	1	4.76	0	0	0.000533	0.223	0.285	0.0455	0.241	0.996	0.0157	0.174	0.243	-2.71e-05	0.99	0.996	0.0245	0.057	0.573	-0.0164	0.0934	0.141	0.00073	0.722137	0.960088	-0.0196	0.918224	0.972817	-0.0212	0.708954	0.937975	0.0642	0.57277	0.919133	0.0587
SARS-CoV-2-S.S2_451_750	SARS-CoV-2	S	S2	Cell-free IVTT	surface glycoprotein	588	100	151	250	100 aa	-0.173994	-0.187662	-0.82799	-0.81988	0	0	0	0	-6.2e-05	0.858	0.886	0.022	0.152	0.996	-0.00496	0.464	0.539	-0.00331	0.0808	0.95	-0.0105	0.174	1	-0.00397	0.53	0.611	9.59e-05	0.95957	0.988675	-0.312	0.0922312	0.775342	-0.103	0.064087	0.885451	-0.22	0.0500617	0.688823	-0.174
SARS-CoV-2-S.S1_301_450	SARS-CoV-2	S	S1	Cell-free IVTT	surface glycoprotein	685	50	101	150	50 aa	-0.223079	-0.189757	-0.50599	-0.519764	0	0	0	0	-0.000354	0.109	0.163	-0.0244	0.292	0.996	-0.00974	0.033	0.152	0.00113	0.337	0.95	-0.00702	0.146	1	0.00708	0.0657	0.104	-0.00434	0.0232553	0.257944	0.104	0.522003	0.858229	-0.0232	0.629652	0.929934	-0.206	0.0462809	0.688722	-0.0651
SARS-CoV-2-S.S1_766_855	SARS-CoV-2	S	S1	Cell-free IVTT	surface glycoprotein	685	30	256	285	30 aa	-0.175679	-0.202279	-0.0358969	-0.0258959	0	0	0	0	-0.000319	0.119	0.172	-0.0136	0.0441	0.996	-0.00652	0.153	0.224	0.00305	0.0146	0.95	-0.00535	0.279	1	0.00155	0.71	0.767	-0.00179	0.0103744	0.174845	-0.0426	0.461976	0.855373	-0.00842	0.622644	0.927706	-0.00537	0.874859	0.964528	-0.00621
SARS-CoV-2-S.S1_1501_1650	SARS-CoV-2	S	S1	Cell-free IVTT	surface glycoprotein	685	50	501	550	50 aa	-0.210639	-0.216976	-0.210204	-0.225052	0	0	0	0	-0.000161	0.49	0.554	-0.025	0.316	0.996	-0.00919	0.0853	0.166	0.00131	0.35	0.95	-0.00282	0.636	1	0.00596	0.181	0.248	-0.000266	0.834486	0.973549	0.12	0.318968	0.788162	0.00693	0.843997	0.964964	-0.0233	0.741242	0.939607	0.0187
SARS-CoV-2-orf7a_1_150	SARS-CoV-2	ORF7a	ORF7a	Cell-free IVTT	orf7a protein	121	50	1	50	50 aa	-0.212302	-0.22443	-0.368001	-0.375267	0	0	0	0	4.73e-05	0.791	0.826	0.0102	0.661	0.996	-0.00734	0.212	0.28	-0.00125	0.421	0.95	-0.0068	0.288	1	0.00774	0.132	0.189	0.000467	0.702155	0.951674	0.127	0.274921	0.776158	0.0272	0.425458	0.914289	0.00668	0.921047	0.973909	0.0351
SARS-CoV-2-orf7a_1_300	SARS-CoV-2	ORF7a	ORF7a	Cell-free IVTT	orf7a protein	121	100	1	100	100 aa	-0.23892	-0.23356	-0.192186	-0.296807	0	0	1	4.76	-0.000678	0.107	0.16	-0.0132	0.711	0.996	-0.0189	0.0314	0.152	-0.00134	0.539	0.95	-0.0206	0.0326	0.421	0.0114	0.12	0.175	-0.00152	0.740147	0.96208	0.328	0.446729	0.85492	-0.0279	0.826085	0.96407	-0.0819	0.746868	0.939607	0.0536
SARS-CoV-2-S.S2_1051_1350	SARS-CoV-2	S	S2	Cell-free IVTT	surface glycoprotein	588	100	351	450	100 aa	-0.240514	-0.235789	-0.863945	-0.696759	0	0	0	0	-0.000524	0.0226	0.0621	0.0363	0.0265	0.996	-0.008	0.175	0.244	-0.00224	0.154	0.95	-0.00714	0.264	1	0.00351	0.455	0.545	0.00416	0.152537	0.618307	-0.372	0.168287	0.775342	-0.033	0.670962	0.934356	-0.174	0.271035	0.835318	-0.234
SARS-CoV-2-S.S1_301_600	SARS-CoV-2	S	S1	Cell-free IVTT	surface glycoprotein	685	100	101	200	100 aa	-0.239139	-0.241714	-0.455169	-0.436955	0	0	0	0	-0.000593	0.31	0.379	0.0288	0.905	0.996	-0.0106	0.316	0.388	0.000202	0.91	0.965	0.00556	0.619	1	0.021	0.0317	0.0565	0.00121	0.457085	0.851331	0.283	0.0738519	0.775342	0.0112	0.8006	0.963542	-0.00996	0.910569	0.972925	0.0583
SARS-CoV-2-M_301_600	SARS-CoV-2	M	M	Cell-free IVTT	membrane glycoprotein	75	100	101	200	100 aa	-0.258915	-0.244553	-0.260884	-0.251071	0	0	0	0	-0.000794	0.00808	0.0453	0.0228	0.499	0.996	-0.014	0.0424	0.153	-0.00114	0.505	0.95	-0.0158	0.0361	0.441	0.00596	0.294	0.377	-0.00121	0.315726	0.763138	0.171	0.137635	0.775342	0.0102	0.755708	0.95107	-0.0545	0.410828	0.88321	0.0119
MERS-CoV_EMC/2012-S_segment1	MERS-CoV	S	S1	Cell-free IVTT	Spike glycoprotein	760	760	1	760	Full Length	-0.282339	-0.245444	-0.355721	-0.35377	0	0	0	0	-0.000785	0.00644	0.0419	0.0123	0.76	0.996	-0.0131	0.0474	0.156	-0.000876	0.591	0.95	-0.0151	0.038	0.454	0.00609	0.261	0.341	-0.000925	0.239217	0.713174	0.24	0.00406695	0.775342	0.0255	0.24031	0.885451	-0.0351	0.41222	0.88321	0.0773
SARS-CoV-2-S.S1_751_1050	SARS-CoV-2	S	S1	Cell-free IVTT	surface glycoprotein	685	100	251	350	100 aa	-0.271319	-0.247863	-0.222572	-0.228979	0	0	0	0	-0.000654	0.0188	0.0547	-0.0382	0.212	0.996	-0.00807	0.029	0.151	0.00106	0.249	0.95	-0.0132	0.0035	0.136	0.00282	0.328	0.416	-0.000342	0.820178	0.973549	-0.0158	0.910046	0.970674	0.0205	0.623943	0.927706	-0.118	0.170362	0.796414	-0.102
SARS-CoV-2-S.S1_901_1050	SARS-CoV-2	S	S1	Cell-free IVTT	surface glycoprotein	685	50	301	350	50 aa	-0.26008	-0.24997	-0.471175	-0.513693	0	0	0	0	-0.000323	0.122	0.175	-0.0386	0.0421	0.996	-0.0083	0.0666	0.161	0.00129	0.271	0.95	-0.00375	0.433	1	0.0064	0.0952	0.144	-0.00083	0.514527	0.871051	0.106	0.375919	0.822182	0.00327	0.925351	0.989221	-0.109	0.132957	0.796414	-0.0318
SARS-CoV-2-S.S1_901_1200	SARS-CoV-2	S	S1	Cell-free IVTT	surface glycoprotein	685	100	301	400	100 aa	-0.246435	-0.269329	-0.495986	-0.457399	0	0	0	0	-0.000455	0.199	0.26	-0.00314	0.958	0.996	-0.0116	0.16	0.231	-0.000475	0.828	0.95	0.00594	0.496	1	0.00603	0.369	0.464	0.000205	0.878348	0.973549	0.264	0.049241	0.775342	0.00425	0.908561	0.982735	-0.0575	0.442378	0.890032	0.0351
SARS-CoV-2-S.S1_1051_1350	SARS-CoV-2	S	S1	Cell-free IVTT	surface glycoprotein	685	100	351	450	100 aa	-0.297072	-0.28559	-1.02167	-0.901558	0	0	0	0	-0.000184	0.452	0.521	0.035	0.111	0.996	-0.00733	0.194	0.262	-0.00142	0.336	0.95	-0.00346	0.567	1	0.00676	0.15	0.212	0.00241	0.258603	0.743654	-0.309	0.127084	0.775342	0.0167	0.772859	0.955743	-0.117	0.317314	0.849669	-0.184
SARS-CoV-2-S.S1_151_450	SARS-CoV-2	S	S1	Cell-free IVTT	surface glycoprotein	685	100	51	150	100 aa	-0.302526	-0.28948	-0.506134	-0.503083	0	0	0	0	-0.000719	0.00711	0.0432	0.00365	0.947	0.996	-0.0111	0.062	0.161	0.000433	0.758	0.95	-0.02	0.00385	0.144	0.00531	0.265	0.346	-0.000777	0.622735	0.913695	-0.0926	0.529967	0.86134	0.0185	0.671958	0.934356	-0.138	0.127443	0.796414	-0.145
SARS-CoV-2-S.S1_601_900	SARS-CoV-2	S	S1	Cell-free IVTT	surface glycoprotein	685	100	201	300	100 aa	-0.277287	-0.298849	-0.222118	-0.249523	0	0	0	0	-8.97e-05	0.752	0.793	0.0104	0.0792	0.996	-0.001	0.842	0.873	0.00335	0.0366	0.95	-0.00656	0.299	1	0.00112	0.834	0.87	-0.00189	0.0414066	0.355714	-0.00827	0.917504	0.972817	-0.0091	0.702139	0.937975	-0.0915	0.069858	0.750087	-0.0163
SARS-CoV-2-S.S1_1201_1500	SARS-CoV-2	S	S1	Cell-free IVTT	surface glycoprotein	685	100	401	500	100 aa	-0.346575	-0.357185	-0.244905	-0.2663	0	0	0	0	-0.000404	0.0226	0.0621	-0.0168	0.449	0.996	-0.00922	0.0186	0.143	6.04e-06	0.998	0.998	-0.00329	0.433	1	0.00498	0.124	0.179	-0.00169	0.0780085	0.446291	0.0603	0.47899	0.855373	0.0139	0.580829	0.92288	-0.0806	0.124132	0.796414	0.00236
SARS-CoV-2-S.S1_451_750	SARS-CoV-2	S	S1	Cell-free IVTT	surface glycoprotein	685	100	151	250	100 aa	-0.356421	-0.373569	-0.791169	-0.560547	0	0	0	0	-0.000171	0.432	0.502	0.0233	0.24	0.996	-0.00668	0.18	0.248	-0.00119	0.361	0.95	-0.0114	0.0448	0.497	0.00409	0.314	0.401	0.0019	0.471825	0.851331	-0.227	0.357816	0.800771	-0.0449	0.53799	0.92288	-0.137	0.352736	0.869094	-0.184
SARS-CoV-2-orf8_76_225	SARS-CoV-2	ORF8	ORF8	Cell-free IVTT	orf8 protein	121	50	26	75	50 aa	-0.436168	-0.391597	-0.348399	-0.353115	0	0	0	0	-0.000571	0.0311	0.0728	-0.00318	0.96	0.996	-0.0201	0.00415	0.143	0.000343	0.838	0.95	-0.0158	0.0308	0.408	0.0114	0.0406	0.07	-0.00107	0.425571	0.851331	0.087	0.485277	0.857658	0.000573	0.987551	0.997957	-0.0686	0.357383	0.869094	-0.00207
SARS-CoV-2-M_451_666	SARS-CoV-2	M	M	Cell-free IVTT	membrane glycoprotein	222	72	151	222	100 aa	-0.393518	-0.417048	-0.258742	-0.260457	0	0	0	0	5.67e-05	0.748	0.79	0.0121	0.682	0.996	-0.00826	0.111	0.187	-0.00095	0.479	0.95	-0.00651	0.242	1	0.00443	0.323	0.411	-0.00154	0.134083	0.590074	0.0224	0.806686	0.95693	-0.0326	0.242793	0.885451	-0.0823	0.145884	0.796414	-0.0567
SARS-CoV-2-S.S1_1_300	SARS-CoV-2	S	S1	Cell-free IVTT	surface glycoprotein	685	100	1	100	100 aa	-0.496761	-0.454971	-0.448109	-0.443332	0	0	0	0	-0.000781	0.002	0.036	-0.00143	0.952	0.996	-0.0169	0.00622	0.143	-0.000404	0.785	0.95	-0.0126	0.0508	0.531	0.0114	0.0239	0.0445	-0.000357	0.728408	0.960401	-0.00993	0.917206	0.972817	0.0377	0.197454	0.885451	0.0106	0.852386	0.956984	0.0557
[truncated: 5 more columns]

## Sheet: Purified Protein
ID	Pathogen	Gene	Protein	Protein Type	Description	Length of full protein (aa)	Length of protein fragment (aa)	Starting Residue (aa)	Ending residue (aa)	Fragment length (aa)	IgA mean of subject maximal response	IgA median of subject maximal response	IgG mean of subject maximal response	IgG median of subject maximal response	IgA # seropositive subjects	IgA seroprevalence (%)	IgG # seropositive subjects	IgG seroprevalence (%)	IgA LMER Coefficient: Days Since Onset of Symptoms	IgA LMER P-value: Days Since Onset of Symptoms	IgA LMER Adjusted P-value: Days Since Onset of Symptoms	IgA LMER Coefficient: Symptomatic (Yes/No)	IgA LMER P-value: Symptomatic (Yes/No)	IgA LMER Adjusted P-value: Symptomatic (Yes/No)	IgA LMER Coefficient: Number of Symptoms	IgA LMER P-value: Number of Symptoms	IgA LMER Adjusted P-value: Number of Symptoms	IgA LMER Coefficient: Number of Days Symptomatic	IgA LMER P-value: Number of Days Symptomatic	IgA LMER Adjusted P-value: Number of Days Symptomatic	IgA LMER Coefficient: Maternal Age (years)	IgA LMER P-value: Maternal Age (years)	IgA LMER Adjusted P-value: Maternal Age (years)	IgA LMER Coefficient: Baby Age (months)	IgA LMER P-value: Baby Age (months)	IgA LMER Adjusted P-value: Baby Age (months)	IgG OLS Coefficient: Days Since Onset of Symptoms	IgG OLS P-value: Days Since Onset of Symptoms	IgG OLS Adjusted P-value: Days Since Onset of Symptoms	IgG OLS Coefficient: Symptomatic (Yes/No)	IgG OLS P-value: Symptomatic (Yes/No)	IgG OLS Adjusted P-value: Symptomatic (Yes/No)	IgG OLS Coefficient: Number of Symptoms	IgG OLS P-value: Number of Symptoms	IgG OLS Adjusted P-value: Number of Symptoms	IgG OLS Coefficient: Number of Days Symptomatic	IgG OLS P-value: Number of Days Symptomatic	IgG OLS Adjusted P-value: Number of Days Symptomatic	IgG OLS Coefficient: Maternal Age (years)
SARS-CoV Envelope (E) Protein_0.1	SARS-CoV	E	E	Purified recombinant protein	SARS-CoV Envelope (E) Protein	NA	NA	NA	NA	NA	12.2893	12.3597	12.4085	12.4972	20	95.24	20	95.24	0.00298	0.298	0.366	-0.119	0.172	0.996	0.0807	0.409	0.482	0.0397	0.134	0.95	0.198	0.0703	0.627	0.00672	0.951	0.961	0.0121	0.111735	0.525439	0.515	0.451452	0.855373	0.118	0.558753	0.92288	0.616	0.141033	0.796414	0.573
SARS-CoV-2 Spike Glycoprotein (Stabilized) 0.1	SARS-CoV-2	S	S	Purified recombinant protein	SARS-CoV-2 Spike Glycoprotein (Stabilized)	NA	NA	NA	NA	NA	10.4667	10.5063	12.8917	12.6807	18	85.71	18	85.71	0.00209	0.676	0.726	0.0272	0.582	0.996	-0.186	0.23	0.299	0.0417	0.306	0.95	0.15	0.365	1	0.0886	0.488	0.577	0.0281	0.0289335	0.288539	-0.585	0.595337	0.889284	-0.0782	0.810088	0.963738	0.668	0.313359	0.849669	0.545
SARS-CoV-2 Spike Glycoprotein (Stabilized) 0.03	SARS-CoV-2	S	S	Purified recombinant protein	SARS-CoV-2 Spike Glycoprotein (Stabilized)	NA	NA	NA	NA	NA	9.98345	9.94251	11.8668	11.8027	13	61.9	17	80.95	0.00697	0.0108	0.0462	0.0308	0.205	0.996	0.0231	0.765	0.809	0.0371	0.0814	0.95	0.192	0.0303	0.408	-0.0582	0.363	0.458	0.0251	0.0175921	0.212474	-0.729	0.415291	0.840637	-0.16	0.544508	0.92288	0.37	0.485361	0.897383	0.157
SARS-CoV Envelope (E) Protein_0.03	SARS-CoV	E	E	Purified recombinant protein	SARS-CoV Envelope (E) Protein	NA	NA	NA	NA	NA	10.6069	10.5845	10.9586	11.1917	13	61.9	17	80.95	0.00466	0.118	0.171	-0.15	0.143	0.996	0.145	0.159	0.231	0.0371	0.174	0.95	0.235	0.0406	0.472	-0.0391	0.608	0.681	0.0167	0.0416874	0.355714	0.412	0.562134	0.885565	0.091	0.665889	0.934356	0.56	0.196384	0.796414	0.522
SARS-CoV 3CL Protease_0.1	SARS-CoV	3CL Protease	3CL Protease	Purified recombinant protein	SARS-CoV 3CL Protease	NA	NA	NA	NA	NA	7.89388	8.42626	11.5188	11.4964	5	23.81	17	80.95	-0.0111	0.0289	0.0696	-0.0975	0.819	0.996	-0.129	0.424	0.498	0.0181	0.672	0.95	-0.0309	0.857	1	0.286	0.0396	0.0688	-0.000167	0.989324	0.999713	2	0.101979	0.775342	0.488	0.172791	0.885451	0.872	0.220305	0.796414	1.25
SARS-CoV Spike (S) Protein deltaTM_0.1	SARS-CoV	S	S	Purified recombinant protein	SARS-CoV Spike (S) Protein deltaTM	NA	NA	NA	NA	NA	10.3722	10.2854	11.5604	11.6678	14	66.67	17	80.95	0.0043	0.149	0.204	-0.103	0.293	0.996	0.0129	0.888	0.91	0.0361	0.157	0.95	0.0772	0.451	1	-0.0172	0.815	0.855	0.0194	0.0115413	0.17922	0.214	0.735405	0.93389	-0.00655	0.972183	0.997887	0.349	0.359791	0.869094	0.358
SARS-CoV Spike (S) Protein deltaTM_0.03	SARS-CoV	S	S	Purified recombinant protein	SARS-CoV Spike (S) Protein deltaTM	NA	NA	NA	NA	NA	8.69738	8.69697	10.1635	10.1529	7	33.33	12	57.14	0.00285	0.2	0.261	0.0539	0.419	0.996	-0.00975	0.882	0.905	0.021	0.23	0.95	0.106	0.142	1	0.02	0.719	0.776	0.0185	0.00567358	0.140163	0.111	0.837503	0.957272	0.113	0.484682	0.916811	0.477	0.151566	0.796414	0.475
SARS-CoV Nucleocapsid (N) Protein_0.1	SARS-CoV	N	N	Purified recombinant protein	SARS-CoV Nucleocapsid (N) Protein Prep1	NA	NA	NA	NA	NA	8.63471	8.83131	10.8868	9.87958	8	38.1	10	47.62	-0.000556	0.926	0.942	-0.408	0.259	0.996	-0.0888	0.639	0.702	0.0347	0.496	0.95	0.208	0.317	1	0.0809	0.603	0.678	0.0317	0.0380262	0.343425	-2.24	0.104016	0.775342	0.243	0.534578	0.92288	0.575	0.463847	0.897383	0.218
SARS-CoV 3CL Protease_0.03	SARS-CoV	3CL Protease	3CL Protease	Purified recombinant protein	SARS-CoV 3CL Protease	NA	NA	NA	NA	NA	7.25615	7.81698	10.0677	9.81858	4	19.05	9	42.86	-0.0123	0.00822	0.0458	-0.238	0.409	0.996	-0.136	0.331	0.401	0.0287	0.437	0.95	-0.03	0.836	1	0.286	0.0191	0.0369	-6.93e-05	0.994862	0.999713	1.69	0.108339	0.775342	0.444	0.150975	0.885451	0.721	0.237658	0.807996	1.08
SARS-CoV Nucleocapsid (N) Protein_0.03	SARS-CoV	N	N	Purified recombinant protein	SARS-CoV Nucleocapsid (N) Protein Prep1	NA	NA	NA	NA	NA	7.84476	7.98299	9.54022	8.87652	6	28.57	7	33.33	-0.00359	0.486	0.551	-0.423	0.093	0.996	-0.103	0.54	0.613	0.0388	0.388	0.95	0.184	0.318	1	0.109	0.436	0.528	0.0262	0.0773818	0.446291	-2.24	0.102205	0.775342	0.171	0.660676	0.934356	0.53	0.497168	0.89771	0.297
SARS-CoV Nucleocapsid (N) Protein Prep2_0.1	SARS-CoV	N	N	Purified recombinant protein	SARS-CoV Nucleocapsid (N) Protein Prep2	NA	NA	NA	NA	NA	7.4397	8.17991	5.55632	5.75489	5	23.81	5	23.81	-0.0037	0.497	0.561	-0.175	0.372	0.996	-0.0986	0.538	0.611	0.0514	0.222	0.95	0.225	0.197	1	0.131	0.35	0.443	0.0374	0.18726	0.669835	-4.48	0.0960612	0.775342	-0.469	0.539868	0.92288	0.258	0.865441	0.960865	-0.103
SARS-CoV Membrane (M) Protein_0.1	SARS-CoV	M	M	Purified recombinant protein	SARS-CoV Membrane (M) Protein	NA	NA	NA	NA	NA	8.17679	8.73809	8.32046	8.09803	8	38.1	4	19.05	-0.00666	0.134	0.188	-0.145	0.222	0.996	-0.00984	0.957	0.968	0.0324	0.422	0.95	0.173	0.302	1	0.246	0.0598	0.0961	0.00936	0.553378	0.884346	-1.32	0.374092	0.82041	-0.0958	0.825365	0.96407	0.0474	0.956429	0.983394	-0.0807
SARS-CoV-2 Spike Glycoprotein Receptor Binding Domain (RBD) 0.1	SARS-CoV-2	S	RBD	Purified recombinant protein	SARS-CoV-2 Spike Glycoprotein Receptor Binding Domain (RBD)	NA	NA	NA	NA	NA	6.73885	7.6865	8.01449	7.5812	2	9.52	4	19.05	-0.00519	0.262	0.329	-0.208	0.376	0.996	-0.11	0.459	0.533	0.037	0.352	0.95	0.1	0.537	1	0.144	0.249	0.327	0.0224	0.109446	0.520814	-2	0.122795	0.775342	-0.261	0.482417	0.916811	0.139	0.850641	0.956984	-0.222
SARS-CoV Nucleocapsid (N) Protein Prep2_0.03	SARS-CoV	N	N	Purified recombinant protein	SARS-CoV Nucleocapsid (N) Protein Prep2	NA	NA	NA	NA	NA	6.51786	7.79442	5.88925	6.33985	3	14.29	3	14.29	-0.00212	0.725	0.772	-0.151	0.415	0.996	-0.158	0.386	0.457	0.0564	0.244	0.95	0.181	0.361	1	0.0885	0.574	0.65	0.0271	0.281675	0.755875	-3.31	0.162553	0.775342	-0.444	0.517325	0.92288	0.16	0.906159	0.972282	-0.158
SARS-CoV Membrane (M) Protein_0.03	SARS-CoV	M	M	Purified recombinant protein	SARS-CoV Membrane (M) Protein	NA	NA	NA	NA	NA	7.19618	7.57743	5.56333	6.16993	3	14.29	1	4.76	-0.00788	0.0787	0.129	-0.177	0.424	0.996	-0.0656	0.605	0.677	0.0389	0.254	0.95	0.0841	0.547	1	0.241	0.031	0.0555	0.0154	0.38707	0.824224	0.642	0.694766	0.925362	-0.63	0.207218	0.885451	-0.108	0.910984	0.972925	-0.265
SARS-CoV-2 Spike Glycoprotein Receptor Binding Domain (RBD) 0.03	SARS-CoV-2	S	RBD	Purified recombinant protein	SARS-CoV-2 Spike Glycoprotein Receptor Binding Domain (RBD)	NA	NA	NA	NA	NA	5.29227	6.47573	5.62903	6.39232	0	0	0	0	-0.0128	0.00874	0.0458	-0.242	0.359	0.996	-0.191	0.189	0.258	0.041	0.284	0.95	0.0437	0.787	1	0.338	0.00801	0.0184	0.00755	0.626845	0.914948	-2.12	0.15502	0.775342	-0.634	0.152824	0.885451	-0.267	0.754844	0.939607	-0.472
[truncated: 5 more columns]

## Sheet: Peptide Libraries
ID	Pathogen	Gene	Protein	Protein Type	Description	Length of full protein (aa)	Length of protein fragment (aa)	Starting Residue (aa)	Ending residue (aa)	Fragment length (aa)	IgA mean of subject maximal response	IgA median of subject maximal response	IgG mean of subject maximal response	IgG median of subject maximal response	IgA # seropositive subjects	IgA seroprevalence (%)	IgG # seropositive subjects	IgG seroprevalence (%)	IgA LMER Coefficient: Days Since Onset of Symptoms	IgA LMER P-value: Days Since Onset of Symptoms	IgA LMER Adjusted P-value: Days Since Onset of Symptoms	IgA LMER Coefficient: Symptomatic (Yes/No)	IgA LMER P-value: Symptomatic (Yes/No)	IgA LMER Adjusted P-value: Symptomatic (Yes/No)	IgA LMER Coefficient: Number of Symptoms	IgA LMER P-value: Number of Symptoms	IgA LMER Adjusted P-value: Number of Symptoms	IgA LMER Coefficient: Number of Days Symptomatic	IgA LMER P-value: Number of Days Symptomatic	IgA LMER Adjusted P-value: Number of Days Symptomatic	IgA LMER Coefficient: Maternal Age (years)	IgA LMER P-value: Maternal Age (years)	IgA LMER Adjusted P-value: Maternal Age (years)	IgA LMER Coefficient: Baby Age (months)	IgA LMER P-value: Baby Age (months)	IgA LMER Adjusted P-value: Baby Age (months)	IgG OLS Coefficient: Days Since Onset of Symptoms	IgG OLS P-value: Days Since Onset of Symptoms	IgG OLS Adjusted P-value: Days Since Onset of Symptoms	IgG OLS Coefficient: Symptomatic (Yes/No)	IgG OLS P-value: Symptomatic (Yes/No)	IgG OLS Adjusted P-value: Symptomatic (Yes/No)	IgG OLS Coefficient: Number of Symptoms	IgG OLS P-value: Number of Symptoms	IgG OLS Adjusted P-value: Number of Symptoms	IgG OLS Coefficient: Number of Days Symptomatic	IgG OLS P-value: Number of Days Symptomatic	IgG OLS Adjusted P-value: Number of Days Symptomatic	IgG OLS Coefficient: Maternal Age (years)
HCoV-NL63_S_NR-3012_216	HCoV-NL63	S	S	Overlapping Peptide Library	Spike protein	NA	NA	1283	1299	NA	8.12125	8.2384	8.71944	8.74819	4	19.05	21	100	-0.00321	0.0168	0.0533	-0.0114	0.698	0.996	-0.052	0.173	0.241	0.00834	0.399	0.95	-0.00344	0.943	1	0.0529	0.096	0.145	2.48e-05	0.98336	0.997605	0.137	0.22951	0.776158	0.0448	0.187138	0.885451	0.0844	0.21227	0.796414	0.0754
HCoV-NL63_S_NR-3012_217	HCoV-NL63	S	S	Overlapping Peptide Library	Spike protein	NA	NA	1289	1305	NA	7.87255	8.26209	8.92083	8.84078	8	38.1	21	100	-0.00425	0.0981	0.151	-0.0204	0.912	0.996	-0.19	0.0405	0.153	0.00759	0.75	0.95	-0.0531	0.586	1	0.124	0.0931	0.141	0.00197	0.444719	0.851331	0.155	0.515414	0.858229	-0.014	0.842032	0.964964	-0.0398	0.77761	0.939607	-0.0464
HCoV-NL63_S_NR-3012_201	HCoV-NL63	S	S	Overlapping Peptide Library	Spike protein	NA	NA	1193	1209	NA	7.90956	8.30378	9.04534	8.97298	6	28.57	21	100	-0.00416	0.0997	0.152	0.021	0.94	0.996	-0.197	0.0311	0.152	0.0046	0.843	0.951	-0.0241	0.801	1	0.15	0.0424	0.0724	0.000491	0.841738	0.973549	0.0635	0.781235	0.94989	-0.0124	0.854699	0.966801	-0.122	0.377149	0.875985	-0.11
HCoV-NL63_S_NR-3012_209	HCoV-NL63	S	S	Overlapping Peptide Library	Spike protein	NA	NA	1241	1257	NA	8.08029	8.3966	8.91197	8.87036	9	42.86	21	100	-0.00377	0.132	0.186	-0.0245	0.912	0.996	-0.21	0.0254	0.148	0.00242	0.923	0.968	-0.0213	0.832	1	0.144	0.055	0.0891	0.00158	0.553202	0.884346	0.0393	0.873224	0.962883	-0.0141	0.847577	0.964964	-0.106	0.473417	0.897383	-0.112
HCoV-NL63_S_NR-3012_225	HCoV-NL63	S	S	Overlapping Peptide Library	Spike protein	NA	NA	1337	1353	NA	7.763	8.23362	8.80903	8.81218	3	14.29	21	100	-0.00402	0.103	0.156	0.0815	0.605	0.996	-0.203	0.0217	0.146	0.00204	0.928	0.968	-0.0258	0.78	1	0.155	0.0307	0.0551	7.64e-07	0.999713	0.999713	0.143	0.474379	0.855373	0.0219	0.708973	0.937975	-0.0451	0.700998	0.935385	-0.026
HCoV-NL63_S_NR-3012_179	HCoV-NL63	S	S	Overlapping Peptide Library	Spike protein	NA	NA	1062	1078	NA	7.94057	8.26679	8.86637	8.83447	7	33.33	21	100	-0.00407	0.101	0.154	0.0626	0.614	0.996	-0.119	0.162	0.233	0.0135	0.541	0.95	-0.0109	0.905	1	0.101	0.148	0.209	-0.00049	0.698718	0.951674	0.0503	0.669906	0.915959	0.013	0.71048	0.937975	0.014	0.840776	0.954988	0.0231
HCoV-NL63_S_NR-3012_221	HCoV-NL63	S	S	Overlapping Peptide Library	Spike protein	NA	NA	1313	1329	NA	7.86056	8.23362	8.93033	8.97441	4	19.05	21	100	-0.00398	0.118	0.171	0.00153	0.935	0.996	-0.182	0.0459	0.154	0.00858	0.713	0.95	-0.0423	0.66	1	0.139	0.0595	0.0957	0.000201	0.931637	0.983823	0.063	0.772755	0.94658	-0.0123	0.849609	0.964964	-0.135	0.304387	0.849669	-0.125
HCoV-NL63_S_NR-3012_193	HCoV-NL63	S	S	Overlapping Peptide Library	Spike protein	NA	NA	1145	1161	NA	7.93611	8.3443	8.86846	8.79116	6	28.57	21	100	-0.00383	0.13	0.184	0.0501	0.821	0.996	-0.198	0.03	0.152	0.00318	0.891	0.961	-0.015	0.878	1	0.155	0.0365	0.064	0.00094	0.725436	0.960088	0.104	0.675537	0.921199	-0.00516	0.944261	0.990447	-0.124	0.40786	0.88321	-0.128
HCoV-NL63_S_NR-3012_185	HCoV-NL63	S	S	Overlapping Peptide Library	Spike protein	NA	NA	1097	1113	NA	8.9749	9.05393	8.90444	8.87805	20	95.24	21	100	-0.000543	0.548	0.609	0.00455	0.618	0.996	-0.0366	0.152	0.224	0.00632	0.332	0.95	0.0239	0.362	1	0.0292	0.164	0.228	0.000188	0.948719	0.987571	0.134	0.622306	0.895847	0.0187	0.816987	0.96407	-0.0637	0.693738	0.935385	-0.0461
HCoV-NL63_S_NR-3012_212	HCoV-NL63	S	S	Overlapping Peptide Library	Spike protein	NA	NA	1259	1275	NA	8.07072	8.10329	8.67241	8.66178	5	23.81	20	95.24	-0.00594	0.00543	0.0388	-0.0208	0.836	0.996	-0.0857	0.12	0.194	0.00821	0.557	0.95	-0.014	0.821	1	0.0776	0.0916	0.139	-0.000493	0.723763	0.960088	-0.0369	0.775761	0.94658	0.0318	0.414444	0.914289	-0.0414	0.592366	0.921338	-0.0236
HCoV-NL63_S_NR-3012_165	HCoV-NL63	S	S	Overlapping Peptide Library	Spike protein	NA	NA	980	996	NA	7.87578	8.33539	8.70644	8.65464	7	33.33	20	95.24	-0.0049	0.0495	0.0952	-0.0291	0.899	0.996	-0.205	0.0226	0.146	0.00326	0.887	0.961	-0.0102	0.916	1	0.164	0.0252	0.0467	0.00178	0.380208	0.815159	0.2	0.292224	0.78046	-0.00656	0.905632	0.982457	-0.0617	0.57884	0.919133	-0.0568
HCoV-NL63_S_NR-3012_202	HCoV-NL63	S	S	Overlapping Peptide Library	Spike protein	NA	NA	1199	1215	NA	7.96577	8.30378	8.57739	8.53722	6	28.57	20	95.24	-0.00311	0.195	0.256	0.117	0.391	0.996	-0.178	0.0392	0.153	0.00498	0.824	0.95	-0.0126	0.895	1	0.121	0.0816	0.125	-0.000135	0.917946	0.983061	0.0359	0.768899	0.94658	0.0136	0.706996	0.937975	0.0468	0.521008	0.901529	0.0449
HCoV-NL63_S_NR-3012_174	HCoV-NL63	S	S	Overlapping Peptide Library	Spike protein	NA	NA	1034	1050	NA	8.06449	8.25503	8.66032	8.60733	3	14.29	19	90.48	-0.00503	0.0174	0.054	0.137	0.536	0.996	-0.128	0.039	0.153	0.00228	0.882	0.961	0.00566	0.921	1	0.101	0.0482	0.0798	-5.12e-06	0.997899	0.999713	0.0225	0.900896	0.968303	-0.0458	0.399392	0.914289	-0.0633	0.557653	0.919133	-0.0681
HCoV-NL63_S_NR-3012_173	HCoV-NL63	S	S	Overlapping Peptide Library	Spike protein	NA	NA	1028	1044	NA	7.84652	8.24317	8.69817	8.47776	6	28.57	19	90.48	-0.00524	0.0392	0.0845	0.0491	0.828	0.996	-0.206	0.0213	0.146	0.00277	0.903	0.962	-0.00486	0.962	1	0.161	0.0273	0.0499	0.00127	0.604174	0.905741	0.251	0.277664	0.776158	-0.0267	0.69112	0.937975	-0.0923	0.495361	0.897513	-0.0773
HCoV-NL63_S_NR-3012_197	HCoV-NL63	S	S	Overlapping Peptide Library	Spike protein	NA	NA	1169	1185	NA	7.83158	8.27146	8.73419	8.71768	6	28.57	19	90.48	-0.00452	0.0691	0.12	-0.0229	0.917	0.996	-0.199	0.0279	0.15	0.00484	0.835	0.95	-0.0246	0.796	1	0.144	0.0476	0.0789	0.000448	0.870167	0.973549	0.14	0.586028	0.889284	-0.00152	0.984013	0.997957	-0.0647	0.670295	0.935385	-0.0643
HCoV-OC43_S_NR-3011_225	HCoV-OC43	S	S	Overlapping Peptide Library	Spike protein	NA	NA	1338	1354	NA	7.6348	7.97154	8.60971	8.53333	1	4.76	19	90.48	-0.00462	0.0645	0.115	0.0149	0.958	0.996	-0.189	0.0357	0.153	0.00374	0.87	0.96	-0.0326	0.729	1	0.133	0.0659	0.104	-0.00243	0.286052	0.755875	0.138	0.509553	0.858229	-0.00917	0.882023	0.980811	-0.0542	0.661907	0.935385	-0.0297
HCoV-NL63_S_NR-3012_177	HCoV-NL63	S	S	Overlapping Peptide Library	Spike protein	NA	NA	1052	1068	NA	8.15144	8.40301	8.74594	8.69174	9	42.86	19	90.48	-0.00392	0.081	0.131	0.136	0.337	0.996	-0.16	0.0368	0.153	0.0016	0.936	0.972	-0.0231	0.776	1	0.113	0.0685	0.107	0.000569	0.812118	0.973549	0.115	0.606759	0.889284	0.026	0.695302	0.937975	-0.0486	0.713957	0.936903	-0.0226
HCoV-NL63_S_NR-3012_211	HCoV-NL63	S	S	Overlapping Peptide Library	Spike protein	NA	NA	1253	1269	NA	7.85386	8.27612	8.55695	8.53138	4	19.05	19	90.48	-0.00424	0.1	0.153	0.0169	0.896	0.996	-0.164	0.075	0.164	0.00978	0.682	0.95	-0.0127	0.902	1	0.137	0.0667	0.105	-0.000522	0.69745	0.951674	0.149	0.244971	0.776158	0.0377	0.317592	0.891617	0.0717	0.340992	0.8653	0.111
HCoV-NL63_S_NR-3012_187	HCoV-NL63	S	S	Overlapping Peptide Library	Spike protein	NA	NA	1109	1125	NA	7.79352	8.20945	8.66298	8.60177	4	19.05	19	90.48	-0.00405	0.117	0.171	0.042	0.782	0.996	-0.177	0.0568	0.16	0.00634	0.789	0.95	-0.0269	0.782	1	0.14	0.0652	0.103	-0.000745	0.666634	0.933951	0.243	0.144602	0.775342	0.0244	0.610629	0.927706	0.0322	0.735905	0.939607	0.0596
HCoV-NL63_S_NR-3012_186	HCoV-NL63	S	S	Overlapping Peptide Library	Spike protein	NA	NA	1103	1119	NA	7.8618	8.23362	8.66395	8.64386	4	19.05	19	90.48	-0.00282	0.267	0.334	0.116	0.263	0.996	-0.191	0.043	0.153	0.00399	0.87	0.96	-0.041	0.679	1	0.111	0.139	0.198	0.000754	0.722098	0.960088	0.239	0.236995	0.776158	0.000555	0.99242	0.997957	-0.0311	0.790562	0.939607	0.00144
HCoV-NL63_S_NR-3012_181	HCoV-NL63	S	S	Overlapping Peptide Library	Spike protein	NA	NA	1074	1090	NA	8.16984	8.44294	8.67837	8.53722	11	52.38	18	85.71	-0.00448	0.0496	0.0952	0.0186	0.951	0.996	-0.159	0.0365	0.153	0.00494	0.797	0.95	-0.018	0.823	1	0.111	0.071	0.111	0.00155	0.527552	0.874667	0.166	0.467339	0.855373	-0.0144	0.830071	0.96407	-0.0632	0.639715	0.932131	-0.0511
HCoV-NL63_S_NR-3012_223	HCoV-NL63	S	S	Overlapping Peptide Library	Spike protein	NA	NA	1325	1341	NA	7.74336	8.04985	8.64035	8.48784	3	14.29	18	85.71	-0.00429	0.0881	0.14	-0.0756	0.555	0.996	-0.185	0.0396	0.153	0.00612	0.788	0.95	-0.0214	0.82	1	0.152	0.0385	0.0671	-0.00142	0.638833	0.91975	-0.183	0.519503	0.858229	0.0392	0.640204	0.932167	-0.0516	0.757689	0.939607	-0.0733
HCoV-NL63_S_NR-3012_213	HCoV-NL63	S	S	Overlapping Peptide Library	Spike protein	NA	NA	1265	1281	NA	7.75727	8.11634	8.77339	8.81538	5	23.81	18	85.71	-0.00384	0.118	0.171	-0.0204	0.908	0.996	-0.184	0.0405	0.153	0.00623	0.786	0.95	-0.00939	0.923	1	0.155	0.0351	0.0619	0.00063	0.801556	0.973549	0.109	0.639723	0.905181	0.0138	0.842001	0.964964	-0.0442	0.750059	0.939607	-0.0467
HCoV-NL63_S_NR-3012_195	HCoV-NL63	S	S	Overlapping Peptide Library	Spike protein	NA	NA	1157	1173	NA	7.8107	8.33092	8.54529	8.47168	5	23.81	18	85.71	-0.00393	0.14	0.194	-0.0312	0.852	0.996	-0.168	0.0765	0.165	0.00913	0.707	0.95	-0.0335	0.737	1	0.125	0.103	0.153	-0.000423	0.785144	0.973549	0.305	0.0487744	0.775342	0.0619	0.162873	0.885451	0.0686	0.427679	0.886643	0.12
HCoV-OC43_S_NR-3011_226	HCoV-OC43	S	S	Overlapping Peptide Library	Spike protein	NA	NA	1344	1361	NA	7.91454	7.99435	8.74608	8.58684	2	9.52	17	80.95	-0.00561	0.00693	0.0431	0.134	0.547	0.996	-0.1	0.0608	0.161	0.00623	0.644	0.95	-0.0116	0.848	1	0.0792	0.075	0.116	0.00202	0.710087	0.955884	0.114	0.820365	0.95693	0.0394	0.792694	0.963542	0.0213	0.943178	0.983394	-0.00217
HCoV-NL63_S_NR-3012_215	HCoV-NL63	S	S	Overlapping Peptide Library	Spike protein	NA	NA	1277	1293	NA	7.82213	8.2503	8.54217	8.53333	3	14.29	17	80.95	-0.00451	0.0743	0.125	0.0469	0.775	0.996	-0.181	0.0457	0.154	0.00533	0.818	0.95	-0.0135	0.889	1	0.15	0.0428	0.0727	-0.000887	0.49221	0.856052	0.207	0.0982899	0.775342	0.0279	0.434983	0.914289	0.0669	0.352115	0.869094	0.0751
HCoV-NL63_S_NR-3012_219	HCoV-NL63	S	S	Overlapping Peptide Library	Spike protein	NA	NA	1301	1317	NA	7.80618	8.11374	8.577	8.60733	5	23.81	17	80.95	-0.00471	0.0725	0.124	-0.00939	0.95	0.996	-0.179	0.0533	0.159	0.00685	0.77	0.95	-0.0408	0.672	1	0.136	0.0712	0.111	-0.000232	0.888542	0.973634	0.147	0.346238	0.793171	0.0467	0.315902	0.889599	0.0582	0.527635	0.902219	0.0889
HCoV-NL63_S_NR-3012_222	HCoV-NL63	S	S	Overlapping Peptide Library	Spike protein	NA	NA	1319	1335	NA	8.18897	8.35315	8.69101	8.64205	6	28.57	17	80.95	-0.00401	0.0721	0.123	0.0816	0.741	0.996	-0.127	0.0345	0.153	0.0079	0.599	0.95	-0.0169	0.801	1	0.06	0.217	0.289	0.00135	0.571064	0.890597	0.0308	0.888563	0.962979	-0.0109	0.867497	0.972133	-0.0314	0.810333	0.945561	-0.0408
SARS-CoV_S_NR-2669_169	SARS-CoV	S	S	Overlapping Peptide Library	Spike protein	NA	NA	NA	NA	NA	7.77974	8.11894	8.64559	8.61655	5	23.81	17	80.95	-0.00341	0.166	0.224	0.0347	0.904	0.996	-0.197	0.0276	0.15	0.0037	0.872	0.96	-0.0368	0.694	1	0.146	0.0432	0.0731	-0.000367	0.875724	0.973549	0.119	0.588034	0.889284	-0.0165	0.799375	0.963542	-0.133	0.314703	0.849669	-0.117
HCoV-NL63_S_NR-3012_220	HCoV-NL63	S	S	Overlapping Peptide Library	Spike protein	NA	NA	1307	1323	NA	7.97517	8.06609	8.53179	8.46761	3	14.29	16	76.19	-0.00641	0.00328	0.0386	0.0492	0.787	0.996	-0.0855	0.12	0.193	0.00807	0.562	0.95	-0.00767	0.906	1	0.0839	0.0692	0.108	0.000525	0.79674	0.973549	0.249	0.201848	0.776158	0.0707	0.221717	0.885451	0.0245	0.827931	0.951333	0.0438
HCoV-NL63_S_NR-3012_183	HCoV-NL63	S	S	Overlapping Peptide Library	Spike protein	NA	NA	1086	1102	NA	8.12355	8.28077	8.39484	8.3837	6	28.57	16	76.19	-0.00525	0.014	0.0497	0.0738	0.788	0.996	-0.116	0.0615	0.161	0.00485	0.757	0.95	-0.000129	0.994	1	0.107	0.0401	0.0695	0.00156	0.1376	0.597579	0.25	0.0167446	0.775342	0.0395	0.170429	0.885451	0.0747	0.19354	0.796414	0.101
HCoV-NL63_S_NR-3012_175	HCoV-NL63	S	S	Overlapping Peptide Library	Spike protein	NA	NA	1040	1056	NA	7.77885	8.11894	8.47347	8.49586	6	28.57	16	76.19	-0.00481	0.0579	0.107	-0.0267	0.881	0.996	-0.188	0.0393	0.153	0.00523	0.821	0.95	-0.0322	0.735	1	0.146	0.0492	0.081	0.00135	0.28197	0.755875	0.241	0.0496146	0.775342	0.0193	0.571577	0.92288	0.121	0.0906506	0.775883	0.134
HCoV-NL63_S_NR-3012_214	HCoV-NL63	S	S	Overlapping Peptide Library	Spike protein	NA	NA	1271	1287	NA	8.00569	8.25267	8.57248	8.50184	3	14.29	16	76.19	-0.00443	0.0486	0.0942	0.162	0.478	0.996	-0.125	0.0476	0.156	0.00637	0.689	0.95	-0.00576	0.943	1	0.0737	0.151	0.212	0.0012	0.560353	0.885818	0.158	0.411364	0.837102	0.00741	0.895922	0.980811	-0.0196	0.862632	0.960259	-0.00391
HCoV-NL63_S_NR-3012_189	HCoV-NL63	S	S	Overlapping Peptide Library	Spike protein	NA	NA	1121	1137	NA	7.83634	8.20701	8.58139	8.58871	4	19.05	16	76.19	-0.0044	0.078	0.129	0.0251	0.913	0.996	-0.198	0.0277	0.15	0.00551	0.81	0.95	-0.0193	0.838	1	0.154	0.0348	0.0615	0.000264	0.880471	0.973549	0.203	0.228125	0.776158	-0.00342	0.943906	0.990447	-0.0336	0.72981	0.939607	-0.00533
HCoV-NL63_S_NR-3012_224	HCoV-NL63	S	S	Overlapping Peptide Library	Spike protein	NA	NA	1331	1347	NA	7.86328	8.2854	8.45127	8.45327	4	19.05	16	76.19	-0.00435	0.0879	0.14	-0.024	0.906	0.996	-0.185	0.0442	0.153	0.00625	0.79	0.95	-0.0229	0.814	1	0.134	0.0694	0.109	-0.000769	0.594339	0.898465	0.0194	0.884643	0.962883	0.0224	0.574219	0.92288	0.0182	0.819305	0.950941	0.0314
HCoV-NL63_S_NR-3012_204	HCoV-NL63	S	S	Overlapping Peptide Library	Spike protein	NA	NA	1211	1227	NA	7.72468	8.07682	8.47322	8.47371	4	19.05	16	76.19	-0.0043	0.0842	0.135	0.00808	0.949	0.996	-0.183	0.0418	0.153	0.00684	0.764	0.95	-0.0249	0.791	1	0.159	0.0313	0.0559	0.00142	0.324111	0.770029	0.0148	0.910404	0.970674	0.0405	0.308187	0.885451	0.0117	0.881173	0.965559	0.0247
HCoV-NL63_S_NR-3012_184	HCoV-NL63	S	S	Overlapping Peptide Library	Spike protein	NA	NA	1091	1107	NA	8.3664	8.49185	8.53407	8.45327	13	61.9	16	76.19	-0.000642	0.666	0.717	-0.0303	0.706	0.996	-0.0584	0.234	0.302	0.00983	0.438	0.95	-0.0036	0.955	1	0.0409	0.308	0.395	-0.000117	0.956646	0.987571	0.292	0.160613	0.775342	0.117	0.0660312	0.885451	0.193	0.121621	0.796414	0.233
HCoV-NL63_S_NR-3012_188	HCoV-NL63	S	S	Overlapping Peptide Library	Spike protein	NA	NA	1115	1131	NA	7.76944	8.07682	8.46822	8.44087	4	19.05	15	71.43	-0.00536	0.041	0.0865	-0.124	0.237	0.996	-0.168	0.0653	0.161	0.0063	0.787	0.95	-0.0231	0.81	1	0.151	0.045	0.0752	0.000921	0.573044	0.891569	-0.0225	0.881507	0.962883	0.0466	0.308291	0.885451	0.0249	0.781414	0.939607	0.0286
HCoV-NL63_S_NR-3012_176	HCoV-NL63	S	S	Overlapping Peptide Library	Spike protein	NA	NA	1046	1062	NA	7.71679	8.09803	8.50109	8.43463	2	9.52	15	71.43	-0.0036	0.136	0.191	0.0577	0.681	0.996	-0.184	0.0383	0.153	0.00426	0.854	0.955	-0.00994	0.921	1	0.146	0.0428	0.0727	-2.55e-05	0.990365	0.999713	0.222	0.270193	0.776158	0.0657	0.270783	0.885451	0.0405	0.729005	0.939607	0.0533
HCoV-NL63_S_NR-3012_203	HCoV-NL63	S	S	Overlapping Peptide Library	Spike protein	NA	NA	1205	1221	NA	7.84877	8.2384	8.53202	8.57743	3	14.29	15	71.43	-0.00411	0.114	0.168	0.00163	0.958	0.996	-0.179	0.0541	0.159	0.00688	0.771	0.95	-0.0314	0.747	1	0.139	0.065	0.103	-0.00151	0.354433	0.797658	0.246	0.115248	0.775342	0.0357	0.425337	0.914289	0.0389	0.661485	0.935385	0.0948
HCoV-NL63_S_NR-3012_208	HCoV-NL63	S	S	Overlapping Peptide Library	Spike protein	NA	NA	1235	1251	NA	7.66116	8.03617	8.40212	8.41785	1	4.76	14	66.67	-0.00438	0.083	0.134	0.0762	0.557	0.996	-0.174	0.0537	0.159	0.00674	0.772	0.95	-0.0402	0.674	1	0.119	0.0993	0.149	-0.000481	0.738273	0.96208	0.0972	0.471672	0.855373	0.0493	0.227041	0.885451	0.0682	0.397048	0.88321	0.04
HCoV-NL63_S_NR-3012_205	HCoV-NL63	S	S	Overlapping Peptide Library	Spike protein	NA	NA	1217	1233	NA	7.69953	8.10066	8.70456	8.58496	3	14.29	14	66.67	-0.00393	0.113	0.168	0.0156	0.937	0.996	-0.187	0.0387	0.153	0.00652	0.779	0.95	-0.0414	0.663	1	0.128	0.0769	0.119	0.00109	0.73014	0.960401	-0.0277	0.924874	0.974103	-0.0131	0.880595	0.980811	-0.143	0.415872	0.88321	-0.172
HCoV-NL63_S_NR-3012_190	HCoV-NL63	S	S	Overlapping Peptide Library	Spike protein	NA	NA	1127	1143	NA	8.05295	8.2503	8.47833	8.38586	3	14.29	14	66.67	-0.00255	0.0632	0.114	0.0934	0.402	0.996	-0.0745	0.0686	0.161	0.00651	0.531	0.95	0.00216	0.948	1	0.0433	0.192	0.261	-0.0023	0.24536	0.715032	0.339	0.0755077	0.775342	0.022	0.681158	0.934872	-0.0134	0.900385	0.972282	0.0435
HCoV-NL63_S_NR-3012_178	HCoV-NL63	S	S	Overlapping Peptide Library	Spike protein	NA	NA	1056	1072	NA	7.5117	8.15482	8.4996	8.47978	1	4.76	14	66.67	0.00223	0.519	0.583	-0.0344	0.861	0.996	-0.168	0.134	0.207	0.0139	0.633	0.95	-0.148	0.221	1	0.0175	0.836	0.871	0.00171	0.256469	0.74144	0.154	0.270616	0.776158	0.00544	0.893629	0.980811	-0.0342	0.674535	0.935385	-0.0184
HCoV-NL63_S_NR-3012_216(2)	HCoV-NL63	S	S	Overlapping Peptide Library	Spike protein	NA	NA	NA	NA	NA	8.07597	8.14975	8.47859	8.42206	3	14.29	13	61.9	-0.00532	0.0123	0.0482	0.0402	0.868	0.996	-0.0947	0.0735	0.163	0.00583	0.66	0.95	0.0158	0.758	1	0.0901	0.0435	0.0733	-0.00221	0.217228	0.713174	0.276	0.103906	0.775342	0.00367	0.939168	0.989221	0.0162	0.866281	0.960865	0.0335
HCoV-NL63_S_NR-3012_196	HCoV-NL63	S	S	Overlapping Peptide Library	Spike protein	NA	NA	1163	1179	NA	8.1227	8.23601	8.4773	8.42206	6	28.57	13	61.9	-0.00395	0.018	0.0543	0.0118	0.68	0.996	-0.0652	0.162	0.233	0.0103	0.39	0.95	0.0109	0.815	1	0.0733	0.0616	0.0985	0.000434	0.838383	0.973549	-0.0956	0.630439	0.895847	0.0333	0.573442	0.92288	-0.0363	0.758014	0.939607	-0.033
HCoV-NL63_S_NR-3012_207	HCoV-NL63	S	S	Overlapping Peptide Library	Spike protein	NA	NA	1229	1245	NA	7.72834	8.12928	8.44389	8.39232	2	9.52	13	61.9	-0.00436	0.0806	0.131	0.00526	0.979	0.996	-0.184	0.0408	0.153	0.00439	0.849	0.953	-0.0131	0.892	1	0.15	0.0407	0.07	-0.00154	0.223502	0.713174	0.229	0.0618493	0.775342	0.0505	0.153628	0.885451	0.0688	0.321572	0.854643	0.121
HCoV-NL63_S_NR-3012_50	HCoV-NL63	S	S	Overlapping Peptide Library	Spike protein	NA	NA	293	309	NA	7.40252	7.76818	9.77714	11.5098	2	9.52	13	61.9	-0.00358	0.178	0.236	0.0924	0.726	0.996	-0.168	0.0553	0.159	0.000199	0.995	0.998	-0.0163	0.858	1	0.195	0.00934	0.0203	0.00232	0.874993	0.973549	-1.88	0.184296	0.776158	-0.312	0.448154	0.914289	-0.815	0.325352	0.856313	-1.04
HCoV-NL63_S_NR-3012_169	HCoV-NL63	S	S	Overlapping Peptide Library	Spike protein	NA	NA	1004	1020	NA	7.20966	7.64386	8.3387	8.40088	0	0	13	61.9	-0.0029	0.214	0.276	0.0774	0.735	0.996	-0.208	0.0129	0.143	0.00332	0.876	0.96	-0.0404	0.638	1	0.143	0.033	0.0586	-0.0013	0.737119	0.96208	-0.0253	0.943925	0.979452	-0.0485	0.650931	0.932167	-0.255	0.244715	0.81565	-0.244
HCoV-NL63_S_NR-3012_218	HCoV-NL63	S	S	Overlapping Peptide Library	Spike protein	NA	NA	1295	1311	NA	7.81196	8.26209	8.51526	8.50581	3	14.29	13	61.9	-0.00321	0.213	0.275	0.113	0.389	0.996	-0.189	0.0426	0.153	0.00296	0.901	0.962	-0.0276	0.778	1	0.118	0.112	0.165	0.000424	0.885545	0.973634	0.0985	0.719994	0.927738	-0.00105	0.989696	0.997957	-0.0145	0.929259	0.979733	0.000168
HCoV-NL63_S_NR-3012_226	HCoV-NL63	S	S	Overlapping Peptide Library	Spike protein	NA	NA	1343	1356	NA	7.97609	8.16993	8.4352	8.47978	1	4.76	13	61.9	-0.00149	0.33	0.399	-0.0273	0.878	0.996	-0.122	0.0146	0.143	0.00513	0.681	0.95	-0.00279	0.965	1	0.0622	0.116	0.168	0.00205	0.2964	0.762729	0.0909	0.613243	0.892363	-0.0109	0.837509	0.96489	0.038	0.721382	0.939607	0.0164
HCoV-NL63_S_NR-3012_194	HCoV-NL63	S	S	Overlapping Peptide Library	Spike protein	NA	NA	1151	1167	NA	8.06124	8.35315	8.5192	8.48784	7	33.33	13	61.9	-0.00163	0.44	0.51	-0.00569	0.96	0.996	-0.146	0.0435	0.153	0.00517	0.779	0.95	-0.0069	0.935	1	0.104	0.0781	0.12	-0.000581	0.83227	0.973549	0.055	0.829301	0.95693	-0.0087	0.908601	0.982735	-0.0464	0.759881	0.939607	-0.0135
HCoV-NL63_S_NR-3012_210	HCoV-NL63	S	S	Overlapping Peptide Library	Spike protein	NA	NA	1247	1263	NA	8.18861	8.40088	8.46699	8.37287	8	38.1	13	61.9	-0.000923	0.667	0.717	-0.0454	0.832	0.996	-0.145	0.0633	0.161	0.0074	0.71	0.95	-0.000843	0.997	1	0.103	0.104	0.154	-0.000325	0.885197	0.973634	0.194	0.362197	0.805129	0.00479	0.938646	0.989221	-0.0302	0.808559	0.945112	0.0218
HCoV-NL63_S_NR-3012_168	HCoV-NL63	S	S	Overlapping Peptide Library	Spike protein	NA	NA	998	1014	NA	8.18025	8.29921	8.43895	8.37721	5	23.81	12	57.14	-0.00562	0.0078	0.0448	0.0787	0.795	0.996	-0.116	0.0436	0.153	0.00438	0.759	0.95	0.0111	0.843	1	0.114	0.0193	0.0373	0.000173	0.931424	0.983823	0.218	0.256897	0.776158	0.0716	0.211511	0.885451	0.0247	0.824306	0.951333	0.0692
HCoV-NL63_S_NR-3012_167	HCoV-NL63	S	S	Overlapping Peptide Library	Spike protein	NA	NA	992	1008	NA	7.87309	8.29462	8.33076	8.38154	4	19.05	12	57.14	-0.00435	0.0908	0.143	0.0119	0.973	0.996	-0.193	0.0369	0.153	0.00392	0.866	0.958	-0.0196	0.839	1	0.147	0.0501	0.0824	0.00231	0.183305	0.669804	0.291	0.0788925	0.775342	0.0572	0.230628	0.885451	0.208	0.0387303	0.65781	0.215
HCoV-NL63_S_NR-3012_180	HCoV-NL63	S	S	Overlapping Peptide Library	Spike protein	NA	NA	1068	1084	NA	8.04578	8.42417	8.39249	8.37938	9	42.86	12	57.14	-0.00427	0.124	0.178	-0.0317	0.852	0.996	-0.162	0.0927	0.17	0.0114	0.646	0.95	-0.0185	0.858	1	0.135	0.0862	0.131	0.0011	0.283367	0.755875	-0.0369	0.693877	0.925362	0.0214	0.445954	0.914289	0.0863	0.135587	0.796414	0.119
SARS-CoV_S_NR-2669_2	SARS-CoV	S	S	Overlapping Peptide Library	Spike protein	NA	NA	NA	NA	NA	7.83042	8.45121	8.47358	8.35315	11	52.38	11	52.38	-0.0043	0.133	0.186	-0.138	0.236	0.996	-0.219	0.0265	0.15	0.0278	0.265	0.95	0.0608	0.55	1	0.184	0.0238	0.0444	0.015	0.000850555	0.0622812	0.175	0.606122	0.889284	0.107	0.296438	0.885451	0.557	0.0132881	0.505317	0.509
HCoV-NL63_S_NR-3012_206	HCoV-NL63	S	S	Overlapping Peptide Library	Spike protein	NA	NA	1223	1239	NA	7.73398	8.18488	8.37484	8.3443	2	9.52	11	52.38	-0.00333	0.177	0.236	0.0377	0.847	0.996	-0.217	0.0173	0.143	0.00693	0.763	0.95	-0.0294	0.756	1	0.122	0.0886	0.135	0.000601	0.823409	0.973549	0.16	0.52505	0.860829	-0.0213	0.774622	0.955748	-0.0976	0.514429	0.899331	-0.0813
SARS-CoV_S_NR-2669_1	SARS-CoV	S	S	Overlapping Peptide Library	Spike protein	NA	NA	NA	NA	NA	7.34104	7.80413	8.41927	8.0634	7	33.33	10	47.62	-0.00897	0.0181	0.0543	-0.0727	0.446	0.996	-0.114	0.343	0.413	0.0389	0.232	0.95	0.0423	0.744	1	0.278	0.00941	0.0204	0.00772	0.284826	0.755875	0.852	0.208335	0.776158	0.187	0.345067	0.908203	0.443	0.267538	0.832105	0.506
SARS-CoV_S_NR-2669_6	SARS-CoV	S	S	Overlapping Peptide Library	Spike protein	NA	NA	NA	NA	NA	7.07451	7.65821	8.42992	8.32643	5	23.81	10	47.62	-0.00644	0.0151	0.0511	-0.0767	0.477	0.996	-0.203	0.0172	0.143	0.023	0.281	0.95	0.0645	0.458	1	0.228	0.0019	0.00802	0.0122	0.00228874	0.0888523	0.0459	0.882793	0.962883	0.118	0.213813	0.885451	0.484	0.0185319	0.557002	0.444
HCoV-NL63_S_NR-3012_166	HCoV-NL63	S	S	Overlapping Peptide Library	Spike protein	NA	NA	986	1002	NA	8.11405	8.27845	8.33071	8.27612	5	23.81	10	47.62	-0.00499	0.0171	0.0535	0.0901	0.811	0.996	-0.13	0.0241	0.148	0.000452	0.974	0.993	0.00907	0.868	1	0.0831	0.0774	0.12	0.000943	0.667599	0.933951	0.262	0.21164	0.776158	0.00239	0.968412	0.996841	0.032	0.791518	0.939607	0.0372
HCoV-NL63_S_NR-3012_141	HCoV-NL63	S	S	Overlapping Peptide Library	Spike protein	NA	NA	837	853	NA	8.37648	8.40514	8.1656	8.32193	7	33.33	10	47.62	0.002	0.099	0.152	0.0535	0.703	0.996	-0.0111	0.678	0.736	0.00283	0.656	0.95	0.0118	0.65	1	0.0175	0.436	0.528	0.000884	0.831829	0.973549	-0.405	0.305154	0.788162	-0.112	0.337565	0.903777	-0.172	0.458546	0.897383	-0.285
HCoV-NL63_S_NR-3012_109	HCoV-NL63	S	S	Overlapping Peptide Library	Spike protein	NA	NA	645	661	NA	7.52438	7.84549	8.04433	8.25267	1	4.76	10	47.62	-0.00493	0.0768	0.128	0.0268	0.985	0.996	-0.156	0.0506	0.158	0.00177	0.931	0.969	-0.007	0.938	1	0.186	0.00729	0.0171	0.000948	0.768075	0.970812	-0.289	0.341416	0.793171	-0.0715	0.425826	0.914289	-0.126	0.483217	0.897383	-0.183
SARS-CoV_S_NR-2669_10	SARS-CoV	S	S	Overlapping Peptide Library	Spike protein	NA	NA	NA	NA	NA	8.25969	8.62936	8.18938	8.32867	12	57.14	10	47.62	0.00156	0.477	0.542	0.0237	0.513	0.996	-0.0507	0.319	0.391	0.0151	0.272	0.95	0.0762	0.181	1	0.0888	0.0484	0.0799	0.0127	0.0271933	0.281501	-0.15	0.759153	0.943671	0.0324	0.823541	0.96407	0.353	0.235681	0.805613	0.264
HCoV-NL63_S_NR-3012_161	HCoV-NL63	S	S	Overlapping Peptide Library	Spike protein	NA	NA	956	972	NA	7.51686	7.87036	8.10377	8.26679	2	9.52	9	42.86	-0.00274	0.242	0.307	-0.0548	0.724	0.996	-0.189	0.0293	0.151	0.00719	0.746	0.95	-0.029	0.751	1	0.13	0.062	0.0988	0.00102	0.742517	0.96208	-0.347	0.242658	0.776158	-0.104	0.239729	0.885451	-0.119	0.491949	0.897513	-0.209
HCoV-NL63_S_NR-3012_198	HCoV-NL63	S	S	Overlapping Peptide Library	Spike protein	NA	NA	1175	1191	NA	8.30932	8.18488	8.29221	8.15482	6	28.57	8	38.1	-0.00553	0.0131	0.0493	0.0866	0.778	0.996	-0.114	0.0172	0.143	0.00558	0.631	0.95	0.00606	0.871	1	0.0742	0.0637	0.101	0.00175	0.57743	0.891569	0.13	0.657802	0.911847	0.00317	0.970814	0.997887	-0.0265	0.87815	0.965118	-0.0341
SARS-CoV_S_NR-2669_5	SARS-CoV	S	S	Overlapping Peptide Library	Spike protein	NA	NA	NA	NA	NA	6.57405	7.35315	8.23948	8.08481	3	14.29	8	38.1	-0.0105	0.0191	0.0554	-0.0866	0.703	0.996	-0.197	0.122	0.195	0.0265	0.427	0.95	-0.0281	0.828	1	0.341	0.00298	0.00968	0.00558	0.349095	0.795125	0.618	0.268387	0.776158	0.143	0.382884	0.914289	0.355	0.284036	0.840311	0.42
HCoV-NL63_S_NR-3012_182	HCoV-NL63	S	S	Overlapping Peptide Library	Spike protein	NA	NA	1080	1096	NA	8.19893	8.35975	8.35558	8.2854	7	33.33	8	38.1	-0.00448	0.0375	0.0819	0.104	0.742	0.996	-0.129	0.0328	0.152	0.00272	0.857	0.956	0.00922	0.869	1	0.0776	0.114	0.167	-0.00021	0.939379	0.984387	0.136	0.599896	0.889284	-0.0592	0.44356	0.914289	-0.058	0.704821	0.935385	-0.0745
SARS-CoV_S_NR-2669_25	SARS-CoV	S	S	Overlapping Peptide Library	Spike protein	NA	NA	NA	NA	NA	5.75787	6.59991	8.0408	7.94837	1	4.76	7	33.33	-0.0147	0.000939	0.036	-0.214	0.246	0.996	-0.183	0.173	0.241	0.0381	0.287	0.95	-0.0195	0.893	1	0.35	0.00386	0.0112	0.00119	0.779048	0.973549	0.405	0.313981	0.788162	0.0952	0.42282	0.914289	0.0948	0.687047	0.935385	0.208
SARS-CoV_S_NR-2669_78	SARS-CoV	S	S	Overlapping Peptide Library	Spike protein	NA	NA	NA	NA	NA	8.44063	8.87344	7.95348	8.0634	12	57.14	7	33.33	-0.00872	0.0667	0.118	-0.168	0.52	0.996	-0.204	0.069	0.161	0.0302	0.285	0.95	-0.00492	0.986	1	0.212	0.0274	0.05	0.00215	0.615641	0.909241	0.652	0.117059	0.775342	0.0432	0.714807	0.937975	0.373	0.129686	0.796414	0.394
HCoV-NL63_S_NR-3012_191	HCoV-NL63	S	S	Overlapping Peptide Library	Spike protein	NA	NA	1133	1149	NA	8.18203	8.28309	8.24095	8.2384	5	23.81	7	33.33	-0.00175	0.0916	0.144	-0.00554	0.415	0.996	-0.0248	0.353	0.422	0.00922	0.185	0.95	-0.00236	0.955	1	0.0232	0.293	0.377	-0.00012	0.945113	0.987571	0.162	0.327044	0.790764	0.0334	0.493007	0.919907	0.0342	0.723883	0.939607	0.0795
HCoV-NL63_S_NR-3012_192	HCoV-NL63	S	S	Overlapping Peptide Library	Spike protein	NA	NA	1139	1155	NA	8.14314	8.33316	8.26067	8.224	6	28.57	7	33.33	-0.000135	0.823	0.854	0.0305	0.175	0.996	0.0017	0.922	0.938	0.01	0.0817	0.95	-1.75e-05	0.98	1	0.0103	0.559	0.635	-0.000404	0.822811	0.973549	-0.0909	0.590417	0.889284	-0.0366	0.467617	0.914289	-0.0366	0.714454	0.936903	-0.0404
SARS-CoV_S_NR-2669_34	SARS-CoV	S	S	Overlapping Peptide Library	Spike protein	NA	NA	NA	NA	NA	5.81605	6.48382	8.09084	7.90689	1	4.76	6	28.57	-0.0108	0.00174	0.036	-0.0803	0.673	0.996	-0.217	0.0512	0.159	0.0172	0.544	0.95	-0.0437	0.701	1	0.319	0.00125	0.00739	0.0107	0.00498641	0.140163	-0.0552	0.856807	0.958245	0.0134	0.882245	0.980811	0.331	0.0843336	0.77059	0.299
SARS-CoV_S_NR-2669_17	SARS-CoV	S	S	Overlapping Peptide Library	Spike protein	NA	NA	NA	NA	NA	6.07575	7.18982	8.10613	7.7211	3	14.29	6	28.57	-0.0104	0.0363	0.0802	0.0187	0.751	0.996	-0.206	0.122	0.195	0.0258	0.457	0.95	-0.052	0.702	1	0.318	0.00713	0.0168	0.00659	0.353303	0.797658	1.09	0.110432	0.775342	0.239	0.228263	0.885451	0.625	0.121469	0.796414	0.716
HCoV-NL63_S_NR-3012_200	HCoV-NL63	S	S	Overlapping Peptide Library	Spike protein	NA	NA	1187	1203	NA	7.89865	7.98299	8.23555	8.23362	2	9.52	6	28.57	-0.00227	0.0531	0.101	0.0437	0.382	0.996	-0.0541	0.0973	0.174	0.0102	0.226	0.95	-0.0237	0.502	1	0.0487	0.0726	0.113	-0.00115	0.515811	0.871051	0.0403	0.80506	0.95693	0.0284	0.560995	0.92288	0.13	0.193164	0.796414	0.0918
SARS-CoV_S_NR-2669_79	SARS-CoV	S	S	Overlapping Peptide Library	Spike protein	NA	NA	NA	NA	NA	8.25006	8.61655	7.54543	7.26209	11	52.38	6	28.57	-0.00738	0.119	0.172	-0.38	0.294	0.996	-0.222	0.0515	0.159	0.0356	0.219	0.95	0.0239	0.827	1	0.194	0.0447	0.0748	-0.00591	0.345178	0.793252	0.649	0.268352	0.776158	0.0327	0.847677	0.964964	0.134	0.694822	0.935385	0.296
SARS-CoV_S_NR-2669_80	SARS-CoV	S	S	Overlapping Peptide Library	Spike protein	NA	NA	NA	NA	NA	8.28924	8.6865	7.41945	7.03342	11	52.38	6	28.57	-0.00699	0.132	0.186	-0.28	0.28	0.996	-0.194	0.0815	0.165	0.0415	0.148	0.95	0.0393	0.731	1	0.197	0.0388	0.0676	-0.0058	0.338732	0.790133	0.66	0.246308	0.776158	-0.0144	0.930231	0.989221	0.132	0.689994	0.935385	0.252
SARS-CoV_S_NR-2669_9	SARS-CoV	S	S	Overlapping Peptide Library	Spike protein	NA	NA	NA	NA	NA	7.64522	8.29462	7.93471	7.46761	10	47.62	6	28.57	-0.00763	0.194	0.255	0.317	0.666	0.996	-0.165	0.184	0.252	0.0107	0.751	0.95	0.0489	0.74	1	0.299	0.0082	0.0186	-0.00229	0.773838	0.973549	0.893	0.238972	0.776158	0.24	0.284805	0.885451	0.315	0.476779	0.897383	0.519
SARS-CoV_S_NR-2669_18	SARS-CoV	S	S	Overlapping Peptide Library	Spike protein	NA	NA	NA	NA	NA	6.89346	7.32193	7.95868	7.92184	1	4.76	6	28.57	-0.00277	0.372	0.441	-0.00814	0.394	0.996	-0.225	0.0141	0.143	0.0314	0.173	0.95	0.0792	0.396	1	0.191	0.0125	0.0255	0.00992	0.0248142	0.26973	0.247	0.512368	0.858229	0.169	0.143616	0.885451	0.406	0.0836454	0.77059	0.403
HCoV-NL63_S_NR-3012_151	HCoV-NL63	S	S	Overlapping Peptide Library	Spike protein	NA	NA	897	913	NA	7.78435	7.78136	8.09089	8.08481	2	9.52	5	23.81	-0.00515	0.0109	0.0462	0.067	0.735	0.996	-0.0726	0.0839	0.165	0.0062	0.554	0.95	0.0174	0.677	1	0.0691	0.055	0.0891	-0.00141	0.298776	0.762729	-0.0675	0.58622	0.889284	-0.0462	0.219973	0.885451	0.0626	0.399457	0.88321	-0.00427
SARS-CoV_S_NR-2669_57	SARS-CoV	S	S	Overlapping Peptide Library	Spike protein	NA	NA	NA	NA	NA	5.15896	6.56986	7.34379	7.08746	0	0	5	23.81	-0.0122	0.0155	0.0514	0.145	0.513	0.996	-0.213	0.141	0.214	0.0368	0.331	0.95	-0.0419	0.773	1	0.3	0.0168	0.0331	-0.00517	0.454408	0.851331	0.647	0.317796	0.788162	0.238	0.221058	0.885451	0.206	0.588391	0.921338	0.512
SARS-CoV_S_NR-2669_49	SARS-CoV	S	S	Overlapping Peptide Library	Spike protein	NA	NA	NA	NA	NA	4.76625	6.21917	7.40974	7.07682	0	0	5	23.81	-0.01	0.0338	0.0766	-0.0703	0.442	0.996	-0.201	0.155	0.227	0.0473	0.207	0.95	-0.0766	0.602	1	0.263	0.0297	0.0538	-0.00471	0.42642	0.851331	0.823	0.146177	0.775342	0.164	0.31993	0.891617	0.114	0.725279	0.939607	0.379
HCoV-NL63_S_NR-3012_153	HCoV-NL63	S	S	Overlapping Peptide Library	Spike protein	NA	NA	908	924	NA	7.64576	7.99435	7.8439	7.98299	1	4.76	5	23.81	-0.00373	0.121	0.174	0.164	0.586	0.996	-0.148	0.0143	0.143	0.00215	0.894	0.961	-0.0109	0.854	1	0.13	0.0108	0.0227	-0.00021	0.953427	0.987571	-0.221	0.51296	0.858229	-0.125	0.222962	0.885451	-0.225	0.269361	0.834174	-0.237
SARS-CoV_S_NR-2669_130	SARS-CoV	S	S	Overlapping Peptide Library	Spike protein	NA	NA	NA	NA	NA	6.7259	7.60363	8.06774	7.80413	3	14.29	5	23.81	-0.00623	0.149	0.205	0.262	0.58	0.996	-0.172	0.091	0.168	0.011	0.68	0.95	0.00752	0.963	1	0.318	0.000822	0.00739	0.0122	0.00159507	0.0797364	-0.009	0.975711	0.991213	0.0398	0.652005	0.932167	0.269	0.141417	0.796414	0.21
HCoV-NL63_S_NR-3012_171	HCoV-NL63	S	S	Overlapping Peptide Library	Spike protein	NA	NA	1016	1032	NA	7.56871	7.56224	8.16143	8.18735	0	0	5	23.81	-0.000561	0.759	0.798	-0.031	0.902	0.996	-0.0905	0.112	0.187	0.00576	0.693	0.95	-0.000678	0.999	1	0.0964	0.0446	0.0747	-0.00257	0.140763	0.597692	-0.0873	0.57707	0.889284	-0.016	0.729528	0.94517	-0.056	0.54786	0.915758	-0.0771
SARS-CoV_S_NR-2669_14	SARS-CoV	S	S	Overlapping Peptide Library	Spike protein	NA	NA	NA	NA	NA	6.45231	6.62936	7.48946	7.37938	1	4.76	5	23.81	-0.001	0.903	0.922	0.115	0.728	0.996	0.103	0.552	0.625	0.0283	0.532	0.95	0.0706	0.715	1	0.131	0.373	0.469	0.015	0.290634	0.761252	-0.474	0.715532	0.927036	0.163	0.673038	0.934356	0.274	0.722884	0.939607	0.194
SARS-CoV_S_NR-2669_41	SARS-CoV	S	S	Overlapping Peptide Library	Spike protein	NA	NA	NA	NA	NA	5.12332	6.55459	7.18787	6.82655	0	0	4	19.05	-0.0122	0.0101	0.0458	0.0252	0.665	0.996	-0.22	0.124	0.198	0.0329	0.377	0.95	-0.0527	0.715	1	0.322	0.00962	0.0208	-0.00675	0.310891	0.762729	0.723	0.246076	0.776158	0.111	0.540542	0.92288	-0.00689	0.984771	0.990236	0.224
HCoV-NL63_S_NR-3012_115	HCoV-NL63	S	S	Overlapping Peptide Library	Spike protein	NA	NA	681	697	NA	7.15332	7.53138	8.06119	8.09276	0	0	4	19.05	-0.00416	0.0716	0.123	0.052	0.736	0.996	-0.167	0.0409	0.153	0.0059	0.777	0.95	-0.0194	0.822	1	0.144	0.0323	0.0574	-0.000413	0.790589	0.973549	-0.0699	0.630472	0.895847	-0.00488	0.90963	0.98286	0.0519	0.548444	0.915758	-0.02
HCoV-NL63_S_NR-3012_53	HCoV-NL63	S	S	Overlapping Peptide Library	Spike protein	NA	NA	311	327	NA	6.93187	7.48382	7.81988	8.03342	0	0	4	19.05	-0.00406	0.0749	0.125	0.0569	0.792	0.996	-0.206	0.00944	0.143	0.00561	0.776	0.95	-0.0364	0.649	1	0.171	0.00898	0.0198	0.0016	0.681819	0.939338	-0.4	0.278186	0.776158	-0.0849	0.43402	0.914289	-0.176	0.417487	0.88321	-0.214
HCoV-NL63_S_NR-3012_127	HCoV-NL63	S	S	Overlapping Peptide Library	Spike protein	NA	NA	753	769	NA	7.58636	7.65464	8.01944	8.04439	1	4.76	4	19.05	-0.000667	0.718	0.765	-0.0628	0.735	0.996	-0.119	0.0528	0.159	0.00906	0.563	0.95	-0.0163	0.805	1	0.0892	0.078	0.12	-0.00353	0.149948	0.612759	-0.2	0.369892	0.81472	-0.133	0.0563155	0.885451	-0.11	0.406475	0.88321	-0.122
SARS-CoV_S_NR-2669_134	SARS-CoV	S	S	Overlapping Peptide Library	Spike protein	NA	NA	NA	NA	NA	6.49444	7.33092	7.85788	7.70044	0	0	3	14.29	-0.0103	0.00263	0.0386	0.0588	0.743	0.996	-0.22	0.0502	0.158	0.0149	0.6	0.95	-0.0323	0.775	1	0.358	0.000409	0.00739	0.00887	0.00426183	0.128684	0.0303	0.902384	0.968303	0.0231	0.753272	0.95107	0.265	0.0870746	0.77059	0.219
SARS-CoV_S_NR-2669_33	SARS-CoV	S	S	Overlapping Peptide Library	Spike protein	NA	NA	NA	NA	NA	5.31336	6.34873	7.26327	7.10329	0	0	3	14.29	-0.0121	0.0143	0.0497	0.305	0.307	0.996	-0.199	0.167	0.237	0.0328	0.392	0.95	-0.0526	0.731	1	0.278	0.026	0.048	-0.00185	0.741394	0.96208	0.596	0.26365	0.776158	0.141	0.369293	0.910085	0.115	0.710454	0.936903	0.266
SARS-CoV_S_NR-2669_26	SARS-CoV	S	S	Overlapping Peptide Library	Spike protein	NA	NA	NA	NA	NA	6.52238	7.35755	7.70912	7.74819	0	0	3	14.29	-0.00782	0.0259	0.0657	-0.0601	0.765	0.996	-0.194	0.0572	0.16	0.0179	0.491	0.95	0.00955	0.935	1	0.284	0.00182	0.00794	0.0116	0.00272884	0.0968272	0.222	0.466086	0.855373	0.0391	0.664139	0.934356	0.406	0.0371756	0.651772	0.375
SARS-CoV_S_NR-2669_30	SARS-CoV	S	S	Overlapping Peptide Library	Spike protein	NA	NA	NA	NA	NA	5.85215	6.70044	7.7417	7.59246	0	0	3	14.29	-0.00836	0.0423	0.0877	-0.483	0.0886	0.996	-0.203	0.0824	0.165	0.0331	0.276	0.95	0.0182	0.891	1	0.319	0.00234	0.00865	0.008	0.0141765	0.196033	-0.153	0.573453	0.889284	0.0188	0.815676	0.963738	0.233	0.162691	0.796414	0.192
HCoV-NL63_S_NR-3012_55	HCoV-NL63	S	S	Overlapping Peptide Library	Spike protein	NA	NA	323	339	NA	7.19665	7.52748	7.8831	7.85175	0	0	3	14.29	-0.0043	0.0622	0.113	-0.0493	0.746	0.996	-0.19	0.0204	0.146	0.00752	0.714	0.95	-0.00543	0.95	1	0.165	0.015	0.0302	-0.00233	0.327472	0.775516	-0.095	0.662936	0.911847	-0.0283	0.662343	0.934356	-0.0167	0.897275	0.972282	-0.00541
SARS-CoV_S_NR-2669_77	SARS-CoV	S	S	Overlapping Peptide Library	Spike protein	NA	NA	NA	NA	NA	8.12392	8.44294	7.73401	7.54303	11	52.38	3	14.29	-0.00589	0.0458	0.0912	-0.134	0.187	0.996	-0.178	0.0803	0.165	0.0258	0.327	0.95	0.052	0.627	1	0.218	0.0117	0.024	-0.00137	0.585169	0.894626	0.302	0.207251	0.776158	0.0962	0.177736	0.885451	0.184	0.195089	0.796414	0.272
HCoV-NL63_S_NR-3012_157	HCoV-NL63	S	S	Overlapping Peptide Library	Spike protein	NA	NA	932	948	NA	7.56454	7.8857	7.96768	8.02237	1	4.76	3	14.29	-0.004	0.103	0.156	-0.0243	0.889	0.996	-0.178	0.0395	0.153	0.00877	0.693	0.95	-0.0227	0.807	1	0.137	0.0513	0.084	0.000687	0.800368	0.973549	-0.281	0.276651	0.776158	-0.0919	0.232254	0.885451	-0.0837	0.578774	0.919133	-0.162
HCoV-OC43_S_NR-3011_152	HCoV-OC43	S	S	Overlapping Peptide Library	Spike protein	NA	NA	905	921	NA	7.02951	7.33092	7.70146	7.45943	3	14.29	3	14.29	-0.00567	0.0498	0.0955	0.024	0.992	0.996	-0.234	0.00684	0.143	0.000478	0.984	0.994	-0.0835	0.334	1	0.215	0.00321	0.0102	-0.000499	0.916794	0.982796	-0.17	0.702825	0.925445	-0.111	0.405082	0.914289	-0.538	0.0571826	0.711958	-0.2
HCoV-NL63_S_NR-3012_149	HCoV-NL63	S	S	Overlapping Peptide Library	Spike protein	NA	NA	885	901	NA	7.52844	7.82337	7.77737	7.78463	2	9.52	3	14.29	-0.00254	0.28	0.348	0.00829	0.972	0.996	-0.193	0.0261	0.149	0.00471	0.831	0.95	-0.0164	0.859	1	0.142	0.0429	0.0727	0.000411	0.87973	0.973549	-0.23	0.370259	0.81472	-0.0981	0.204636	0.885451	-0.109	0.47154	0.897383	-0.201
SARS-CoV_S_NR-2669_66	SARS-CoV	S	S	Overlapping Peptide Library	Spike protein	NA	NA	NA	NA	NA	6.8586	7.17991	6.98897	7.03342	2	9.52	3	14.29	-0.00378	0.5	0.565	-0.164	0.525	0.996	0.149	0.33	0.401	0.0416	0.297	0.95	0.0914	0.587	1	0.111	0.386	0.481	0.0141	0.14413	0.604738	0.649	0.455749	0.855373	0.116	0.652603	0.932167	0.595	0.256631	0.81565	0.665
HCoV-NL63_S_NR-3012_128	HCoV-NL63	S	S	Overlapping Peptide Library	Spike protein	NA	NA	759	775	NA	7.19925	7.54689	7.79387	7.70736	1	4.76	2	9.52	-0.00559	0.0181	0.0543	-0.0475	0.709	0.996	-0.172	0.0352	0.153	0.00943	0.651	0.95	-0.023	0.79	1	0.157	0.0204	0.0391	0.00917	0.0051495	0.140163	0.201	0.449242	0.855373	0.0323	0.679063	0.934356	-0.181	0.255426	0.81565	0.176
SARS-CoV_S_NR-2669_146	SARS-CoV	S	S	Overlapping Peptide Library	Spike protein	NA	NA	NA	NA	NA	6.28817	7.18982	7.70119	7.58871	0	0	2	9.52	-0.0077	0.0132	0.0493	0.00883	0.864	0.996	-0.278	0.00825	0.143	0.0137	0.592	0.95	-0.0473	0.651	1	0.252	0.00406	0.0115	0.00332	0.0718285	0.425663	-0.28	0.0989583	0.775342	0.0366	0.450611	0.914289	0.13	0.189111	0.796414	0.107
HCoV-NL63_S_NR-3012_135	HCoV-NL63	S	S	Overlapping Peptide Library	Spike protein	NA	NA	801	817	NA	7.70163	8	7.91267	7.9542	4	19.05	2	9.52	-0.00541	0.0345	0.0782	-0.0352	0.806	0.996	-0.179	0.0451	0.153	0.00977	0.667	0.95	-0.00152	0.988	1	0.149	0.0427	0.0727	-0.000691	0.703822	0.951879	0.0695	0.681193	0.922414	-0.0298	0.554585	0.92288	0.174	0.0993918	0.796414	0.146
SARS-CoV_S_NR-2669_42	SARS-CoV	S	S	Overlapping Peptide Library	Spike protein	NA	NA	NA	NA	NA	6.0561	6.83289	7.24431	7.21432	1	4.76	2	9.52	-0.00921	0.0136	0.0494	0.101	0.668	0.996	-0.198	0.0719	0.162	0.0193	0.489	0.95	-0.0127	0.897	1	0.341	0.000577	0.00739	0.0111	0.00394367	0.126615	0.196	0.522558	0.858229	-0.0328	0.717511	0.937975	0.443	0.0255834	0.565007	0.413
HCoV-NL63_S_NR-3012_131	HCoV-NL63	S	S	Overlapping Peptide Library	Spike protein	NA	NA	777	793	NA	7.51981	7.79116	7.89897	7.99435	2	9.52	2	9.52	-0.00437	0.0768	0.128	-0.078	0.583	0.996	-0.171	0.0474	0.156	0.00812	0.712	0.95	-0.02	0.826	1	0.143	0.0439	0.0737	-0.0048	0.0193569	0.22384	0.0432	0.802008	0.95693	-0.0109	0.831816	0.96407	0.0497	0.628446	0.932021	0.0317
HCoV-NL63_S_NR-3012_158	HCoV-NL63	S	S	Overlapping Peptide Library	Spike protein	NA	NA	938	954	NA	7.92542	8.15735	7.58755	7.54689	9	42.86	2	9.52	-0.00477	0.0819	0.133	-0.0951	0.527	0.996	-0.189	0.0432	0.153	0.0171	0.473	0.95	-0.0275	0.78	1	0.113	0.132	0.189	-0.000514	0.822915	0.973549	0.0135	0.949717	0.979452	0.0266	0.675405	0.934356	0.381	0.00842112	0.381406	0.347
SARS-CoV_S_NR-2669_58	SARS-CoV	S	S	Overlapping Peptide Library	Spike protein	NA	NA	NA	NA	NA	5.97112	6.50779	7.62497	7.56986	0	0	2	9.52	-0.00961	0.0302	0.0718	-0.119	0.693	0.996	-0.199	0.0877	0.167	0.0237	0.431	0.95	-0.0213	0.844	1	0.348	0.00104	0.00739	0.00856	0.00525907	0.140163	0.197	0.427804	0.850133	0.00544	0.94053	0.989413	0.384	0.0179202	0.557002	0.374
HCoV-NL63_S_NR-3012_85	HCoV-NL63	S	S	Overlapping Peptide Library	Spike protein	NA	NA	502	518	NA	7.31395	7.83289	7.76574	7.99435	2	9.52	2	9.52	-0.00468	0.0859	0.137	0.0579	0.846	0.996	-0.195	0.0292	0.151	0.00671	0.768	0.95	-0.0128	0.89	1	0.19	0.0115	0.0237	0.000259	0.937523	0.984387	-0.382	0.226396	0.776158	-0.105	0.261263	0.885451	-0.232	0.2156	0.796414	-0.285
SARS-CoV_S_NR-2669_50	SARS-CoV	S	S	Overlapping Peptide Library	Spike protein	NA	NA	NA	NA	NA	6.57595	7.29462	7.62752	7.51175	1	4.76	2	9.52	-0.00946	0.0421	0.0877	-0.252	0.522	0.996	-0.176	0.131	0.204	0.0262	0.386	0.95	-0.0228	0.834	1	0.306	0.0035	0.0106	0.00843	0.0016171	0.0797364	0.205	0.326903	0.790764	-0.0266	0.662875	0.934356	0.376	0.00722059	0.371629	0.339
HCoV-NL63_S_NR-3012_21	HCoV-NL63	S	S	Overlapping Peptide Library	Spike protein	NA	NA	121	137	NA	7.20859	7.6865	7.96594	7.93074	1	4.76	2	9.52	-0.0038	0.132	0.186	0.155	0.265	0.996	-0.217	0.0147	0.143	0.000159	0.998	0.998	-0.0269	0.766	1	0.209	0.00527	0.0135	-0.00141	0.368895	0.803586	-0.0758	0.600492	0.889284	-0.0324	0.453089	0.914289	-0.0498	0.562832	0.919133	-0.0666
SARS-CoV_N_NR-2670_26	SARS-CoV	N	N	Overlapping Peptide Library	Nucleocapsid protein	NA	NA	NA	NA	NA	8.63501	9.14211	7.80251	7.73809	15	71.43	2	9.52	-0.00356	0.252	0.319	-0.174	0.207	0.996	-0.198	0.0657	0.161	0.0342	0.221	0.95	0.0606	0.583	1	0.143	0.101	0.15	-0.000147	0.938947	0.984387	0.195	0.283696	0.776158	0.0866	0.118205	0.885451	0.182	0.101966	0.796414	0.241
SARS-CoV_S_NR-2669_7	SARS-CoV	S	S	Overlapping Peptide Library	Spike protein	NA	NA	NA	NA	NA	7.25739	7.82655	7.65867	7.55459	6	28.57	2	9.52	-0.00611	0.198	0.258	-0.158	0.494	0.996	-0.113	0.313	0.386	0.0338	0.26	0.95	0.0189	0.885	1	0.217	0.0302	0.0543	-0.00163	0.578279	0.891569	-0.217	0.427291	0.850133	-0.0263	0.744122	0.947331	0.126	0.439755	0.890032	0.161
SARS-CoV_S_NR-2669_22	SARS-CoV	S	S	Overlapping Peptide Library	Spike protein	NA	NA	NA	NA	NA	6.57496	7	7.04671	7.20457	1	4.76	2	9.52	-0.00555	0.297	0.366	0.105	0.687	0.996	0.00172	0.985	0.99	0.0266	0.452	0.95	-0.00996	0.922	1	0.156	0.173	0.24	0.0133	0.277519	0.755875	0.275	0.804819	0.95693	0.184	0.580541	0.92288	0.567	0.39693	0.88321	0.54
HCoV-NL63_S_NR-3012_110	HCoV-NL63	S	S	Overlapping Peptide Library	Spike protein	NA	NA	651	667	NA	7.31674	7.64024	7.88726	8.10852	1	4.76	2	9.52	-0.00199	0.347	0.415	-0.0464	0.913	0.996	-0.19	0.00677	0.143	-0.00162	0.922	0.968	-0.0107	0.882	1	0.152	0.00857	0.0192	-0.0179	3.73808e-06	0.00101582	-0.231	0.326998	0.790764	-0.0893	0.207231	0.885451	-0.484	0.00298522	0.371629	-0.266
SARS-CoV_S_NR-2669_74	SARS-CoV	S	S	Overlapping Peptide Library	Spike protein	NA	NA	NA	NA	NA	5.82302	7.03342	6.79078	6.76155	0	0	1	4.76	-0.0134	0.0011	0.036	-0.201	0.451	0.996	-0.211	0.0851	0.166	0.024	0.448	0.95	0.0251	0.852	1	0.363	0.00108	0.00739	0.0042	0.340945	0.790632	-0.193	0.634298	0.898934	-0.131	0.285415	0.885451	-0.236	0.333919	0.8653	-0.266
SARS-CoV_S_NR-2669_98	SARS-CoV	S	S	Overlapping Peptide Library	Spike protein	NA	NA	NA	NA	NA	6.01839	6.62936	7.43259	7.30378	0	0	1	4.76	-0.0108	0.00212	0.036	-0.06	0.764	0.996	-0.228	0.0377	0.153	0.0176	0.527	0.95	-0.0116	0.914	1	0.341	0.000602	0.00739	0.00591	0.00735009	0.156658	0.0744	0.677952	0.922016	-0.0226	0.671029	0.934356	0.14	0.201321	0.796414	0.0895
HCoV-NL63_S_NR-3012_94	HCoV-NL63	S	S	Overlapping Peptide Library	Spike protein	NA	NA	556	572	NA	8.28912	8.30606	7.78752	7.76487	8	38.1	1	4.76	0.00333	0.012	0.0479	0.168	0.229	0.996	-0.0142	0.588	0.66	0.000967	0.917	0.967	0.0255	0.357	1	0.00961	0.69	0.754	0.000636	0.616913	0.909884	0.0384	0.744353	0.93539	0.00497	0.887033	0.980811	0.264	0.00176384	0.371629	0.234
SARS-CoV_S_NR-2669_65	SARS-CoV	S	S	Overlapping Peptide Library	Spike protein	NA	NA	NA	NA	NA	5.94016	6.59991	7.22385	7.06609	1	4.76	1	4.76	-0.0152	0.00299	0.0386	-0.052	0.478	0.996	-0.15	0.287	0.359	0.0457	0.225	0.95	-0.0919	0.539	1	0.248	0.0429	0.0727	-0.00677	0.079513	0.452517	0.527	0.135701	0.775342	0.0542	0.592551	0.925408	-0.0641	0.750605	0.939607	0.189
SARS-CoV_S_NR-2669_54	SARS-CoV	S	S	Overlapping Peptide Library	Spike protein	NA	NA	NA	NA	NA	6.07867	6.7879	7.34737	7.24793	0	0	1	4.76	-0.00982	0.00374	0.0386	0.0411	0.841	0.996	-0.217	0.0489	0.157	0.0128	0.646	0.95	-0.0172	0.875	1	0.375	0.000218	0.00739	0.00468	0.139316	0.597579	-0.2	0.484351	0.857658	0.00183	0.982661	0.997957	0.139	0.413096	0.88321	0.0743
SARS-CoV_S_NR-2669_69	SARS-CoV	S	S	Overlapping Peptide Library	Spike protein	NA	NA	NA	NA	NA	6.17431	7.15482	7.593	7.53138	0	0	1	4.76	-0.00998	0.0122	0.0482	-0.212	0.527	0.996	-0.151	0.195	0.263	0.0153	0.618	0.95	-0.055	0.655	1	0.379	0.000589	0.00739	-0.00352	0.217218	0.713174	0.283	0.283044	0.776158	0.0957	0.22405	0.885451	0.0351	0.818811	0.950941	0.211
SARS-CoV_S_NR-2669_64	SARS-CoV	S	S	Overlapping Peptide Library	Spike protein	NA	NA	NA	NA	NA	5.04524	6.32193	6.38806	6.32193	0	0	1	4.76	-0.0121	0.0107	0.0458	0.181	0.476	0.996	-0.148	0.299	0.372	0.0315	0.401	0.95	-0.0725	0.627	1	0.284	0.0218	0.0411	-0.00911	0.22296	0.713174	0.26	0.701335	0.925362	-0.456	0.0365265	0.885451	-0.652	0.120779	0.796414	-0.708
HCoV-NL63_S_NR-3012_105	HCoV-NL63	S	S	Overlapping Peptide Library	Spike protein	NA	NA	622	638	NA	7.27111	7.66534	7.66262	7.7879	1	4.76	1	4.76	-0.00508	0.0422	0.0877	-0.0411	0.917	0.996	-0.18	0.0277	0.15	0.00501	0.811	0.95	-0.00705	0.935	1	0.209	0.00329	0.0104	-0.000897	0.749434	0.96208	-0.179	0.495838	0.858229	-0.0822	0.298395	0.885451	-0.0624	0.688321	0.935385	-0.0849
HCoV-OC43_S_NR-3011_117	HCoV-OC43	S	S	Overlapping Peptide Library	Spike protein	NA	NA	695	711	NA	7.56506	7.78136	7.75456	7.71425	4	19.05	1	4.76	-0.00533	0.0427	0.0882	-0.0955	0.615	0.996	-0.189	0.0278	0.15	0.013	0.546	0.95	-0.00678	0.942	1	0.164	0.0207	0.0397	-0.00353	0.0539646	0.373628	-0.153	0.345057	0.793171	-0.032	0.501077	0.92228	0.0445	0.639025	0.932131	0.082
HCoV-OC43_S_NR-3011_130	HCoV-OC43	S	S	Overlapping Peptide Library	Spike protein	NA	NA	773	789	NA	6.98402	7.40939	7.61486	7.55842	0	0	1	4.76	-0.00619	0.0279	0.0683	-0.106	0.786	0.996	-0.204	0.00874	0.143	0.00792	0.677	0.95	-0.0085	0.915	1	0.195	0.00328	0.0104	0.00449	0.0027614	0.0968272	-0.121	0.309955	0.788162	-0.0138	0.693189	0.937975	0.117	0.108507	0.796414	0.082
SARS-CoV_S_NR-2669_31	SARS-CoV	S	S	Overlapping Peptide Library	Spike protein	NA	NA	NA	NA	NA	5.38299	6.42626	7.65156	7.63662	1	4.76	1	4.76	-0.0109	0.0142	0.0497	0.0892	0.714	0.996	-0.184	0.171	0.24	0.0232	0.505	0.95	-0.0389	0.774	1	0.339	0.00435	0.0121	-0.00632	0.00848105	0.168366	-0.0223	0.909169	0.970674	0.0195	0.737799	0.947331	0.203	0.0975319	0.796414	0.33
SARS-CoV_S_NR-2669_70	SARS-CoV	S	S	Overlapping Peptide Library	Spike protein	NA	NA	NA	NA	NA	5.97216	6.76155	7.45894	7.36632	0	0	1	4.76	-0.00911	0.0223	0.0617	0.0162	0.752	0.996	-0.222	0.054	0.159	0.0219	0.457	0.95	-0.0195	0.86	1	0.337	0.00114	0.00739	0.00547	0.143603	0.604738	-0.274	0.418621	0.841111	-0.0104	0.916617	0.986497	0.095	0.634336	0.932021	0.0617
SARS-CoV_S_NR-2669_135	SARS-CoV	S	S	Overlapping Peptide Library	Spike protein	NA	NA	NA	NA	NA	5.92792	6.9542	6.59101	6.6865	1	4.76	1	4.76	-0.0101	0.0214	0.0597	-0.0891	0.625	0.996	-0.198	0.103	0.18	0.0294	0.351	0.95	-0.0185	0.87	1	0.351	0.00137	0.00751	-0.0116	0.0115064	0.17922	-0.146	0.700072	0.925362	-0.139	0.228461	0.885451	-0.297	0.201287	0.796414	-0.0553
SARS-CoV_S_NR-2669_90	SARS-CoV	S	S	Overlapping Peptide Library	Spike protein	NA	NA	NA	NA	NA	6.17172	6.9542	7.08481	7.20945	0	0	1	4.76	-0.00907	0.0395	0.0849	-0.298	0.35	0.996	-0.222	0.0651	0.161	0.0325	0.297	0.95	-0.0119	0.914	1	0.287	0.00657	0.0159	0.00363	0.303659	0.762729	0.176	0.58651	0.889284	-0.000107	0.999105	0.999137	0.0986	0.608401	0.930143	0.127
HCoV-OC43_S_NR-3011_118	HCoV-OC43	S	S	Overlapping Peptide Library	Spike protein	NA	NA	701	717	NA	7.58161	7.72792	7.71196	7.67948	2	9.52	1	4.76	-0.0071	0.0398	0.0849	-0.0978	0.762	0.996	-0.194	0.0209	0.146	0.0131	0.527	0.95	-0.0394	0.659	1	0.19	0.00863	0.0192	0.0015	0.340813	0.790632	0.213	0.153312	0.775342	0.0184	0.667516	0.934356	0.244	0.0114262	0.460008	0.255
HCoV-NL63_S_NR-3012_71	HCoV-NL63	S	S	Overlapping Peptide Library	Spike protein	NA	NA	418	434	NA	7.20033	7.48382	7.65876	7.67948	2	9.52	1	4.76	-0.00452	0.0493	0.095	-0.0417	0.754	0.996	-0.185	0.0242	0.148	0.00717	0.724	0.95	0.00553	0.95	1	0.195	0.00478	0.0127	-0.00338	0.0471872	0.362836	0.055	0.709694	0.925445	0.0103	0.81377	0.963738	0.112	0.21444	0.796414	0.0919
HCoV-NL63_S_NR-3012_82	HCoV-NL63	S	S	Overlapping Peptide Library	Spike protein	NA	NA	484	500	NA	7.51298	7.87652	7.89389	7.85487	1	4.76	1	4.76	-0.00466	0.0593	0.109	-0.0582	0.626	0.996	-0.182	0.0348	0.153	0.0141	0.516	0.95	-0.0072	0.935	1	0.163	0.0224	0.0421	-0.000793	0.516082	0.871051	0.223	0.0631697	0.775342	0.0407	0.235673	0.885451	0.185	0.0139462	0.505317	0.213
SARS-CoV_S_NR-2669_118	SARS-CoV	S	S	Overlapping Peptide Library	Spike protein	NA	NA	NA	NA	NA	7.00378	7.67948	7.44324	7.42206	1	4.76	1	4.76	-0.00662	0.0387	0.0841	-0.0412	0.779	0.996	-0.238	0.00907	0.143	0.0151	0.496	0.95	-0.0578	0.529	1	0.247	0.00171	0.00784	0.00345	0.105142	0.514818	0.042	0.823789	0.95693	0.0429	0.448317	0.914289	0.274	0.026006	0.565007	0.248
SARS-CoV_S_NR-2669_3	SARS-CoV	S	S	Overlapping Peptide Library	Spike protein	NA	NA	NA	NA	NA	7.14453	7.85175	6.75181	6.92481	6	28.57	1	4.76	-0.007	0.0801	0.13	-0.0687	0.689	0.996	-0.139	0.271	0.343	0.0267	0.425	0.95	0.0623	0.648	1	0.236	0.0304	0.0545	-0.00463	0.24013	0.713174	-0.772	0.0452963	0.775342	-0.241	0.0367732	0.885451	-0.218	0.31357	0.849669	-0.21
SARS-CoV_S_NR-2669_138	SARS-CoV	S	S	Overlapping Peptide Library	Spike protein	NA	NA	NA	NA	NA	6.68264	7.5157	7.60355	7.40088	0	0	1	4.76	-0.00696	0.0418	0.0874	0.0863	0.812	0.996	-0.274	0.00777	0.143	0.0123	0.62	0.95	-0.0572	0.581	1	0.236	0.00612	0.015	0.00602	0.0694884	0.421149	-0.26	0.377279	0.823498	-0.0323	0.708447	0.937975	0.0407	0.813684	0.94799	-0.00581
SARS-CoV_S_NR-2669_97	SARS-CoV	S	S	Overlapping Peptide Library	Spike protein	NA	NA	NA	NA	NA	5.97049	6.93074	7.47726	7.57743	0	0	1	4.76	-0.00996	0.0433	0.0892	0.052	0.716	0.996	-0.204	0.115	0.188	0.0259	0.445	0.95	-0.0195	0.872	1	0.313	0.00658	0.0159	0.00098	0.801876	0.973549	-0.0589	0.871185	0.962883	-0.0411	0.704016	0.937975	-0.23	0.295065	0.849669	-0.149
HCoV-NL63_S_NR-3012_163	HCoV-NL63	S	S	Overlapping Peptide Library	Spike protein	NA	NA	968	984	NA	7.26456	7.67243	7.7428	7.7879	1	4.76	1	4.76	-0.00384	0.0962	0.149	-0.0862	0.525	0.996	-0.189	0.0218	0.146	0.00561	0.786	0.95	-0.0143	0.868	1	0.145	0.0301	0.0543	-0.00115	0.482021	0.854088	0.0334	0.824891	0.95693	0.0485	0.288627	0.885451	0.182	0.0578032	0.711958	0.161
HCoV-NL63_S_NR-3012_121	HCoV-NL63	S	S	Overlapping Peptide Library	Spike protein	NA	NA	717	733	NA	7.33802	7.67948	7.78933	7.92778	1	4.76	1	4.76	-0.00408	0.0887	0.14	0.0536	0.827	0.996	-0.187	0.0219	0.146	0.00611	0.766	0.95	-0.0257	0.761	1	0.173	0.0114	0.0237	0.000361	0.910809	0.982475	-0.0663	0.824894	0.95693	-0.0242	0.785785	0.961878	-0.109	0.542334	0.913981	-0.0983
SARS-CoV_S_NR-2669_108	SARS-CoV	S	S	Overlapping Peptide Library	Spike protein	NA	NA	NA	NA	NA	6.14343	7.37504	7.11337	6.97154	1	4.76	1	4.76	-0.00975	0.0299	0.0712	0.139	0.751	0.996	-0.225	0.0818	0.165	0.0148	0.652	0.95	-0.0884	0.505	1	0.363	0.00164	0.00781	-0.0012	0.548406	0.884346	-0.202	0.284415	0.776158	-0.115	0.0510522	0.885451	-0.215	0.0662895	0.750087	-0.0755
HCoV-NL63_S_NR-3012_87	HCoV-NL63	S	S	Overlapping Peptide Library	Spike protein	NA	NA	514	530	NA	7.22112	7.59991	7.93047	7.99435	1	4.76	1	4.76	-0.00393	0.0911	0.143	-0.0127	0.873	0.996	-0.17	0.0382	0.153	0.0103	0.62	0.95	0.00175	0.982	1	0.177	0.0105	0.0222	-5.43e-05	0.979109	0.997605	-0.129	0.506021	0.858229	-0.0357	0.536731	0.92288	0.0259	0.821466	0.950941	-0.052
HCoV-NL63_S_NR-3012_139	HCoV-NL63	S	S	Overlapping Peptide Library	Spike protein	NA	NA	825	841	NA	7.62565	7.94837	7.80782	7.85798	2	9.52	1	4.76	-0.00383	0.131	0.185	-0.0512	0.719	0.996	-0.158	0.0804	0.165	0.00933	0.69	0.95	-0.026	0.788	1	0.119	0.104	0.155	-0.00136	0.437473	0.851331	0.142	0.385336	0.828114	-0.04	0.409812	0.914289	0.146	0.144266	0.796414	0.103
HCoV-NL63_S_NR-3012_129	HCoV-NL63	S	S	Overlapping Peptide Library	Spike protein	NA	NA	765	781	NA	7.22169	7.65105	7.82895	7.85798	0	0	1	4.76	-0.00366	0.114	0.168	0.0662	0.73	0.996	-0.194	0.018	0.143	0.00424	0.839	0.95	-0.0242	0.776	1	0.16	0.0179	0.0351	0.00129	0.6237	0.913695	-0.215	0.382141	0.828114	-0.108	0.150867	0.885451	-0.14	0.341503	0.8653	-0.2
HCoV-NL63_S_NR-3012_130	HCoV-NL63	S	S	Overlapping Peptide Library	Spike protein	NA	NA	771	787	NA	7.17075	7.67948	7.94688	7.93074	1	4.76	1	4.76	-0.00373	0.107	0.16	0.00942	0.991	0.996	-0.218	0.00685	0.143	-0.002	0.917	0.967	-0.0231	0.776	1	0.165	0.0119	0.0245	-0.00164	0.192262	0.669835	0.0518	0.64983	0.910265	-0.008	0.813071	0.963738	0.147	0.043293	0.669524	0.122
SARS-CoV_S_NR-2669_82	SARS-CoV	S	S	Overlapping Peptide Library	Spike protein	NA	NA	NA	NA	NA	6.67451	7.39232	7.38068	7.30834	1	4.76	1	4.76	-0.00745	0.0633	0.114	-0.318	0.332	0.996	-0.243	0.0156	0.143	0.0262	0.294	0.95	-0.0225	0.819	1	0.203	0.0166	0.0328	0.00631	0.0385445	0.343425	0.0245	0.925331	0.974103	-0.0359	0.645683	0.932167	0.269	0.0997009	0.796414	0.192
SARS-CoV_S_NR-2669_62	SARS-CoV	S	S	Overlapping Peptide Library	Spike protein	NA	NA	NA	NA	NA	6.76133	7.5812	7.5609	7.50779	2	9.52	1	4.76	-0.00683	0.0937	0.146	0.0196	0.839	0.996	-0.176	0.0894	0.168	0.0154	0.561	0.95	-0.0274	0.788	1	0.314	0.00102	0.00739	0.00473	0.102833	0.514818	-0.0987	0.70147	0.925362	-0.025	0.743546	0.947331	0.177	0.258127	0.81565	0.109
HCoV-NL63_S_NR-3012_95	HCoV-NL63	S	S	Overlapping Peptide Library	Spike protein	NA	NA	562	578	NA	8.2021	8.20212	7.86191	7.91588	3	14.29	1	4.76	0.000884	0.287	0.354	-0.0837	0.106	0.996	-0.014	0.479	0.552	0.00924	0.0736	0.95	0.0202	0.331	1	0.0333	0.0467	0.0777	-0.00329	0.0317378	0.310801	-0.0665	0.612876	0.892363	-0.00161	0.966895	0.996222	0.127	0.118822	0.796414	0.0726
SARS-CoV_S_NR-2669_11	SARS-CoV	S	S	Overlapping Peptide Library	Spike protein	NA	NA	NA	NA	NA	7.53982	8.33539	7.06641	6.94837	9	42.86	1	4.76	-0.00532	0.307	0.376	0.15	0.684	0.996	-0.155	0.238	0.307	0.0227	0.514	0.95	0.0557	0.701	1	0.221	0.0518	0.0847	-0.00398	0.320163	0.764874	-0.0853	0.815979	0.95693	-0.0762	0.487242	0.916811	-0.071	0.744742	0.939607	0.0092
HCoV-NL63_S_NR-3012_78	HCoV-NL63	S	S	Overlapping Peptide Library	Spike protein	NA	NA	460	476	NA	7.58694	7.87652	7.59871	7.64386	2	9.52	1	4.76	0.000854	0.574	0.632	-0.00536	0.9	0.996	-0.0858	0.0245	0.148	0.00448	0.651	0.95	-0.00415	0.909	1	0.0619	0.052	0.0848	0.000377	0.830762	0.973549	0.271	0.114999	0.775342	0.0194	0.691767	0.937975	0.358	0.00216737	0.371629	0.368
SARS-CoV_S_NR-2669_156	SARS-CoV	S	S	Overlapping Peptide Library	Spike protein	NA	NA	NA	NA	NA	7.35653	7.46761	6.54936	6.3837	7	33.33	1	4.76	-0.00707	0.189	0.25	-0.436	0.284	0.996	-0.132	0.227	0.295	0.0381	0.173	0.95	-0.0897	0.452	1	0.0379	0.686	0.752	-0.00153	0.807756	0.973549	-0.104	0.85863	0.958245	0.0719	0.678819	0.934356	0.329	0.350296	0.869094	0.375
SARS-CoV_S_NR-2669_35	SARS-CoV	S	S	Overlapping Peptide Library	Spike protein	NA	NA	NA	NA	NA	6.13287	6.55459	6.83605	6.92481	0	0	1	4.76	-0.00516	0.336	0.404	0.106	0.604	0.996	-0.184	0.138	0.212	0.0296	0.36	0.95	-0.0436	0.724	1	0.163	0.126	0.182	-0.00496	0.310744	0.762729	-0.58	0.207518	0.776158	-0.111	0.407258	0.914289	-0.034	0.897875	0.972282	0.0386
HCoV-NL63_S_NR-3012_170	HCoV-NL63	S	S	Overlapping Peptide Library	Spike protein	NA	NA	1010	1026	NA	7.18662	7.62936	8.00219	8.00843	0	0	1	4.76	-0.00222	0.357	0.425	0.0586	0.902	0.996	-0.214	0.0087	0.143	-0.00268	0.891	0.961	-0.0411	0.62	1	0.132	0.0424	0.0724	3.38e-05	0.980928	0.997605	-0.0512	0.698196	0.925362	0.0397	0.319143	0.891617	0.0563	0.47526	0.897383	0.0423
HCoV-NL63_S_NR-3012_125	HCoV-NL63	S	S	Overlapping Peptide Library	Spike protein	NA	NA	741	757	NA	7.20531	7.66534	7.26424	7.49985	1	4.76	1	4.76	-0.00251	0.372	0.441	0.0566	0.937	0.996	-0.196	0.0133	0.143	0.00335	0.867	0.958	-0.0275	0.733	1	0.173	0.00937	0.0204	0.00214	0.697818	0.951674	-0.462	0.374354	0.82041	-0.186	0.233056	0.885451	-0.399	0.202772	0.796414	-0.488
HCoV-NL63_S_NR-3012_159	HCoV-NL63	S	S	Overlapping Peptide Library	Spike protein	NA	NA	944	960	NA	8.01729	8.01681	8.04782	8.08481	5	23.81	1	4.76	-0.000963	0.636	0.691	-0.165	0.291	0.996	-0.0993	0.121	0.194	0.0157	0.341	0.95	-0.00611	0.936	1	0.0849	0.11	0.162	-0.00238	0.0433214	0.356745	-0.0442	0.664143	0.911847	-0.00403	0.893632	0.980811	0.0586	0.338541	0.8653	0.0327
HCoV-NL63_S_NR-3012_146	HCoV-NL63	S	S	Overlapping Peptide Library	Spike protein	NA	NA	867	883	NA	8.16489	8.2503	7.80669	7.79442	8	38.1	1	4.76	-0.000262	0.823	0.854	-0.0261	0.969	0.996	-0.0909	0.0107	0.143	0.00104	0.913	0.966	0.00611	0.85	1	0.0321	0.267	0.348	0.000667	0.500151	0.863842	0.114	0.226098	0.776158	0.012	0.660093	0.934356	0.167	0.00730366	0.371629	0.175
HCoV-NL63_S_NR-3012_138	HCoV-NL63	S	S	Overlapping Peptide Library	Spike protein	NA	NA	819	835	NA	7.72369	7.87036	7.89714	7.9542	2	9.52	1	4.76	-0.00091	0.643	0.696	-0.123	0.647	0.996	-0.138	0.0132	0.143	0.00619	0.656	0.95	9.49e-05	0.992	1	0.118	0.0113	0.0234	-0.00376	0.00424331	0.128684	0.0813	0.442082	0.852079	-0.0178	0.569302	0.92288	0.0509	0.418252	0.88321	0.0657
HCoV-NL63_S_NR-3012_137	HCoV-NL63	S	S	Overlapping Peptide Library	Spike protein	NA	NA	813	829	NA	7.84537	7.97728	7.85396	7.94251	3	14.29	1	4.76	-0.000176	0.909	0.926	-0.0506	0.792	0.996	-0.155	0.0404	0.153	0.00672	0.728	0.95	-0.023	0.774	1	0.107	0.0798	0.123	0.00136	0.622124	0.913695	-0.342	0.195355	0.776158	-0.101	0.199271	0.885451	-0.104	0.496233	0.897513	-0.165
HCoV-NL63_S_NR-3012_150	HCoV-NL63	S	S	Overlapping Peptide Library	Spike protein	NA	NA	891	907	NA	8.12345	8.09803	7.86239	7.86109	5	23.81	1	4.76	-0.000374	0.797	0.832	0.0154	0.79	0.996	-0.0622	0.113	0.187	0.00649	0.523	0.95	0.0227	0.576	1	0.0367	0.265	0.346	-0.000485	0.603224	0.905741	0.178	0.0552112	0.775342	-0.0174	0.501724	0.92228	0.159	0.00699054	0.371629	0.142
HCoV-OC43_S_NR-3011_176	HCoV-OC43	S	S	Overlapping Peptide Library	Spike protein	NA	NA	1046	1062	NA	6.04766	7.0607	7.03446	7.13955	0	0	0	0	-0.012	0.000417	0.036	0.0477	0.803	0.996	-0.202	0.0653	0.161	0.00712	0.797	0.95	-0.0442	0.694	1	0.347	0.000445	0.00739	-0.00296	0.267815	0.755875	-0.169	0.489291	0.857676	-0.0948	0.202327	0.885451	-0.0783	0.58925	0.921338	-0.119
SARS-CoV_N_NR-2670_53	SARS-CoV	N	N	Overlapping Peptide Library	Nucleocapsid protein	NA	NA	NA	NA	NA	6.12492	7.37504	6.78094	6.85175	0	0	0	0	-0.0113	0.000864	0.036	0.0182	0.895	0.996	-0.221	0.0417	0.153	0.0119	0.666	0.95	-0.0437	0.696	1	0.369	0.000242	0.00739	-0.00375	0.0893425	0.480769	-0.38	0.0669719	0.775342	-0.0633	0.283912	0.885451	-0.146	0.218942	0.796414	-0.115
HCoV-OC43_S_NR-3011_172	HCoV-OC43	S	S	Overlapping Peptide Library	Spike protein	NA	NA	1023	1039	NA	6.0364	7.01123	6.38927	6.52356	0	0	0	0	-0.0116	0.000668	0.036	-0.0076	0.968	0.996	-0.192	0.0805	0.165	0.00679	0.81	0.95	-0.0371	0.746	1	0.325	0.001	0.00739	-0.00275	0.400243	0.831649	-0.447	0.151516	0.775342	-0.101	0.266506	0.885451	-0.258	0.162838	0.796414	-0.229
SARS-CoV_N_NR-2670_49	SARS-CoV	N	N	Overlapping Peptide Library	Nucleocapsid protein	NA	NA	NA	NA	NA	6.12544	7.36194	6.89953	6.93074	0	0	0	0	-0.0116	0.000656	0.036	-0.0541	0.769	0.996	-0.219	0.0483	0.156	0.0109	0.699	0.95	-0.0581	0.61	1	0.363	0.00032	0.00739	-0.00404	0.115839	0.535818	-0.0282	0.901814	0.968303	-0.0939	0.180881	0.885451	-0.228	0.109693	0.796414	-0.148
HCoV-OC43_S_NR-3011_164	HCoV-OC43	S	S	Overlapping Peptide Library	Spike protein	NA	NA	976	992	NA	6.25861	6.88874	6.46073	6.63662	0	0	0	0	-0.0113	0.00129	0.036	-0.0566	0.822	0.996	-0.187	0.0868	0.167	0.0127	0.652	0.95	-0.0404	0.724	1	0.299	0.00222	0.00839	-0.0031	0.404501	0.833271	-0.534	0.133944	0.775342	-0.0891	0.387061	0.914289	-0.367	0.0874811	0.77059	-0.331
HCoV-OC43_S_NR-3011_39	HCoV-OC43	S	S	Overlapping Peptide Library	Spike protein	NA	NA	228	244	NA	6.11353	7.07682	7.40974	7.49586	0	0	0	0	-0.0115	0.000942	0.036	-0.124	0.344	0.996	-0.206	0.0681	0.161	0.0112	0.698	0.95	-0.0434	0.711	1	0.339	0.000851	0.00739	-0.00227	0.357244	0.800231	-0.0908	0.688536	0.925362	-0.0539	0.427057	0.914289	-0.119	0.381063	0.879437	-0.0846
SARS-CoV_M_NR-2671_30	SARS-CoV	M	M	Overlapping Peptide Library	Membrane protein	NA	NA	NA	NA	NA	6.04656	6.87036	7.09557	7.11894	0	0	0	0	-0.0123	0.000683	0.036	-0.0707	0.676	0.996	-0.205	0.0781	0.165	0.0168	0.57	0.95	-0.0334	0.776	1	0.318	0.00185	0.00794	-0.00281	0.0134161	0.193601	-0.0828	0.385542	0.828114	-0.00776	0.78158	0.958096	0.0105	0.850551	0.956984	0.033
SARS-CoV_M_NR-2671_3	SARS-CoV	M	M	Overlapping Peptide Library	Membrane protein	NA	NA	NA	NA	NA	5.83725	6.78136	6.33528	6.56986	0	0	0	0	-0.0122	0.000749	0.036	0.000932	0.786	0.996	-0.181	0.102	0.18	0.0198	0.489	0.95	-0.00659	0.95	1	0.353	0.000543	0.00739	0.000522	0.924543	0.983823	-0.927	0.0868031	0.775342	-0.3	0.0645445	0.885451	-0.32	0.303079	0.849669	-0.432
HCoV-OC43_S_NR-3011_12	HCoV-OC43	S	S	Overlapping Peptide Library	Spike protein	NA	NA	67	83	NA	5.82824	6.92481	5.99944	6.06609	0	0	0	0	-0.0112	0.00124	0.036	-0.113	0.448	0.996	-0.208	0.0635	0.161	0.0151	0.599	0.95	-0.0294	0.8	1	0.316	0.00153	0.00758	-0.00682	0.0558714	0.381216	0.0389	0.900012	0.968303	-0.102	0.278835	0.885451	-0.264	0.166049	0.796414	-0.16
SARS-CoV_S_NR-2669_151	SARS-CoV	S	S	Overlapping Peptide Library	Spike protein	NA	NA	NA	NA	NA	6.13897	7.17991	7.20103	7.2854	0	0	0	0	-0.0119	0.000899	0.036	-0.0928	0.595	0.996	-0.203	0.0723	0.163	0.0201	0.487	0.95	-0.0146	0.896	1	0.346	0.000699	0.00739	-0.00217	0.174843	0.655816	-0.252	0.0965147	0.775342	-0.0568	0.19775	0.885451	-0.0433	0.614045	0.932021	-0.0867
SARS-CoV_M_NR-2671_22	SARS-CoV	M	M	Overlapping Peptide Library	Membrane protein	NA	NA	NA	NA	NA	6.27455	7.21917	7.12599	7.11894	0	0	0	0	-0.0121	0.000847	0.036	-0.14	0.366	0.996	-0.208	0.0744	0.163	0.0163	0.585	0.95	-0.0217	0.853	1	0.338	0.00114	0.00739	-0.00349	0.0668646	0.412965	-0.183	0.280443	0.776158	-0.0873	0.0934883	0.885451	-0.139	0.173673	0.796414	-0.0917
HCoV-OC43_S_NR-3011_7	HCoV-OC43	S	S	Overlapping Peptide Library	Spike protein	NA	NA	37	53	NA	6.01225	6.97154	7.12472	7.13955	0	0	0	0	-0.012	0.000544	0.036	-0.157	0.289	0.996	-0.214	0.0554	0.159	0.0141	0.618	0.95	-0.0173	0.873	1	0.346	0.00055	0.00739	-0.00234	0.0973743	0.501639	0.285	0.0358232	0.775342	0.0457	0.229764	0.885451	0.117	0.129492	0.796414	0.179
HCoV-OC43_S_NR-3011_16	HCoV-OC43	S	S	Overlapping Peptide Library	Spike protein	NA	NA	91	107	NA	6.06961	6.93074	7.30908	7.42206	0	0	0	0	-0.0118	0.00074	0.036	0.00923	0.948	0.996	-0.206	0.0673	0.161	0.0088	0.757	0.95	-0.0332	0.771	1	0.343	0.000688	0.00739	-0.000447	0.857132	0.973549	-0.146	0.529186	0.86134	-0.071	0.310356	0.885451	-0.0646	0.639071	0.932131	-0.0572
HCoV-OC43_S_NR-3011_67	HCoV-OC43	S	S	Overlapping Peptide Library	Spike protein	NA	NA	395	411	NA	6.49849	7.40939	7.06879	7.03342	0	0	0	0	-0.0118	0.000924	0.036	-0.0566	0.876	0.996	-0.2	0.0654	0.161	0.0102	0.712	0.95	-0.0128	0.904	1	0.335	0.000681	0.00739	-0.00149	0.191123	0.669835	-0.104	0.319508	0.788162	-0.0416	0.18557	0.885451	0.0718	0.24949	0.81565	0.0386
HCoV-OC43_S_NR-3011_220	HCoV-OC43	S	S	Overlapping Peptide Library	Spike protein	NA	NA	1308	1324	NA	6.6107	7.17493	6.70924	6.79442	0	0	0	0	-0.0109	0.00177	0.036	-0.0855	0.811	0.996	-0.178	0.0949	0.172	0.00722	0.794	0.95	-0.0365	0.744	1	0.321	0.00101	0.00739	0.0011	0.726911	0.960088	-0.276	0.352074	0.793171	-0.0311	0.720131	0.939443	-0.0471	0.785763	0.939607	-0.0546
HCoV-OC43_S_NR-3011_88	HCoV-OC43	S	S	Overlapping Peptide Library	Spike protein	NA	NA	521	537	NA	6.3648	7.21432	6.9609	6.97728	0	0	0	0	-0.0112	0.00135	0.036	-0.0332	0.883	0.996	-0.198	0.073	0.163	0.0122	0.665	0.95	-0.031	0.785	1	0.326	0.00105	0.00739	-0.00255	0.409912	0.839001	-0.29	0.316194	0.788162	-0.071	0.405531	0.914289	-0.141	0.407587	0.88321	-0.109
SARS-CoV_N_NR-2670_43	SARS-CoV	N	N	Overlapping Peptide Library	Nucleocapsid protein	NA	NA	NA	NA	NA	6.34464	7.24793	6.98358	7	0	0	0	0	-0.0112	0.00158	0.036	0.0698	0.741	0.996	-0.205	0.0664	0.161	0.0148	0.605	0.95	-0.0326	0.778	1	0.314	0.00164	0.00781	-0.00494	0.00209073	0.0841711	-0.102	0.417911	0.841111	-0.0642	0.0986674	0.885451	-0.00122	0.986791	0.991351	0.00245
SARS-CoV_M_NR-2671_6	SARS-CoV	M	M	Overlapping Peptide Library	Membrane protein	NA	NA	NA	NA	NA	6.02141	6.97728	7.46586	7.44294	0	0	0	0	-0.0118	0.000672	0.036	-0.0887	0.535	0.996	-0.219	0.055	0.159	0.0132	0.644	0.95	-0.0324	0.775	1	0.346	0.000611	0.00739	-0.00414	0.0158139	0.20464	-0.111	0.441373	0.852079	-0.022	0.606843	0.927706	-0.0563	0.511252	0.899331	-0.0246
HCoV-OC43_S_NR-3011_75	HCoV-OC43	S	S	Overlapping Peptide Library	Spike protein	NA	NA	443	459	NA	6.62899	7.30378	6.88758	6.98299	1	4.76	0	0	-0.0119	0.00164	0.036	-0.114	0.652	0.996	-0.15	0.145	0.217	0.0214	0.428	0.95	-0.0122	0.906	1	0.292	0.00198	0.00806	-0.00668	0.00648835	0.143935	0.142	0.477557	0.855373	-0.0053	0.928184	0.989221	0.0252	0.830431	0.951666	0.0715
HCoV-OC43_S_NR-3011_107	HCoV-OC43	S	S	Overlapping Peptide Library	Spike protein	NA	NA	635	651	NA	6.38645	7.25739	7.63449	7.71425	0	0	0	0	-0.0115	0.00142	0.036	-0.139	0.711	0.996	-0.183	0.0782	0.165	0.00945	0.724	0.95	-0.0224	0.832	1	0.315	0.000931	0.00739	-0.000299	0.856332	0.973549	-0.19	0.228297	0.776158	-0.023	0.61542	0.927706	0.0109	0.905171	0.972282	-0.0139
SARS-CoV_N_NR-2670_7	SARS-CoV	N	N	Overlapping Peptide Library	Nucleocapsid protein	NA	NA	NA	NA	NA	6.52339	7.32193	6.78384	6.77479	0	0	0	0	-0.0117	0.00104	0.036	-0.0262	0.869	0.996	-0.183	0.102	0.18	0.0142	0.621	0.95	-0.00968	0.929	1	0.348	0.000642	0.00739	-0.00581	0.00206452	0.0841711	-0.0733	0.617019	0.895461	-0.0372	0.397404	0.914289	-0.0361	0.678175	0.935385	0.0384
SARS-CoV_S_NR-2669_167	SARS-CoV	S	S	Overlapping Peptide Library	Spike protein	NA	NA	NA	NA	NA	6.07261	7.02237	7.06646	7.07682	0	0	0	0	-0.0118	0.00145	0.036	-0.197	0.375	0.996	-0.212	0.0649	0.161	0.0171	0.56	0.95	-0.0233	0.841	1	0.332	0.00125	0.00739	-0.00634	0.0150909	0.201528	-0.183	0.40346	0.837102	-0.0851	0.200197	0.885451	-0.164	0.216373	0.796414	-0.1
HCoV-OC43_S_NR-3011_64	HCoV-OC43	S	S	Overlapping Peptide Library	Spike protein	NA	NA	377	393	NA	6.0719	6.91886	6.88608	6.98868	0	0	0	0	-0.0113	0.00138	0.036	0.0376	0.797	0.996	-0.172	0.13	0.204	0.0156	0.596	0.95	-0.056	0.638	1	0.312	0.00201	0.00811	-0.00305	0.350641	0.795125	-0.307	0.313911	0.788162	-0.161	0.0866628	0.885451	-0.255	0.166561	0.796414	-0.323
SARS-CoV_N_NR-2670_35	SARS-CoV	N	N	Overlapping Peptide Library	Nucleocapsid protein	NA	NA	NA	NA	NA	6.12353	7.17991	7.29921	7.33092	0	0	0	0	-0.012	0.00119	0.036	-0.0131	0.871	0.996	-0.218	0.0516	0.159	0.0149	0.6	0.95	-0.0476	0.676	1	0.354	0.000512	0.00739	-0.00742	0.000905869	0.0622812	-0.233	0.178537	0.776158	-0.0151	0.762239	0.95107	-0.141	0.170974	0.796414	-0.0593
HCoV-OC43_S_NR-3011_72	HCoV-OC43	S	S	Overlapping Peptide Library	Spike protein	NA	NA	425	441	NA	6.09086	7.01681	7.05629	7.11894	0	0	0	0	-0.0108	0.00156	0.036	0.0261	0.917	0.996	-0.202	0.0663	0.161	0.00891	0.751	0.95	-0.0529	0.643	1	0.337	0.000706	0.00739	-0.000562	0.815225	0.973549	-0.319	0.167842	0.775342	-0.0973	0.157548	0.885451	-0.0586	0.659651	0.935385	-0.107
HCoV-OC43_S_NR-3011_60	HCoV-OC43	S	S	Overlapping Peptide Library	Spike protein	NA	NA	354	370	NA	5.94707	6.82655	7.08045	7.04439	0	0	0	0	-0.0113	0.00126	0.036	-0.0527	0.826	0.996	-0.202	0.0734	0.163	0.0122	0.672	0.95	-0.0504	0.663	1	0.316	0.00153	0.00758	-0.00193	0.345174	0.793252	0.0512	0.785248	0.953703	-0.031	0.579508	0.92288	-0.00448	0.967911	0.983394	0.0369
SARS-CoV_S_NR-2669_120	SARS-CoV	S	S	Overlapping Peptide Library	Spike protein	NA	NA	NA	NA	NA	5.9565	7.32193	6.58421	6.65821	2	9.52	0	0	-0.0139	0.0014	0.036	-0.0881	0.778	0.996	-0.198	0.121	0.195	0.0199	0.551	0.95	0.00165	0.996	1	0.418	0.000484	0.00739	-0.0071	0.035933	0.342624	-0.208	0.477314	0.855373	-0.17	0.0643625	0.885451	-0.147	0.400058	0.88321	-0.161
HCoV-OC43_S_NR-3011_27	HCoV-OC43	S	S	Overlapping Peptide Library	Spike protein	NA	NA	156	172	NA	6.22161	7.03342	6.91882	7.28077	0	0	0	0	-0.0118	0.00178	0.036	-0.00304	0.907	0.996	-0.184	0.09	0.168	0.0124	0.659	0.95	-0.0439	0.696	1	0.292	0.00273	0.00924	-0.0374	1.03963e-06	0.000376693	-0.589	0.187118	0.776158	-0.166	0.208907	0.885451	-0.988	0.00155734	0.371629	-0.475
HCoV-OC43_S_NR-3011_45	HCoV-OC43	S	S	Overlapping Peptide Library	Spike protein	NA	NA	264	280	NA	6.42408	7.53916	7.05931	7.13955	0	0	0	0	-0.0103	0.00248	0.0384	0.0865	0.783	0.996	-0.214	0.0436	0.153	0.0076	0.78	0.95	-0.0513	0.639	1	0.327	0.00072	0.00739	-0.00237	0.229344	0.713174	-0.152	0.402435	0.837102	-0.0756	0.169488	0.885451	-0.2	0.0763544	0.77059	-0.171
SARS-CoV_N_NR-2670_48	SARS-CoV	N	N	Overlapping Peptide Library	Nucleocapsid protein	NA	NA	NA	NA	NA	6.47612	7.34873	6.60804	6.65105	1	4.76	0	0	-0.0115	0.00168	0.036	-0.0772	0.781	0.996	-0.191	0.085	0.166	0.0155	0.585	0.95	-0.0121	0.91	1	0.337	0.000798	0.00739	-0.000973	0.726075	0.960088	-0.0324	0.900169	0.968303	-0.1	0.204254	0.885451	0.189	0.229991	0.799141	0.206
SARS-CoV_S_NR-2669_81	SARS-CoV	S	S	Overlapping Peptide Library	Spike protein	NA	NA	NA	NA	NA	5.54285	6.52356	7.43244	7.54689	0	0	0	0	-0.0127	0.00158	0.036	-0.1	0.612	0.996	-0.209	0.101	0.179	0.0203	0.541	0.95	-0.012	0.927	1	0.376	0.00116	0.00739	-0.0025	0.273795	0.755875	0.0941	0.651654	0.910473	-0.0518	0.407385	0.914289	-0.0694	0.576008	0.919133	0.0012
SARS-CoV_S_NR-2669_45	SARS-CoV	S	S	Overlapping Peptide Library	Spike protein	NA	NA	NA	NA	NA	5.67651	6.90689	7.04016	7.0607	0	0	0	0	-0.0138	0.00175	0.036	0.0147	0.818	0.996	-0.189	0.14	0.213	0.0209	0.534	0.95	-0.0284	0.831	1	0.37	0.00166	0.00781	-0.0081	0.0109954	0.179192	0.196	0.459504	0.855373	-0.0891	0.263211	0.885451	-0.355	0.0356318	0.645529	-0.195
HCoV-OC43_S_NR-3011_76	HCoV-OC43	S	S	Overlapping Peptide Library	Spike protein	NA	NA	449	465	NA	5.99543	6.74147	6.26011	6.31288	0	0	0	0	-0.0121	0.00132	0.036	0.164	0.586	0.996	-0.155	0.154	0.225	0.0123	0.664	0.95	-0.00721	0.941	1	0.335	0.00084	0.00739	-0.00205	0.527488	0.874667	-0.311	0.309076	0.788162	-0.118	0.197825	0.885451	-0.0982	0.583597	0.921338	-0.0925
SARS-CoV_N_NR-2670_33	SARS-CoV	N	N	Overlapping Peptide Library	Nucleocapsid protein	NA	NA	NA	NA	NA	6.53394	7.45121	7.3223	7.2854	0	0	0	0	-0.0107	0.00237	0.0384	-0.028	0.921	0.996	-0.215	0.0457	0.154	0.0103	0.707	0.95	-0.0411	0.709	1	0.339	0.000575	0.00739	-0.00188	0.164841	0.639937	0.0717	0.556831	0.882899	-0.0937	0.0190371	0.885451	-0.079	0.283131	0.840311	-0.0753
SARS-CoV_S_NR-2669_128	SARS-CoV	S	S	Overlapping Peptide Library	Spike protein	NA	NA	NA	NA	NA	5.62836	6.6865	6.92712	6.94251	0	0	0	0	-0.0129	0.00186	0.036	0.127	0.673	0.996	-0.175	0.141	0.214	0.018	0.566	0.95	-0.028	0.822	1	0.365	0.00101	0.00739	-0.00012	0.953134	0.987571	-0.378	0.0630845	0.775342	-0.0791	0.1772	0.885451	-0.00627	0.955885	0.983394	-0.108
SARS-CoV_S_NR-2669_104	SARS-CoV	S	S	Overlapping Peptide Library	Spike protein	NA	NA	NA	NA	NA	5.5057	6.83289	6.41998	6.49185	0	0	0	0	-0.0138	0.000976	0.036	-0.00346	0.739	0.996	-0.182	0.165	0.236	0.0264	0.437	0.95	0.042	0.77	1	0.372	0.00151	0.00758	-0.0086	0.00261755	0.0968272	-0.245	0.282038	0.776158	-0.276	0.000822715	0.31355	-0.433	0.00502621	0.371629	-0.377
HCoV-NL63_S_NR-3012_60	HCoV-NL63	S	S	Overlapping Peptide Library	Spike protein	NA	NA	352	368	NA	7.06298	7.43879	7.1126	7.15482	0	0	0	0	-0.0071	0.00286	0.0386	-0.11	0.402	0.996	-0.187	0.0172	0.143	0.00657	0.737	0.95	-0.0212	0.791	1	0.202	0.00269	0.00915	-0.000189	0.880063	0.973549	-0.18	0.136899	0.775342	0.00746	0.829396	0.96407	0.00358	0.958708	0.983394	-0.0197
HCoV-OC43_S_NR-3011_160	HCoV-OC43	S	S	Overlapping Peptide Library	Spike protein	NA	NA	953	969	NA	6.29925	7.08746	6.85691	6.90087	0	0	0	0	-0.0108	0.00185	0.036	-0.0232	0.969	0.996	-0.192	0.0627	0.161	0.00589	0.825	0.95	-0.0408	0.699	1	0.301	0.00123	0.00739	0.000744	0.745335	0.96208	-0.257	0.238504	0.776158	-0.0515	0.421289	0.914289	-0.00683	0.956923	0.983394	-0.00782
SARS-CoV_S_NR-2669_161	SARS-CoV	S	S	Overlapping Peptide Library	Spike protein	NA	NA	NA	NA	NA	6.3661	7.19476	7.22759	7.22882	0	0	0	0	-0.0114	0.00137	0.036	-0.153	0.483	0.996	-0.212	0.057	0.16	0.0173	0.543	0.95	-0.0591	0.605	1	0.333	0.000867	0.00739	0.000381	0.850924	0.973549	-0.0105	0.955421	0.98124	-0.0156	0.781123	0.958096	-0.0386	0.730755	0.939607	0.00496
SARS-CoV_N_NR-2670_36	SARS-CoV	N	N	Overlapping Peptide Library	Nucleocapsid protein	NA	NA	NA	NA	NA	5.79382	7.02237	6.92665	6.88264	0	0	0	0	-0.0127	0.00144	0.036	-0.0644	0.824	0.996	-0.209	0.0813	0.165	0.0165	0.591	0.95	-0.0124	0.912	1	0.365	0.000764	0.00739	-0.00129	0.536696	0.876875	-0.376	0.0670991	0.775342	-0.00103	0.985584	0.997957	0.0318	0.781187	0.939607	-0.0174
HCoV-OC43_S_NR-3011_163	HCoV-OC43	S	S	Overlapping Peptide Library	Spike protein	NA	NA	970	986	NA	6.26736	7.05528	6.71269	6.88264	0	0	0	0	-0.0105	0.00195	0.036	0.0157	0.95	0.996	-0.184	0.0767	0.165	0.00779	0.769	0.95	-0.0357	0.736	1	0.316	0.000796	0.00739	-0.00224	0.605927	0.905974	0.167	0.679425	0.922016	-0.268	0.0386554	0.885451	-0.694	0.0104349	0.43626	-0.817
SARS-CoV_N_NR-2670_55	SARS-CoV	N	N	Overlapping Peptide Library	Nucleocapsid protein	NA	NA	NA	NA	NA	6.12344	6.92481	7.10028	7.11894	0	0	0	0	-0.0114	0.00142	0.036	0.0122	0.796	0.996	-0.205	0.0686	0.161	0.0191	0.507	0.95	-0.0272	0.811	1	0.334	0.000927	0.00739	-0.00365	0.0117929	0.180548	0.0664	0.581056	0.889284	-0.067	0.0756489	0.885451	-0.0723	0.317772	0.849669	-0.0248
HCoV-OC43_S_NR-3011_19	HCoV-OC43	S	S	Overlapping Peptide Library	Spike protein	NA	NA	109	125	NA	5.96197	6.87652	7.03852	7.08746	0	0	0	0	-0.0106	0.00194	0.036	-0.152	0.299	0.996	-0.202	0.0677	0.161	0.0165	0.56	0.95	-0.0417	0.715	1	0.328	0.000959	0.00739	-0.00449	0.0145217	0.197313	-0.231	0.144944	0.775342	-0.0626	0.181614	0.885451	-0.0865	0.347327	0.869094	-0.0923
HCoV-NL63_S_NR-3012_68	HCoV-NL63	S	S	Overlapping Peptide Library	Spike protein	NA	NA	400	416	NA	6.74164	7.37504	7.0497	7.05528	0	0	0	0	-0.00915	0.00319	0.0386	-0.0197	0.954	0.996	-0.133	0.187	0.256	0.00558	0.832	0.95	0.0111	0.92	1	0.267	0.00297	0.00968	-0.000522	0.786264	0.973549	-0.221	0.228733	0.776158	-0.0691	0.20674	0.885451	-0.123	0.25801	0.81565	-0.151
SARS-CoV_E_NR-2672_1	SARS-CoV	E	E	Overlapping Peptide Library	Envelope protein	NA	NA	NA	NA	NA	5.99688	7.22882	6.60814	6.85175	0	0	0	0	-0.0118	0.00191	0.036	0.0523	0.808	0.996	-0.199	0.0768	0.165	0.0163	0.575	0.95	-0.0148	0.894	1	0.375	0.000355	0.00739	-0.00494	0.274542	0.755875	-0.133	0.747343	0.935901	-0.161	0.202028	0.885451	-0.303	0.227692	0.799141	-0.286
SARS-CoV_S_NR-2669_53	SARS-CoV	S	S	Overlapping Peptide Library	Spike protein	NA	NA	NA	NA	NA	5.90248	7.02791	7.31863	7.40514	0	0	0	0	-0.0115	0.0021	0.036	0.2	0.401	0.996	-0.195	0.081	0.165	0.0186	0.519	0.95	-0.0462	0.689	1	0.333	0.00106	0.00739	-0.00598	0.0185394	0.217614	0.138	0.519883	0.858229	0.0325	0.609011	0.927706	-0.116	0.365948	0.875985	0.0587
HCoV-NL63_S_NR-3012_80	HCoV-NL63	S	S	Overlapping Peptide Library	Spike protein	NA	NA	472	488	NA	6.90141	7.24317	7.31275	7.31288	0	0	0	0	-0.007	0.0024	0.0384	-0.2	0.0754	0.996	-0.208	0.0066	0.143	0.00866	0.64	0.95	-0.0368	0.627	1	0.19	0.00284	0.00939	-0.00158	0.356826	0.800231	-0.0209	0.894231	0.967193	-0.109	0.0323189	0.885451	-0.0486	0.604653	0.92711	-0.0873
HCoV-OC43_S_NR-3011_144	HCoV-OC43	S	S	Overlapping Peptide Library	Spike protein	NA	NA	857	873	NA	6.64864	7.33985	7.20857	7.17493	0	0	0	0	-0.00907	0.00182	0.036	-0.0369	0.93	0.996	-0.255	0.00467	0.143	0.00554	0.797	0.95	-0.0632	0.479	1	0.247	0.00128	0.00739	-0.000496	0.765212	0.968318	-0.202	0.2052	0.776158	-0.0511	0.276039	0.885451	0.02	0.827874	0.951333	-0.0613
SARS-CoV_N_NR-2670_41	SARS-CoV	N	N	Overlapping Peptide Library	Nucleocapsid protein	NA	NA	NA	NA	NA	6.04443	7.39232	6.60426	6.73471	0	0	0	0	-0.0104	0.00343	0.0386	0.0894	0.75	0.996	-0.222	0.0477	0.156	0.0111	0.7	0.95	-0.0577	0.62	1	0.339	0.00089	0.00739	0.000862	0.821306	0.973549	0.00729	0.9836	0.99458	-0.106	0.324242	0.898302	-0.189	0.376007	0.875985	-0.186
SARS-CoV_N_NR-2670_54	SARS-CoV	N	N	Overlapping Peptide Library	Nucleocapsid protein	NA	NA	NA	NA	NA	6.62884	7.19967	7.29525	7.23362	0	0	0	0	-0.0101	0.00305	0.0386	-0.079	0.811	0.996	-0.203	0.0332	0.152	0.0128	0.596	0.95	-0.0273	0.776	1	0.273	0.00135	0.00751	0.000131	0.934044	0.983823	-0.017	0.907556	0.970674	-0.0317	0.472022	0.914289	0.0401	0.646679	0.935385	0.0188
HCoV-OC43_S_NR-3011_11	HCoV-OC43	S	S	Overlapping Peptide Library	Spike protein	NA	NA	61	77	NA	5.96177	7.04439	7.05922	7.10329	0	0	0	0	-0.0116	0.00197	0.036	-0.0832	0.704	0.996	-0.226	0.0575	0.16	0.0193	0.525	0.95	-0.0173	0.882	1	0.337	0.0014	0.00751	-0.00482	0.00176051	0.0797364	-0.0663	0.578165	0.889284	-0.0234	0.508994	0.92228	-0.0031	0.964898	0.983394	0.0277
SARS-CoV_M_NR-2671_5	SARS-CoV	M	M	Overlapping Peptide Library	Membrane protein	NA	NA	NA	NA	NA	6.06927	7.32193	7.3567	7.31288	0	0	0	0	-0.00963	0.00453	0.0386	-0.0082	0.868	0.996	-0.243	0.0303	0.152	0.0151	0.596	0.95	-0.0245	0.832	1	0.326	0.00113	0.00739	-0.000698	0.722618	0.960088	-0.141	0.443982	0.852079	-0.0816	0.148278	0.885451	-0.0846	0.440815	0.890032	-0.0951
HCoV-OC43_S_NR-3011_116	HCoV-OC43	S	S	Overlapping Peptide Library	Spike protein	NA	NA	689	705	NA	5.78763	6.40939	4.60965	5.20945	0	0	0	0	-0.00975	0.00395	0.0386	-0.263	0.0388	0.996	-0.165	0.131	0.205	0.0218	0.446	0.95	-0.0435	0.706	1	0.273	0.00468	0.0126	-0.00352	0.813347	0.973549	0.199	0.885762	0.962883	-0.256	0.537484	0.92288	0.367	0.656468	0.935385	-0.099
HCoV-OC43_S_NR-3011_32	HCoV-OC43	S	S	Overlapping Peptide Library	Spike protein	NA	NA	186	202	NA	6.18604	7.01123	6.9188	7	0	0	0	0	-0.0109	0.00199	0.036	-0.0528	0.83	0.996	-0.212	0.0618	0.161	0.0126	0.662	0.95	-0.0456	0.695	1	0.336	0.000946	0.00739	-0.00451	0.0561128	0.381216	-0.0572	0.780781	0.94989	-0.125	0.0553041	0.885451	-0.209	0.102436	0.796414	-0.152
HCoV-OC43_S_NR-3011_156	HCoV-OC43	S	S	Overlapping Peptide Library	Spike protein	NA	NA	929	945	NA	6.41645	6.96	6.66326	6.65821	0	0	0	0	-0.00887	0.00271	0.0386	-0.109	0.641	0.996	-0.23	0.0152	0.143	0.00771	0.741	0.95	-0.0761	0.427	1	0.27	0.00107	0.00739	0.000632	0.801526	0.973549	-0.421	0.0882025	0.775342	-0.081	0.255081	0.885451	-0.251	0.0871638	0.77059	-0.307
HCoV-NL63_S_NR-3012_48	HCoV-NL63	S	S	Overlapping Peptide Library	Spike protein	NA	NA	282	298	NA	6.73702	7.13955	5.69019	6.33985	0	0	0	0	-0.00917	0.00403	0.0386	-0.0675	0.816	0.996	-0.126	0.198	0.266	0.0107	0.677	0.95	0.0127	0.906	1	0.257	0.00351	0.0106	-0.00311	0.803944	0.973549	1.39	0.244934	0.776158	-0.113	0.743831	0.947331	-0.339	0.624815	0.932021	0.0511
SARS-CoV_E_NR-2672_4	SARS-CoV	E	E	Overlapping Peptide Library	Envelope protein	NA	NA	NA	NA	NA	5.94584	6.76155	7.00563	6.98299	0	0	0	0	-0.0106	0.0033	0.0386	-0.0859	0.785	0.996	-0.217	0.0519	0.159	0.0131	0.644	0.95	-0.0442	0.698	1	0.321	0.00129	0.00739	-0.00375	0.0423334	0.355714	-0.198	0.226403	0.776158	-0.0786	0.112274	0.885451	-0.103	0.28603	0.840311	-0.0908
HCoV-OC43_S_NR-3011_100	HCoV-OC43	S	S	Overlapping Peptide Library	Spike protein	NA	NA	593	609	NA	6.46665	6.94251	6.68364	6.87036	0	0	0	0	-0.00993	0.0028	0.0386	-0.187	0.45	0.996	-0.178	0.0717	0.162	0.0137	0.588	0.95	-0.0314	0.758	1	0.284	0.00144	0.00754	-0.000598	0.855634	0.973549	-0.701	0.0347887	0.775342	-0.244	0.0160793	0.885451	-0.271	0.150628	0.796414	-0.369
HCoV-OC43_S_NR-3011_189	HCoV-OC43	S	S	Overlapping Peptide Library	Spike protein	NA	NA	1123	1139	NA	6.85653	7.40088	7.3271	7.54303	1	4.76	0	0	-0.00834	0.0083	0.0458	-0.00652	0.897	0.996	-0.165	0.112	0.187	0.0127	0.641	0.95	-0.00986	0.933	1	0.255	0.00555	0.0141	-6.72e-05	0.982826	0.997605	-0.538	0.0805097	0.775342	-0.114	0.199491	0.885451	-0.183	0.298472	0.849669	-0.234
HCoV-OC43_S_NR-3011_168	HCoV-OC43	S	S	Overlapping Peptide Library	Spike protein	NA	NA	1000	1016	NA	6.70644	7.14466	7.14051	7.19967	0	0	0	0	-0.0109	0.00263	0.0386	-0.0385	0.954	0.996	-0.193	0.0599	0.161	0.00667	0.8	0.95	-0.0311	0.763	1	0.299	0.00125	0.00739	-0.00178	0.527858	0.874667	-0.254	0.336845	0.793171	-0.0941	0.235759	0.885451	-0.118	0.450589	0.89215	-0.116
HCoV-OC43_S_NR-3011_5	HCoV-OC43	S	S	Overlapping Peptide Library	Spike protein	NA	NA	25	41	NA	6.37371	7.32643	7.15081	7.18982	1	4.76	0	0	-0.00992	0.00364	0.0386	0.0276	0.895	0.996	-0.21	0.0587	0.161	0.011	0.697	0.95	-0.044	0.701	1	0.335	0.000819	0.00739	-0.00182	0.311485	0.762729	-0.204	0.226792	0.776158	-0.042	0.395673	0.914289	0.00534	0.95627	0.983394	0.0359
HCoV-OC43_S_NR-3011_65	HCoV-OC43	S	S	Overlapping Peptide Library	Spike protein	NA	NA	383	399	NA	6.49356	7.40514	7.11923	7.19476	0	0	0	0	-0.01	0.00308	0.0386	0.112	0.619	0.996	-0.229	0.0369	0.153	0.00601	0.829	0.95	-0.0492	0.661	1	0.342	0.000571	0.00739	-0.00224	0.47359	0.851331	-0.167	0.564769	0.887145	-0.07	0.419359	0.914289	-0.136	0.430912	0.888807	-0.0667
SARS-CoV_N_NR-2670_5	SARS-CoV	N	N	Overlapping Peptide Library	Nucleocapsid protein	NA	NA	NA	NA	NA	5.85577	7.31288	7.25099	7.29462	0	0	0	0	-0.0108	0.00332	0.0386	-0.0691	0.803	0.996	-0.226	0.0523	0.159	0.0152	0.609	0.95	-0.0271	0.819	1	0.372	0.000489	0.00739	0.00079	0.653162	0.929742	-0.0232	0.886546	0.962883	-0.0439	0.371111	0.910085	-0.136	0.174433	0.796414	-0.123
HCoV-OC43_S_NR-3011_105	HCoV-OC43	S	S	Overlapping Peptide Library	Spike protein	NA	NA	623	639	NA	6.63881	7.49185	7.27153	7.33539	0	0	0	0	-0.00988	0.00376	0.0386	-0.0323	0.946	0.996	-0.2	0.0576	0.16	0.00732	0.786	0.95	-0.0365	0.734	1	0.31	0.00109	0.00739	-0.000676	0.764439	0.968318	-0.138	0.513667	0.858229	-0.0221	0.72361	0.940866	-0.0149	0.90501	0.972282	0.00757
HCoV-OC43_S_NR-3011_21	HCoV-OC43	S	S	Overlapping Peptide Library	Spike protein	NA	NA	121	137	NA	6.98329	7.52748	7.18841	7.20945	4	19.05	0	0	-0.0109	0.00634	0.0419	0.0465	0.733	0.996	-0.163	0.159	0.231	0.0224	0.462	0.95	-0.0115	0.922	1	0.324	0.00218	0.00834	-0.00178	0.314029	0.763138	-0.253	0.133012	0.775342	-0.087	0.0864278	0.885451	-0.118	0.231939	0.800375	-0.107
SARS-CoV_S_NR-2669_96	SARS-CoV	S	S	Overlapping Peptide Library	Spike protein	NA	NA	NA	NA	NA	5.62691	7.03892	6.82603	6.84549	1	4.76	0	0	-0.0144	0.00178	0.036	-0.149	0.536	0.996	-0.195	0.149	0.221	0.0331	0.35	0.95	0.000535	0.991	1	0.392	0.00134	0.00751	-0.00457	0.174965	0.655816	-0.109	0.719552	0.927738	-0.129	0.166598	0.885451	-0.246	0.185719	0.796414	-0.18
SARS-CoV_N_NR-2670_30	SARS-CoV	N	N	Overlapping Peptide Library	Nucleocapsid protein	NA	NA	NA	NA	NA	6.46312	7.42206	7.33695	7.37069	0	0	0	0	-0.0103	0.00373	0.0386	-0.123	0.659	0.996	-0.206	0.056	0.16	0.0159	0.563	0.95	-0.0051	0.958	1	0.32	0.00104	0.00739	0.00274	0.109404	0.520814	0.343	0.0373163	0.775342	0.0468	0.307881	0.885451	0.35	0.00143377	0.371629	0.371
HCoV-OC43_S_NR-3011_192	HCoV-OC43	S	S	Overlapping Peptide Library	Spike protein	NA	NA	1141	1157	NA	6.48324	7.11374	7.21649	7.21917	0	0	0	0	-0.0103	0.00341	0.0386	-0.104	0.82	0.996	-0.175	0.0821	0.165	0.00911	0.727	0.95	-0.0173	0.863	1	0.301	0.00109	0.00739	-0.00329	0.22501	0.713174	-0.335	0.186706	0.776158	-0.105	0.16723	0.885451	-0.0833	0.570841	0.919133	-0.0991
SARS-CoV_M_NR-2671_7	SARS-CoV	M	M	Overlapping Peptide Library	Membrane protein	NA	NA	NA	NA	NA	5.94987	6.96578	6.94375	6.94251	0	0	0	0	-0.011	0.0021	0.036	0.0916	0.678	0.996	-0.19	0.0893	0.168	0.0158	0.583	0.95	0.00012	0.994	1	0.368	0.000354	0.00739	-0.00279	0.239944	0.713174	-0.237	0.280642	0.776158	-0.123	0.0709	0.885451	-0.129	0.322585	0.855243	-0.119
HCoV-OC43_S_NR-3011_99	HCoV-OC43	S	S	Overlapping Peptide Library	Spike protein	NA	NA	587	603	NA	6.53158	7.33092	7.16194	7.10329	0	0	0	0	-0.0107	0.00349	0.0386	-0.0887	0.823	0.996	-0.17	0.102	0.18	0.0124	0.647	0.95	-0.00263	0.975	1	0.305	0.00135	0.00751	-0.00253	0.233144	0.713174	-0.115	0.552305	0.880287	-0.0466	0.419848	0.914289	0.0148	0.897064	0.972282	0.00595
SARS-CoV_N_NR-2670_37	SARS-CoV	N	N	Overlapping Peptide Library	Nucleocapsid protein	NA	NA	NA	NA	NA	5.94012	7.26679	7.06763	7.10852	0	0	0	0	-0.0108	0.00286	0.0386	0.254	0.263	0.996	-0.228	0.0412	0.153	0.0103	0.718	0.95	-0.0451	0.691	1	0.36	0.000425	0.00739	-0.000394	0.844079	0.973549	-0.0522	0.779448	0.949844	-0.0971	0.0952981	0.885451	-0.0897	0.422544	0.883279	-0.114
SARS-CoV_N_NR-2670_14	SARS-CoV	N	N	Overlapping Peptide Library	Nucleocapsid protein	NA	NA	NA	NA	NA	6.3517	7.13955	7.28786	7.30834	0	0	0	0	-0.00969	0.00483	0.0386	-0.138	0.58	0.996	-0.201	0.0589	0.161	0.016	0.558	0.95	-0.0214	0.842	1	0.311	0.00118	0.00739	-0.000938	0.526727	0.874667	-0.117	0.398605	0.834842	-0.037	0.369574	0.910085	0.00923	0.909611	0.972925	0.00429
HCoV-OC43_S_NR-3011_79	HCoV-OC43	S	S	Overlapping Peptide Library	Spike protein	NA	NA	467	483	NA	6.34348	7.2384	6.35047	6.92481	0	0	0	0	-0.0103	0.00267	0.0386	0.0333	0.91	0.996	-0.191	0.0623	0.161	0.00954	0.714	0.95	-0.0176	0.861	1	0.304	0.000994	0.00739	-0.00488	0.675022	0.935905	-1.45	0.192768	0.776158	-0.322	0.324777	0.898302	-0.225	0.726181	0.939607	-0.461
SARS-CoV_N_NR-2670_40	SARS-CoV	N	N	Overlapping Peptide Library	Nucleocapsid protein	NA	NA	NA	NA	NA	5.93581	7.19967	6.53201	6.53138	0	0	0	0	-0.0125	0.00178	0.036	0.0917	0.78	0.996	-0.197	0.0831	0.165	0.0151	0.602	0.95	0.0061	0.973	1	0.375	0.000349	0.00739	-0.00573	0.0104271	0.174845	-0.245	0.196705	0.776158	-0.0561	0.312686	0.885766	-0.0155	0.886917	0.969898	0.0335
SARS-CoV_S_NR-2669_117	SARS-CoV	S	S	Overlapping Peptide Library	Spike protein	NA	NA	NA	NA	NA	6.54464	7.47573	7.44855	7.43879	1	4.76	0	0	-0.0108	0.00358	0.0386	0.0146	0.786	0.996	-0.174	0.114	0.188	0.0195	0.496	0.95	-0.0274	0.809	1	0.344	0.00074	0.00739	-0.00173	0.279167	0.755875	0.359	0.0249986	0.775342	0.0151	0.728453	0.944903	0.0646	0.459762	0.897383	0.157
HCoV-OC43_S_NR-3011_139	HCoV-OC43	S	S	Overlapping Peptide Library	Spike protein	NA	NA	827	843	NA	6.53915	7.2384	7.37466	7.35315	1	4.76	0	0	-0.00939	0.00503	0.0386	-0.0131	0.892	0.996	-0.168	0.0952	0.172	0.0124	0.634	0.95	-0.00554	0.954	1	0.277	0.00221	0.00839	-0.00171	0.365922	0.800231	-0.115	0.509054	0.858229	-0.0511	0.329865	0.898849	-0.061	0.556002	0.919133	-0.0841
HCoV-NL63_S_NR-3012_28	HCoV-NL63	S	S	Overlapping Peptide Library	Spike protein	NA	NA	163	179	NA	6.73211	7.24793	6.7615	6.81378	0	0	0	0	-0.00725	0.00356	0.0386	-0.0323	0.939	0.996	-0.187	0.0171	0.143	0.00392	0.841	0.95	-0.0204	0.797	1	0.212	0.00185	0.00794	0.000728	0.724502	0.960088	-0.268	0.176912	0.776158	-0.107	0.075303	0.885451	0.035	0.758693	0.939607	-0.0943
HCoV-OC43_S_NR-3011_24	HCoV-OC43	S	S	Overlapping Peptide Library	Spike protein	NA	NA	139	155	NA	5.8472	6.74819	6.94263	6.90689	0	0	0	0	-0.0113	0.00251	0.0385	0.0419	0.864	0.996	-0.199	0.086	0.167	0.0133	0.653	0.95	-0.0516	0.665	1	0.31	0.00245	0.00889	-0.00135	0.466062	0.851331	-0.258	0.146311	0.775342	-0.147	0.0105151	0.879224	-0.126	0.225611	0.799141	-0.105
HCoV-OC43_S_NR-3011_23	HCoV-OC43	S	S	Overlapping Peptide Library	Spike protein	NA	NA	133	149	NA	6.15193	7.04439	7.38624	7.45943	0	0	0	0	-0.0108	0.00349	0.0386	-0.19	0.471	0.996	-0.215	0.0601	0.161	0.0128	0.66	0.95	-0.0543	0.644	1	0.325	0.0015	0.00758	-0.00411	0.000594943	0.0580217	-0.149	0.107184	0.775342	-0.0812	0.00703524	0.69521	-0.0846	0.122554	0.796414	-0.0756
SARS-CoV_N_NR-2670_47	SARS-CoV	N	N	Overlapping Peptide Library	Nucleocapsid protein	NA	NA	NA	NA	NA	6.14928	7.03342	7.0912	7.07682	1	4.76	0	0	-0.00982	0.00407	0.0386	-0.0802	0.703	0.996	-0.198	0.0744	0.163	0.0138	0.627	0.95	-0.0361	0.752	1	0.336	0.000814	0.00739	-0.00206	0.186869	0.669835	-0.187	0.196647	0.776158	-0.11	0.0176818	0.885451	-0.0316	0.705683	0.935385	-0.0974
HCoV-NL63_S_NR-3012_4	HCoV-NL63	S	S	Overlapping Peptide Library	Spike protein	NA	NA	19	35	NA	6.50806	7.30378	6.73993	6.79442	0	0	0	0	-0.00804	0.00434	0.0386	-0.0335	0.944	0.996	-0.237	0.00991	0.143	0.00331	0.885	0.961	-0.0702	0.449	1	0.295	0.000349	0.00739	0.000813	0.754055	0.963171	0.184	0.450154	0.855373	-0.00798	0.91129	0.98286	0.129	0.373527	0.875985	0.151
HCoV-OC43_S_NR-3011_15	HCoV-OC43	S	S	Overlapping Peptide Library	Spike protein	NA	NA	85	101	NA	6.59816	7.27612	7.24321	7.26679	0	0	0	0	-0.0104	0.0036	0.0386	-0.0633	0.858	0.996	-0.186	0.078	0.165	0.0121	0.654	0.95	-0.0241	0.82	1	0.32	0.000851	0.00739	-0.00391	0.00713389	0.155091	0.0625	0.596992	0.889284	0.0253	0.472833	0.914289	0.0348	0.620115	0.932021	0.0614
SARS-CoV_M_NR-2671_28	SARS-CoV	M	M	Overlapping Peptide Library	Membrane protein	NA	NA	NA	NA	NA	6.33861	7.39232	6.60748	6.69349	1	4.76	0	0	-0.00987	0.00446	0.0386	-0.00727	0.907	0.996	-0.22	0.0391	0.153	0.0119	0.659	0.95	-0.0439	0.685	1	0.339	0.000503	0.00739	-0.00248	0.344824	0.793252	0.0501	0.835023	0.95693	-0.0355	0.620397	0.927706	0.0194	0.89166	0.972282	0.0723
HCoV-OC43_S_NR-3011_25	HCoV-OC43	S	S	Overlapping Peptide Library	Spike protein	NA	NA	145	161	NA	6.59497	7.61471	6.96465	7.05528	0	0	0	0	-0.00953	0.00475	0.0386	0.0402	0.93	0.996	-0.227	0.038	0.153	0.00529	0.849	0.953	-0.0616	0.583	1	0.343	0.000542	0.00739	-0.00177	0.477136	0.853037	-0.0746	0.746244	0.935603	-0.0775	0.267558	0.885451	-0.127	0.358816	0.869094	-0.0778
SARS-CoV_E_NR-2672_3	SARS-CoV	E	E	Overlapping Peptide Library	Envelope protein	NA	NA	NA	NA	NA	6.04725	6.90087	7.16286	7.14975	0	0	0	0	-0.00962	0.00285	0.0386	0.071	0.671	0.996	-0.229	0.0345	0.153	0.0109	0.689	0.95	-0.0366	0.736	1	0.365	0.000205	0.00739	-0.000345	0.827623	0.973549	-0.211	0.167636	0.775342	-0.0285	0.519003	0.92288	0.0348	0.69191	0.935385	0.035
SARS-CoV_M_NR-2671_2	SARS-CoV	M	M	Overlapping Peptide Library	Membrane protein	NA	NA	NA	NA	NA	6.49644	7.20457	7.30133	7.2854	1	4.76	0	0	-0.0101	0.00446	0.0386	-0.13	0.684	0.996	-0.162	0.115	0.188	0.0146	0.583	0.95	-0.0102	0.92	1	0.298	0.00148	0.00758	-0.00269	0.0720533	0.425663	-0.177	0.190739	0.776158	-0.0196	0.616484	0.927706	0.0463	0.553828	0.919133	0.0465
SARS-CoV_N_NR-2670_32	SARS-CoV	N	N	Overlapping Peptide Library	Nucleocapsid protein	NA	NA	NA	NA	NA	6.00636	6.85175	6.49245	6.59991	0	0	0	0	-0.0119	0.00345	0.0386	-0.126	0.697	0.996	-0.181	0.126	0.198	0.02	0.516	0.95	0.00131	0.999	1	0.373	0.000691	0.00739	-0.00206	0.638708	0.91975	-0.34	0.408088	0.837102	-0.0267	0.825082	0.96407	-0.0427	0.859707	0.959447	-0.0224
HCoV-OC43_S_NR-3011_95	HCoV-OC43	S	S	Overlapping Peptide Library	Spike protein	NA	NA	563	579	NA	6.36818	7.24793	7.13202	7.14466	0	0	0	0	-0.00969	0.00514	0.0386	-0.136	0.62	0.996	-0.208	0.0547	0.159	0.0109	0.694	0.95	-0.0337	0.763	1	0.325	0.000946	0.00739	-0.00391	0.00870856	0.168366	-0.148	0.236604	0.776158	0.0141	0.698165	0.937975	0.0187	0.796176	0.940673	0.041
HCoV-OC43_S_NR-3011_191	HCoV-OC43	S	S	Overlapping Peptide Library	Spike protein	NA	NA	1135	1151	NA	6.58018	7.2384	7.34522	7.3966	0	0	0	0	-0.00902	0.00378	0.0386	-0.08	0.627	0.996	-0.141	0.167	0.237	0.00949	0.717	0.95	0.0127	0.914	1	0.282	0.00191	0.00802	-0.00284	0.278193	0.755875	-0.198	0.412631	0.837102	-0.0473	0.50749	0.92228	-0.0297	0.83393	0.952574	-0.0876
HCoV-OC43_S_NR-3011_8	HCoV-OC43	S	S	Overlapping Peptide Library	Spike protein	NA	NA	43	59	NA	5.86254	6.84549	6.99554	6.93074	0	0	0	0	-0.0114	0.00211	0.036	0.0929	0.76	0.996	-0.221	0.0467	0.156	0.0135	0.63	0.95	-0.021	0.844	1	0.341	0.000642	0.00739	-0.00262	0.173701	0.655816	0.101	0.564152	0.887145	-0.0784	0.143569	0.885451	-0.00986	0.923695	0.975759	0.0228
HCoV-OC43_S_NR-3011_136	HCoV-OC43	S	S	Overlapping Peptide Library	Spike protein	NA	NA	809	825	NA	6.79157	7.19967	7.13112	7.18488	0	0	0	0	-0.00826	0.005	0.0386	-0.11	0.77	0.996	-0.19	0.0227	0.146	0.00803	0.7	0.95	-0.00893	0.911	1	0.221	0.00233	0.00865	0.00193	0.358213	0.800231	0.0299	0.876697	0.962883	-0.0494	0.39408	0.914289	0.147	0.212837	0.796414	0.0607
SARS-CoV_M_NR-2671_14	SARS-CoV	M	M	Overlapping Peptide Library	Membrane protein	NA	NA	NA	NA	NA	6.78303	7.38802	7.2426	7.20945	2	9.52	0	0	-0.0112	0.00474	0.0386	-0.253	0.511	0.996	-0.169	0.0964	0.174	0.0176	0.502	0.95	-0.02	0.84	1	0.299	0.00138	0.00751	-0.00336	0.0514427	0.372316	-0.161	0.291634	0.78046	-0.0467	0.30178	0.885451	-0.0298	0.737697	0.939607	0.0239
SARS-CoV_S_NR-2669_133	SARS-CoV	S	S	Overlapping Peptide Library	Spike protein	NA	NA	NA	NA	NA	7.0613	7.32193	7.44936	7.36632	1	4.76	0	0	-0.00968	0.004	0.0386	-0.0393	0.608	0.996	-0.217	0.021	0.146	0.0232	0.325	0.95	-0.0685	0.48	1	0.229	0.00465	0.0126	-0.00225	0.228427	0.713174	0.296	0.0968542	0.775342	-0.017	0.736083	0.947331	0.135	0.195028	0.796414	0.191
SARS-CoV_S_NR-2669_141	SARS-CoV	S	S	Overlapping Peptide Library	Spike protein	NA	NA	NA	NA	NA	6.09444	6.96	4.42106	5.08746	0	0	0	0	-0.00972	0.0051	0.0386	0.0707	0.743	0.996	-0.195	0.0755	0.164	0.0152	0.591	0.95	-0.0283	0.804	1	0.367	0.000347	0.00739	-0.0136	0.364636	0.800231	1.52	0.277733	0.776158	0.166	0.683674	0.934976	0.355	0.663334	0.935385	0.973
HCoV-OC43_S_NR-3011_80	HCoV-OC43	S	S	Overlapping Peptide Library	Spike protein	NA	NA	473	489	NA	6.37638	7.16993	6.81947	6.90689	0	0	0	0	-0.0097	0.00486	0.0386	0.123	0.676	0.996	-0.168	0.1	0.178	0.0117	0.656	0.95	-0.0209	0.841	1	0.3	0.00127	0.00739	-0.000637	0.793847	0.973549	-0.477	0.0500414	0.775342	-0.0998	0.153061	0.885451	-0.126	0.357792	0.869094	-0.168
HCoV-OC43_S_NR-3011_91	HCoV-OC43	S	S	Overlapping Peptide Library	Spike protein	NA	NA	539	555	NA	6.8292	7.64386	7.11348	7.14466	3	14.29	0	0	-0.00893	0.00512	0.0386	-0.0105	0.882	0.996	-0.14	0.169	0.239	0.0131	0.619	0.95	0.0324	0.768	1	0.312	0.000799	0.00739	-0.00223	0.277564	0.755875	0.103	0.584203	0.889284	-0.0577	0.307875	0.885451	0.0528	0.6358	0.932021	0.0488
HCoV-NL63_S_NR-3012_40	HCoV-NL63	S	S	Overlapping Peptide Library	Spike protein	NA	NA	235	251	NA	6.8141	7.34873	6.61744	6.59991	0	0	0	0	-0.00618	0.00791	0.0448	-0.0536	0.802	0.996	-0.182	0.0175	0.143	0.0064	0.739	0.95	-0.0164	0.836	1	0.198	0.00277	0.00928	0.0013	0.45677	0.851331	-0.257	0.125124	0.775342	-0.0545	0.264126	0.885451	0.0211	0.824988	0.951333	-0.0276
HCoV-OC43_S_NR-3011_157	HCoV-OC43	S	S	Overlapping Peptide Library	Spike protein	NA	NA	935	951	NA	6.5469	7.3966	7.41089	7.26209	0	0	0	0	-0.00897	0.00712	0.0432	0.0372	0.908	0.996	-0.18	0.07	0.161	0.00896	0.727	0.95	-0.0172	0.863	1	0.296	0.00106	0.00739	0.00062	0.716821	0.960088	-0.156	0.334746	0.793171	-0.105	0.0392226	0.885451	-0.169	0.0888701	0.77059	-0.203
HCoV-OC43_S_NR-3011_200	HCoV-OC43	S	S	Overlapping Peptide Library	Spike protein	NA	NA	1189	1205	NA	6.67228	7.17991	6.17816	6.66534	1	4.76	0	0	-0.00778	0.00421	0.0386	-0.0419	0.781	0.996	-0.177	0.0187	0.143	0.0126	0.502	0.95	-0.00785	0.918	1	0.228	0.00071	0.00739	-0.0157	0.126461	0.565808	0.159	0.86237	0.960007	-0.111	0.684674	0.934976	-0.969	0.0918239	0.779786	-0.564
SARS-CoV_N_NR-2670_21	SARS-CoV	N	N	Overlapping Peptide Library	Nucleocapsid protein	NA	NA	NA	NA	NA	5.96953	7.18982	6.93095	6.97728	0	0	0	0	-0.00946	0.00537	0.0387	0.0103	0.956	0.996	-0.226	0.0361	0.153	0.0078	0.778	0.95	-0.0527	0.634	1	0.373	0.000217	0.00739	-0.00342	0.2746	0.755875	0.0101	0.971579	0.988864	-0.0845	0.326708	0.898849	-0.238	0.174828	0.796414	-0.156
SARS-CoV_S_NR-2669_40	SARS-CoV	S	S	Overlapping Peptide Library	Spike protein	NA	NA	NA	NA	NA	5.36508	6.20945	6.20364	6.63662	0	0	0	0	-0.0142	0.00349	0.0386	-0.0371	0.621	0.996	-0.163	0.241	0.31	0.036	0.33	0.95	-0.0365	0.801	1	0.267	0.0273	0.0499	-0.0158	0.0298328	0.294802	0.286	0.645121	0.90835	-0.407	0.0408765	0.885451	-1	0.0148522	0.520785	-0.833
HCoV-OC43_S_NR-3011_71	HCoV-OC43	S	S	Overlapping Peptide Library	Spike protein	NA	NA	419	435	NA	6.50397	7.19967	7.03466	7.08746	0	0	0	0	-0.00993	0.00419	0.0386	-0.0808	0.844	0.996	-0.169	0.0784	0.165	0.0114	0.645	0.95	-0.0111	0.903	1	0.286	0.00114	0.00739	-0.00205	0.394111	0.828624	0.00292	0.989478	0.995891	-0.0417	0.529423	0.92288	-0.06	0.649513	0.935385	-0.0569
HCoV-OC43_S_NR-3011_104	HCoV-OC43	S	S	Overlapping Peptide Library	Spike protein	NA	NA	617	633	NA	6.34142	7.05528	7.07674	7.07146	0	0	0	0	-0.00988	0.00477	0.0386	0.102	0.768	0.996	-0.209	0.0504	0.158	0.00926	0.734	0.95	-0.0472	0.665	1	0.311	0.00117	0.00739	-0.0017	0.415457	0.842048	-0.255	0.197469	0.776158	-0.0869	0.142971	0.885451	-0.0814	0.479308	0.897383	-0.0604
SARS-CoV_M_NR-2671_15	SARS-CoV	M	M	Overlapping Peptide Library	Membrane protein	NA	NA	NA	NA	NA	5.99254	6.97728	6.28299	6.2854	0	0	0	0	-0.0114	0.00248	0.0384	0.155	0.54	0.996	-0.211	0.0695	0.161	0.0146	0.619	0.95	-0.0536	0.647	1	0.345	0.000853	0.00739	-0.00481	0.0212437	0.242653	-0.243	0.180615	0.776158	-0.132	0.0220392	0.885451	-0.0803	0.446244	0.890032	-0.0323
HCoV-OC43_S_NR-3011_184	HCoV-OC43	S	S	Overlapping Peptide Library	Spike protein	NA	NA	1093	1109	NA	6.36418	7.05528	7.15369	7.10329	0	0	0	0	-0.00925	0.00579	0.0409	-0.0432	0.904	0.996	-0.187	0.066	0.161	0.00996	0.704	0.95	-0.0415	0.692	1	0.293	0.00142	0.00751	-0.00282	0.232129	0.713174	-0.264	0.229557	0.776158	-0.0513	0.424728	0.914289	0.0637	0.61755	0.932021	-0.00611
HCoV-OC43_S_NR-3011_96	HCoV-OC43	S	S	Overlapping Peptide Library	Spike protein	NA	NA	569	585	NA	6.44825	7.25739	6.68821	6.77479	0	0	0	0	-0.0102	0.00432	0.0386	0.0213	0.888	0.996	-0.2	0.0644	0.161	0.0128	0.644	0.95	-0.0282	0.797	1	0.314	0.00125	0.00739	0.000565	0.855026	0.973549	-0.0768	0.789688	0.95693	-0.158	0.0799168	0.885451	0.0888	0.604711	0.92711	0.116
SARS-CoV_S_NR-2669_37	SARS-CoV	S	S	Overlapping Peptide Library	Spike protein	NA	NA	NA	NA	NA	5.80144	6.87036	7.25662	7.29462	0	0	0	0	-0.0111	0.00463	0.0386	-0.0146	0.772	0.996	-0.176	0.143	0.215	0.0226	0.473	0.95	-0.0263	0.833	1	0.364	0.00101	0.00739	-0.00252	0.361971	0.800231	-0.0604	0.811759	0.95693	-0.0499	0.510581	0.92228	-0.186	0.2283	0.799141	-0.0902
HCoV-OC43_S_NR-3011_35	HCoV-OC43	S	S	Overlapping Peptide Library	Spike protein	NA	NA	204	220	NA	6.31439	7.02237	7.43483	7.40088	0	0	0	0	-0.0104	0.00458	0.0386	-0.273	0.19	0.996	-0.207	0.0698	0.161	0.0188	0.52	0.95	-0.0446	0.704	1	0.325	0.00148	0.00758	-0.00329	0.051801	0.372316	0.109	0.461086	0.855373	-0.0319	0.467502	0.914289	-0.0349	0.689124	0.935385	0.0374
SARS-CoV_N_NR-2670_44	SARS-CoV	N	N	Overlapping Peptide Library	Nucleocapsid protein	NA	NA	NA	NA	NA	5.88319	6.88264	5.76723	6.06609	0	0	0	0	-0.0106	0.00493	0.0386	0.1	0.706	0.996	-0.195	0.0914	0.168	0.0164	0.585	0.95	-0.0165	0.889	1	0.362	0.000701	0.00739	-0.00167	0.749661	0.96208	-0.817	0.108293	0.775342	-0.221	0.140512	0.885451	-0.203	0.485738	0.897383	-0.206
SARS-CoV_M_NR-2671_23	SARS-CoV	M	M	Overlapping Peptide Library	Membrane protein	NA	NA	NA	NA	NA	6.73762	7.85175	7.09936	7.24793	0	0	0	0	-0.0101	0.00508	0.0386	0.0314	0.894	0.996	-0.195	0.0795	0.165	0.012	0.675	0.95	-0.0103	0.925	1	0.353	0.000568	0.00739	-0.0027	0.258196	0.743654	-0.521	0.0282815	0.775342	-0.128	0.0625331	0.885451	-0.0382	0.767114	0.939607	-0.151
HCoV-OC43_S_NR-3011_68	HCoV-OC43	S	S	Overlapping Peptide Library	Spike protein	NA	NA	401	417	NA	5.951	6.79442	6.29002	6.42626	0	0	0	0	-0.0103	0.0049	0.0386	-0.157	0.501	0.996	-0.216	0.0634	0.161	0.015	0.613	0.95	-0.0414	0.727	1	0.329	0.00144	0.00754	-0.00393	0.183989	0.669804	0.11	0.681415	0.922414	-0.192	0.0273101	0.885451	-0.229	0.16397	0.796414	-0.18
HCoV-NL63_S_NR-3012_52	HCoV-NL63	S	S	Overlapping Peptide Library	Spike protein	NA	NA	305	321	NA	6.83468	7.42206	6.23074	6.33985	0	0	0	0	-0.00747	0.00515	0.0386	-0.115	0.718	0.996	-0.214	0.00798	0.143	0.00276	0.889	0.961	-0.0402	0.614	1	0.239	0.000686	0.00739	-0.00603	0.127934	0.567609	-0.0744	0.833233	0.95693	-0.0983	0.356526	0.910085	-0.196	0.357241	0.869094	-0.15
HCoV-OC43_S_NR-3011_113	HCoV-OC43	S	S	Overlapping Peptide Library	Spike protein	NA	NA	671	687	NA	6.44318	7.39232	7.13909	7.24793	0	0	0	0	-0.00949	0.0053	0.0386	0.00109	0.954	0.996	-0.198	0.0596	0.161	0.00822	0.76	0.95	-0.0323	0.764	1	0.323	0.00076	0.00739	-0.00113	0.607444	0.90618	-0.0436	0.831128	0.95693	-0.0821	0.190369	0.885451	-0.163	0.192199	0.796414	-0.111
HCoV-OC43_S_NR-3011_59	HCoV-OC43	S	S	Overlapping Peptide Library	Spike protein	NA	NA	348	364	NA	6.42775	7.04439	7.20698	7.23362	0	0	0	0	-0.00958	0.00466	0.0386	-0.00107	0.938	0.996	-0.201	0.0555	0.159	0.00953	0.721	0.95	-0.0234	0.824	1	0.318	0.000782	0.00739	-0.00173	0.330367	0.777468	-0.278	0.104361	0.775342	-0.0265	0.586391	0.92288	-0.0373	0.700251	0.935385	-0.037
SARS-CoV_S_NR-2669_144	SARS-CoV	S	S	Overlapping Peptide Library	Spike protein	NA	NA	NA	NA	NA	6.35893	7.13955	6.50779	6.53916	0	0	0	0	-0.0119	0.00446	0.0386	-0.172	0.557	0.996	-0.207	0.091	0.168	0.0246	0.435	0.95	-0.0368	0.764	1	0.316	0.00351	0.0106	-0.00247	0.374197	0.810264	-0.153	0.551516	0.880287	-0.122	0.124369	0.885451	-0.0728	0.632564	0.932021	-0.0229
HCoV-NL63_S_NR-3012_84	HCoV-NL63	S	S	Overlapping Peptide Library	Spike protein	NA	NA	496	512	NA	7.23275	7.62205	6.79832	6.84549	2	9.52	0	0	-0.00643	0.00903	0.0458	-0.115	0.231	0.996	-0.153	0.0664	0.161	0.00795	0.708	0.95	0.0261	0.763	1	0.197	0.00579	0.0144	0.00156	0.465079	0.851331	-0.0698	0.723076	0.927738	0.0577	0.331416	0.898849	0.183	0.132016	0.796414	0.169
HCoV-OC43_S_NR-3011_73	HCoV-OC43	S	S	Overlapping Peptide Library	Spike protein	NA	NA	431	447	NA	6.32982	7.42626	7.11771	7.16993	0	0	0	0	-0.00915	0.00647	0.0419	0.0766	0.84	0.996	-0.226	0.0359	0.153	0.005	0.856	0.956	-0.068	0.538	1	0.32	0.000917	0.00739	-0.000486	0.827115	0.973549	-0.00795	0.969335	0.987504	-0.0432	0.485396	0.916811	-0.0828	0.503439	0.898275	-0.0245
HCoV-OC43_S_NR-3011_212	HCoV-OC43	S	S	Overlapping Peptide Library	Spike protein	NA	NA	1261	1277	NA	6.8817	7.39232	6.93858	6.98868	0	0	0	0	-0.00744	0.00526	0.0386	-0.21	0.375	0.996	-0.2	0.00975	0.143	0.00695	0.713	0.95	-0.0502	0.518	1	0.207	0.00184	0.00794	-0.000263	0.903602	0.981234	-0.299	0.153532	0.775342	-0.101	0.109834	0.885451	-0.0381	0.751061	0.939607	-0.124
HCoV-OC43_S_NR-3011_43	HCoV-OC43	S	S	Overlapping Peptide Library	Spike protein	NA	NA	252	268	NA	6.30154	7.05528	6.85535	6.91289	0	0	0	0	-0.0101	0.00467	0.0386	-0.106	0.685	0.996	-0.158	0.14	0.213	0.0176	0.526	0.95	-0.0316	0.776	1	0.298	0.00208	0.0082	-0.00213	0.374118	0.810264	-0.0526	0.810691	0.95693	-0.0914	0.175397	0.885451	-0.14	0.292572	0.849669	-0.127
SARS-CoV_S_NR-2669_122	SARS-CoV	S	S	Overlapping Peptide Library	Spike protein	NA	NA	NA	NA	NA	6.16675	7.0607	7.47545	7.46761	1	4.76	0	0	-0.0109	0.00674	0.0424	-0.285	0.331	0.996	-0.214	0.0698	0.161	0.0224	0.463	0.95	-0.0388	0.746	1	0.336	0.00162	0.00779	0.00409	0.042624	0.355714	0.191	0.281133	0.776158	0.0538	0.306256	0.885451	0.242	0.0314995	0.611952	0.244
SARS-CoV_N_NR-2670_39	SARS-CoV	N	N	Overlapping Peptide Library	Nucleocapsid protein	NA	NA	NA	NA	NA	5.90994	6.91289	6.99805	6.9542	0	0	0	0	-0.0105	0.00523	0.0386	-0.0257	0.875	0.996	-0.223	0.0516	0.159	0.0147	0.613	0.95	-0.033	0.773	1	0.336	0.00103	0.00739	-0.00537	0.00198415	0.0841711	-0.0991	0.464396	0.855373	-0.0472	0.247973	0.885451	-0.0903	0.267927	0.832105	-0.0966
SARS-CoV_S_NR-2669_21	SARS-CoV	S	S	Overlapping Peptide Library	Spike protein	NA	NA	NA	NA	NA	5.34938	6.45121	7.2966	7.33985	0	0	0	0	-0.0115	0.00741	0.0438	0.0262	0.729	0.996	-0.209	0.112	0.187	0.0265	0.442	0.95	-0.0534	0.698	1	0.309	0.00736	0.0172	-0.0061	0.140389	0.597692	0.123	0.740183	0.93389	-0.104	0.351662	0.910085	-0.366	0.112348	0.796414	-0.232
SARS-CoV_E_NR-2672_9	SARS-CoV	E	E	Overlapping Peptide Library	Envelope protein	NA	NA	NA	NA	NA	5.90735	7.02237	6.32873	6.50779	0	0	0	0	-0.011	0.00238	0.0384	-0.0651	0.713	0.996	-0.193	0.096	0.173	0.02	0.496	0.95	-0.0257	0.818	1	0.357	0.00056	0.00739	-0.00247	0.537381	0.876875	-0.106	0.775186	0.94658	-0.0991	0.374372	0.910085	0.00501	0.981804	0.989654	-0.0357
HCoV-OC43_S_NR-3011_199	HCoV-OC43	S	S	Overlapping Peptide Library	Spike protein	NA	NA	1183	1199	NA	6.9613	7.45943	7.42728	7.3966	1	4.76	0	0	-0.0065	0.0112	0.0467	0.0166	0.878	0.996	-0.135	0.11	0.186	0.01	0.647	0.95	0.00248	0.977	1	0.203	0.0059	0.0146	-0.0014	0.478368	0.853836	-0.36	0.0630166	0.775342	-0.034	0.532266	0.92288	0.032	0.76699	0.939607	-0.0053
SARS-CoV_N_NR-2670_10	SARS-CoV	N	N	Overlapping Peptide Library	Nucleocapsid protein	NA	NA	NA	NA	NA	6.39571	6.6865	7.18412	7.15987	1	4.76	0	0	-0.0099	0.00674	0.0424	-0.103	0.629	0.996	-0.186	0.0864	0.167	0.023	0.414	0.95	-0.0176	0.872	1	0.284	0.00333	0.0105	0.00396	0.0428689	0.355714	-0.0743	0.660365	0.911847	-0.0437	0.389605	0.914289	0.112	0.273534	0.836968	0.0671
HCoV-OC43_S_NR-3011_159	HCoV-OC43	S	S	Overlapping Peptide Library	Spike protein	NA	NA	947	963	NA	7.02549	7.53138	7.08659	7.15987	1	4.76	0	0	-0.00749	0.0114	0.047	-0.0265	0.846	0.996	-0.138	0.151	0.223	0.0134	0.595	0.95	0.0167	0.871	1	0.238	0.0051	0.0133	-0.00313	0.214695	0.711799	0.0435	0.848782	0.958245	-0.0432	0.526799	0.92288	0.00378	0.977756	0.986835	-0.0181
HCoV-OC43_S_NR-3011_188	HCoV-OC43	S	S	Overlapping Peptide Library	Spike protein	NA	NA	1117	1133	NA	6.51063	7.06609	6.01594	6.21917	0	0	0	0	-0.00797	0.00958	0.0458	-0.116	0.492	0.996	-0.122	0.217	0.285	0.014	0.591	0.95	0.0144	0.892	1	0.233	0.00768	0.0178	-0.00656	0.274138	0.755875	-0.352	0.522523	0.858229	-0.0344	0.83192	0.96407	-0.513	0.129659	0.796414	-0.489
HCoV-NL63_S_NR-3012_35	HCoV-NL63	S	S	Overlapping Peptide Library	Spike protein	NA	NA	205	221	NA	6.75619	7.2854	7.28582	7.32193	1	4.76	0	0	-0.00827	0.00781	0.0448	-0.000886	0.914	0.996	-0.148	0.133	0.206	0.0107	0.673	0.95	0.0373	0.724	1	0.278	0.00169	0.00784	-0.000432	0.861317	0.973549	0.122	0.596526	0.889284	0.00653	0.923828	0.989221	0.12	0.384825	0.880641	0.121
SARS-CoV_S_NR-2669_100	SARS-CoV	S	S	Overlapping Peptide Library	Spike protein	NA	NA	NA	NA	NA	5.04842	6.17991	7.28165	7.2854	0	0	0	0	-0.0122	0.00592	0.0415	-0.0492	0.654	0.996	-0.203	0.115	0.188	0.0307	0.362	0.95	0.0191	0.898	1	0.307	0.00671	0.0161	-0.00254	0.145117	0.604738	-0.113	0.471387	0.855373	-0.0712	0.13989	0.885451	-0.0561	0.547544	0.915758	-0.0523
SARS-CoV_S_NR-2669_102	SARS-CoV	S	S	Overlapping Peptide Library	Spike protein	NA	NA	NA	NA	NA	6.29171	7.03342	7.45885	7.39232	1	4.76	0	0	-0.00955	0.00641	0.0419	-0.105	0.702	0.996	-0.19	0.0742	0.163	0.0162	0.555	0.95	-0.0302	0.78	1	0.335	0.000602	0.00739	0.0031	0.0170294	0.210352	-0.00975	0.928407	0.974103	-0.0244	0.45306	0.914289	0.103	0.127243	0.796414	0.0883
HCoV-OC43_S_NR-3011_29	HCoV-OC43	S	S	Overlapping Peptide Library	Spike protein	NA	NA	168	184	NA	6.44768	7.5157	7.12109	7.14466	0	0	0	0	-0.00902	0.00718	0.0432	0.166	0.458	0.996	-0.246	0.0235	0.147	0.00774	0.777	0.95	-0.0741	0.503	1	0.324	0.000826	0.00739	-0.00295	0.180668	0.664939	-0.266	0.194201	0.776158	-0.0949	0.123601	0.885451	-0.193	0.117484	0.796414	-0.159
HCoV-NL63_S_NR-3012_56	HCoV-NL63	S	S	Overlapping Peptide Library	Spike protein	NA	NA	329	345	NA	6.88592	7.12412	5.89062	6.11894	0	0	0	0	-0.00627	0.00889	0.0458	-0.0148	0.936	0.996	-0.186	0.019	0.143	0.00661	0.737	0.95	0.00113	0.99	1	0.197	0.00348	0.0106	0.0145	0.0371262	0.343425	2.1	0.00297687	0.775342	0.147	0.411002	0.914289	1.09	0.00723469	0.371629	1.15
HCoV-OC43_S_NR-3011_93	HCoV-OC43	S	S	Overlapping Peptide Library	Spike protein	NA	NA	551	567	NA	7.13699	7.65464	7.22659	7.24793	2	9.52	0	0	-0.00772	0.0133	0.0493	-0.0335	0.749	0.996	-0.131	0.216	0.284	0.016	0.565	0.95	0.0332	0.768	1	0.283	0.0028	0.00935	-0.0017	0.348827	0.795125	-0.311	0.0777773	0.775342	-0.134	0.0153817	0.885451	-0.149	0.147687	0.796414	-0.171
HCoV-OC43_S_NR-3011_83	HCoV-OC43	S	S	Overlapping Peptide Library	Spike protein	NA	NA	491	507	NA	7.01743	7.35755	7.46697	7.47168	1	4.76	0	0	-0.0104	0.00791	0.0448	-0.036	0.813	0.996	-0.146	0.167	0.237	0.0176	0.526	0.95	-0.0155	0.885	1	0.3	0.00206	0.0082	-0.00396	0.0184508	0.217614	-0.0973	0.492355	0.857676	-0.0311	0.460509	0.914289	-0.0287	0.731851	0.939607	0.014
SARS-CoV_E_NR-2672_5	SARS-CoV	E	E	Overlapping Peptide Library	Envelope protein	NA	NA	NA	NA	NA	5.85596	6.6865	6.84741	6.84549	0	0	0	0	-0.0104	0.00515	0.0386	0.0726	0.791	0.996	-0.195	0.0829	0.165	0.015	0.604	0.95	-0.0128	0.907	1	0.353	0.000624	0.00739	-0.000632	0.56546	0.886689	-0.113	0.278962	0.776158	-0.00907	0.764443	0.95107	0.0294	0.627991	0.932021	0.0509
SARS-CoV_N_NR-2670_31	SARS-CoV	N	N	Overlapping Peptide Library	Nucleocapsid protein	NA	NA	NA	NA	NA	6.87573	7.49586	7.41332	7.46761	2	9.52	0	0	-0.0113	0.0062	0.0419	0.0101	0.968	0.996	-0.207	0.0484	0.156	0.00668	0.805	0.95	0.0116	0.923	1	0.325	0.000746	0.00739	-0.00398	0.0285416	0.288026	-0.0235	0.879251	0.962883	-0.0331	0.474072	0.914289	-0.014	0.878994	0.965118	0.0194
SARS-CoV_S_NR-2669_142	SARS-CoV	S	S	Overlapping Peptide Library	Spike protein	NA	NA	NA	NA	NA	6.43628	7.03342	7.54113	7.58871	0	0	0	0	-0.00923	0.0105	0.0458	-0.0184	0.884	0.996	-0.171	0.106	0.183	0.0136	0.622	0.95	-0.0311	0.777	1	0.289	0.00249	0.00897	0.00153	0.234744	0.713174	0.292	0.0231885	0.775342	0.00774	0.823255	0.96407	0.151	0.0429326	0.669524	0.148
HCoV-NL63_S_NR-3012_20	HCoV-NL63	S	S	Overlapping Peptide Library	Spike protein	NA	NA	115	131	NA	6.6626	7.30378	6.39293	6.61471	0	0	0	0	-0.00897	0.0074	0.0438	-0.0401	0.967	0.996	-0.163	0.0931	0.171	0.00395	0.876	0.96	-0.00935	0.92	1	0.3	0.000811	0.00739	-0.000619	0.881733	0.973549	-0.5	0.21	0.776158	-0.138	0.242614	0.885451	-0.192	0.409418	0.88321	-0.227
SARS-CoV_S_NR-2669_163	SARS-CoV	S	S	Overlapping Peptide Library	Spike protein	NA	NA	NA	NA	NA	5.91009	6.87036	7.00807	7.13443	0	0	0	0	-0.00999	0.00611	0.0419	-0.102	0.558	0.996	-0.208	0.071	0.161	0.0259	0.381	0.95	-0.00407	0.968	1	0.287	0.00424	0.0119	-0.00379	0.146354	0.607201	-0.0579	0.804599	0.95693	-0.035	0.615517	0.927706	-0.0611	0.661059	0.935385	-0.0416
SARS-CoV_S_NR-2669_166	SARS-CoV	S	S	Overlapping Peptide Library	Spike protein	NA	NA	NA	NA	NA	6.33009	7.26679	7.2875	7.37069	0	0	0	0	-0.00907	0.00877	0.0458	-0.0897	0.621	0.996	-0.215	0.0614	0.161	0.0164	0.58	0.95	-0.0224	0.85	1	0.333	0.00127	0.00739	0.000857	0.722225	0.960088	-0.0685	0.75986	0.943671	-0.0285	0.668921	0.934356	-0.00672	0.959647	0.983394	-0.0253
HCoV-NL63_S_NR-3012_11	HCoV-NL63	S	S	Overlapping Peptide Library	Spike protein	NA	NA	61	77	NA	6.89974	7.43463	7.39787	7.43463	0	0	0	0	-0.00864	0.00536	0.0387	0.0267	0.932	0.996	-0.149	0.15	0.222	0.00387	0.879	0.96	0.0292	0.798	1	0.297	0.0012	0.00739	-0.00357	0.0949205	0.493717	-0.0715	0.705851	0.925445	-0.0236	0.674846	0.934356	0.00539	0.961713	0.983394	-0.0269
SARS-CoV_S_NR-2669_107	SARS-CoV	S	S	Overlapping Peptide Library	Spike protein	NA	NA	NA	NA	NA	6.3312	7.05528	4.9727	5.30378	0	0	0	0	-0.0114	0.00617	0.0419	-0.231	0.488	0.996	-0.194	0.0938	0.171	0.0231	0.44	0.95	-0.0136	0.901	1	0.296	0.00405	0.0115	-0.0283	0.00123677	0.0674629	-1.14	0.101817	0.775342	-0.00843	0.96596	0.996222	-0.424	0.293103	0.849669	0.0691
SARS-CoV_N_NR-2670_16	SARS-CoV	N	N	Overlapping Peptide Library	Nucleocapsid protein	NA	NA	NA	NA	NA	5.72114	6.74147	6.49938	6.62936	0	0	0	0	-0.0108	0.00634	0.0419	-0.109	0.646	0.996	-0.185	0.12	0.194	0.0237	0.446	0.95	-0.00508	0.962	1	0.316	0.00302	0.00969	-0.00545	0.116958	0.5387	-0.376	0.235617	0.776158	-0.177	0.0700738	0.885451	-0.24	0.203927	0.796414	-0.244
SARS-CoV_M_NR-2671_4	SARS-CoV	M	M	Overlapping Peptide Library	Membrane protein	NA	NA	NA	NA	NA	6.49746	7.34873	7.20646	7.20945	2	9.52	0	0	-0.00963	0.00719	0.0432	-0.0373	0.813	0.996	-0.189	0.0708	0.161	0.0169	0.531	0.95	-0.0389	0.716	1	0.319	0.00086	0.00739	-0.00212	0.159619	0.626376	-0.139	0.313946	0.788162	-0.0869	0.0450236	0.885451	-0.116	0.164529	0.796414	-0.0895
HCoV-OC43_S_NR-3011_132	HCoV-OC43	S	S	Overlapping Peptide Library	Spike protein	NA	NA	785	801	NA	6.74081	7.33092	6.83311	6.98299	0	0	0	0	-0.00965	0.0067	0.0424	-0.0759	0.892	0.996	-0.17	0.0784	0.165	0.00929	0.71	0.95	-0.0177	0.849	1	0.283	0.00133	0.00751	-0.00389	0.299836	0.762729	0.11	0.748327	0.936055	-0.0263	0.795896	0.963542	-0.179	0.384489	0.880641	-0.132
HCoV-OC43_S_NR-3011_31	HCoV-OC43	S	S	Overlapping Peptide Library	Spike protein	NA	NA	180	196	NA	6.29375	7.07682	7.06085	7.03342	0	0	0	0	-0.011	0.00608	0.0419	-0.126	0.738	0.996	-0.215	0.0729	0.163	0.0156	0.611	0.95	-0.0391	0.748	1	0.309	0.00337	0.0106	-0.0041	0.00963863	0.17462	-0.073	0.576122	0.889284	-0.107	0.0133412	0.885451	-0.117	0.144701	0.796414	-0.0942
HCoV-OC43_S_NR-3011_2	HCoV-OC43	S	S	Overlapping Peptide Library	Spike protein	NA	NA	7	23	NA	6.51005	7.2384	7.02865	7.33092	0	0	0	0	-0.00878	0.00966	0.0458	-0.143	0.716	0.996	-0.17	0.0814	0.165	0.0101	0.688	0.95	0.00759	0.95	1	0.273	0.00185	0.00794	0.00565	0.627769	0.914948	-0.197	0.855275	0.958245	0.0222	0.944888	0.990447	0.182	0.776519	0.939607	0.176
HCoV-OC43_S_NR-3011_202	HCoV-OC43	S	S	Overlapping Peptide Library	Spike protein	NA	NA	1201	1217	NA	6.82248	7.37069	7.51436	7.54689	0	0	0	0	-0.00774	0.0118	0.0474	0.0991	0.522	0.996	-0.156	0.127	0.199	0.00411	0.877	0.96	0.0124	0.91	1	0.256	0.00446	0.0123	-0.00124	0.509975	0.867755	-0.118	0.498631	0.858229	-0.0939	0.0842631	0.885451	-0.0411	0.689904	0.935385	-0.0818
HCoV-OC43_S_NR-3011_183	HCoV-OC43	S	S	Overlapping Peptide Library	Spike protein	NA	NA	1087	1103	NA	6.71749	7.60733	7.35549	7.34873	1	4.76	0	0	-0.00821	0.00962	0.0458	-0.114	0.44	0.996	-0.137	0.19	0.259	0.0145	0.594	0.95	0.0377	0.738	1	0.263	0.00435	0.0121	-0.00296	0.224596	0.713174	-0.0347	0.875196	0.962883	-0.0554	0.404495	0.914289	-0.109	0.413392	0.88321	-0.114
HCoV-OC43_S_NR-3011_167	HCoV-OC43	S	S	Overlapping Peptide Library	Spike protein	NA	NA	994	1010	NA	6.78202	7.50383	7.43969	7.42206	1	4.76	0	0	-0.00831	0.0103	0.0458	0.00943	0.883	0.996	-0.138	0.178	0.246	0.013	0.627	0.95	0.00853	0.941	1	0.266	0.00359	0.0107	-0.00179	0.347829	0.795125	-0.0147	0.932933	0.975173	-0.0548	0.300349	0.885451	-0.0365	0.725605	0.939607	-0.0722
SARS-CoV_S_NR-2669_140	SARS-CoV	S	S	Overlapping Peptide Library	Spike protein	NA	NA	NA	NA	NA	5.89022	7.18982	0.550583	0	0	0	0	0	-0.0104	0.0111	0.0466	-0.109	0.699	0.996	-0.197	0.117	0.19	0.0218	0.508	0.95	-0.00835	0.948	1	0.336	0.00298	0.00968	-0.00383	0.664909	0.933951	-1.4	0.103878	0.775342	-0.357	0.157904	0.885451	-0.573	0.251175	0.81565	-0.83
HCoV-OC43_S_NR-3011_145	HCoV-OC43	S	S	Overlapping Peptide Library	Spike protein	NA	NA	863	879	NA	6.83196	7.47573	7.38758	7.54689	0	0	0	0	-0.0083	0.00997	0.0458	0.0117	0.974	0.996	-0.183	0.0705	0.161	0.00525	0.841	0.95	-0.00235	0.978	1	0.279	0.00196	0.00806	-0.000366	0.898925	0.977132	-0.186	0.491318	0.857676	-0.0702	0.385068	0.914289	-0.204	0.213272	0.796414	-0.219
SARS-CoV_S_NR-2669_110	SARS-CoV	S	S	Overlapping Peptide Library	Spike protein	NA	NA	NA	NA	NA	6.17041	7.26209	7.21101	7.17991	0	0	0	0	-0.00918	0.00802	0.0452	0.0348	0.801	0.996	-0.208	0.0773	0.165	0.0153	0.613	0.95	-0.0411	0.736	1	0.344	0.00109	0.00739	0.00069	0.700801	0.951674	-0.192	0.261529	0.776158	-0.0571	0.259825	0.885451	0.0128	0.897452	0.972282	0.0317
HCoV-OC43_S_NR-3011_216	HCoV-OC43	S	S	Overlapping Peptide Library	Spike protein	NA	NA	1284	1300	NA	7.20256	7.67243	7.23904	7.32193	1	4.76	0	0	-0.00614	0.0107	0.0458	-0.134	0.182	0.996	-0.178	0.0291	0.151	0.0121	0.554	0.95	-0.0024	0.975	1	0.203	0.00358	0.0107	0.00101	0.632029	0.917244	-0.185	0.352193	0.793171	-0.0156	0.788444	0.963542	0.0854	0.466894	0.897383	0.0443
HCoV-OC43_S_NR-3011_175	HCoV-OC43	S	S	Overlapping Peptide Library	Spike protein	NA	NA	1040	1056	NA	6.73071	7.44294	7.63783	7.61102	1	4.76	0	0	-0.00759	0.0158	0.052	0.0014	0.918	0.996	-0.122	0.252	0.321	0.0115	0.682	0.95	0.0412	0.716	1	0.245	0.00845	0.019	-0.00275	0.0868628	0.472099	-0.0846	0.552036	0.880287	-0.057	0.188345	0.885451	-0.0663	0.434714	0.890032	-0.0985
SARS-CoV_S_NR-2669_147	SARS-CoV	S	S	Overlapping Peptide Library	Spike protein	NA	NA	NA	NA	NA	5.90884	6.82018	7.09024	7.12928	0	0	0	0	-0.0106	0.00546	0.0388	-0.053	0.714	0.996	-0.192	0.103	0.18	0.0235	0.44	0.95	-0.0265	0.822	1	0.308	0.00311	0.00992	-0.00359	0.042311	0.355714	-0.262	0.101802	0.775342	-0.103	0.0359357	0.885451	-0.201	0.0403496	0.664546	-0.156
SARS-CoV_S_NR-2669_32	SARS-CoV	S	S	Overlapping Peptide Library	Spike protein	NA	NA	NA	NA	NA	4.86764	6.04439	5.97587	6.39232	0	0	0	0	-0.0132	0.00861	0.0458	-0.124	0.356	0.996	-0.188	0.191	0.26	0.0537	0.164	0.95	0.0124	0.942	1	0.201	0.0985	0.148	-0.00947	0.138721	0.597579	-0.353	0.539813	0.868216	-0.64	0.00179894	0.446464	-0.86	0.0218039	0.557002	-0.881
SARS-CoV_S_NR-2669_92	SARS-CoV	S	S	Overlapping Peptide Library	Spike protein	NA	NA	NA	NA	NA	4.51911	5.94251	5.37546	5.64386	0	0	0	0	-0.0131	0.00967	0.0458	0.0146	0.331	0.996	-0.167	0.275	0.347	0.0612	0.139	0.95	0.000874	0.999	1	0.187	0.146	0.207	-0.0152	0.135971	0.593575	-0.585	0.522659	0.858229	-0.206	0.449183	0.914289	-0.804	0.151046	0.796414	-0.462
HCoV-OC43_S_NR-3011_219	HCoV-OC43	S	S	Overlapping Peptide Library	Spike protein	NA	NA	1302	1318	NA	6.98117	7.36632	7.60851	7.5812	1	4.76	0	0	-0.00702	0.00978	0.0458	0.00971	0.908	0.996	-0.184	0.0247	0.148	0.00885	0.665	0.95	-0.0377	0.653	1	0.213	0.00274	0.00927	-0.00255	0.171318	0.651129	-0.0252	0.880581	0.962883	-0.025	0.61699	0.927706	-0.0156	0.875493	0.964528	-0.0208
HCoV-OC43_S_NR-3011_42	HCoV-OC43	S	S	Overlapping Peptide Library	Spike protein	NA	NA	246	262	NA	6.50908	7.19967	7.18133	7.21432	0	0	0	0	-0.0098	0.00658	0.0422	-0.211	0.48	0.996	-0.187	0.0734	0.163	0.016	0.55	0.95	-0.00936	0.924	1	0.3	0.00146	0.00758	-0.000927	0.526257	0.874667	0.0703	0.604744	0.889284	0.0257	0.525448	0.92288	0.102	0.218552	0.796414	0.107
HCoV-OC43_S_NR-3011_131	HCoV-OC43	S	S	Overlapping Peptide Library	Spike protein	NA	NA	779	795	NA	6.65035	7.25267	7.35267	7.35755	0	0	0	0	-0.00838	0.00952	0.0458	0.0889	0.725	0.996	-0.167	0.0912	0.168	0.0123	0.63	0.95	0.00823	0.943	1	0.282	0.00154	0.00759	-0.0022	0.201673	0.689474	-0.0474	0.761448	0.943671	0.0498	0.291848	0.885451	0.101	0.285594	0.840311	0.0813
HCoV-OC43_S_NR-3011_196	HCoV-OC43	S	S	Overlapping Peptide Library	Spike protein	NA	NA	1165	1181	NA	6.66228	7.20457	6.98239	6.94251	0	0	0	0	-0.00899	0.00778	0.0448	-0.0601	0.934	0.996	-0.178	0.0654	0.161	0.00549	0.826	0.95	-0.0229	0.812	1	0.292	0.000944	0.00739	-0.000151	0.958632	0.988646	-0.00407	0.988051	0.995377	-0.0596	0.464591	0.914289	-0.00877	0.956664	0.983394	-0.0344
HCoV-OC43_S_NR-3011_142	HCoV-OC43	S	S	Overlapping Peptide Library	Spike protein	NA	NA	845	861	NA	7.10776	7.59991	7.7153	7.73471	0	0	0	0	-0.00632	0.0105	0.0458	-0.0962	0.461	0.996	-0.188	0.025	0.148	0.00946	0.653	0.95	0.00107	0.991	1	0.202	0.00452	0.0124	-0.0036	0.00118443	0.0674629	-0.0279	0.740582	0.93389	-0.0437	0.0969483	0.885451	-0.109	0.0437315	0.669524	-0.0817
HCoV-OC43_S_NR-3011_147	HCoV-OC43	S	S	Overlapping Peptide Library	Spike protein	NA	NA	875	891	NA	6.45772	7.33985	6.9878	7.30378	0	0	0	0	-0.0085	0.00996	0.0458	-0.0167	0.933	0.996	-0.159	0.108	0.185	0.00946	0.713	0.95	0.0133	0.904	1	0.265	0.00282	0.00937	-0.00725	0.446229	0.851331	1.27	0.162344	0.775342	0.506	0.0676232	0.885451	0.236	0.651037	0.935385	0.789
HCoV-NL63_S_NR-3012_116	HCoV-NL63	S	S	Overlapping Peptide Library	Spike protein	NA	NA	687	703	NA	7.07649	7.41363	7.26674	7.30378	0	0	0	0	-0.00556	0.0161	0.0527	-0.104	0.295	0.996	-0.17	0.0331	0.152	0.00867	0.668	0.95	-0.0239	0.773	1	0.175	0.0093	0.0203	-0.00141	0.546955	0.884346	-0.412	0.0730938	0.775342	-0.103	0.124867	0.885451	-0.0233	0.856558	0.958564	-0.115
HCoV-NL63_S_NR-3012_37	HCoV-NL63	S	S	Overlapping Peptide Library	Spike protein	NA	NA	217	233	NA	7.18624	7.52748	1.97736	0	2	9.52	0	0	-0.0056	0.02	0.0563	0.00138	0.744	0.996	-0.168	0.0391	0.153	0.016	0.443	0.95	-0.00116	0.994	1	0.184	0.00815	0.0186	0.0106	0.539677	0.876875	1.55	0.337821	0.793171	-0.353	0.460093	0.914289	0.27	0.775147	0.939607	0.352
HCoV-NL63_S_NR-3012_25	HCoV-NL63	S	S	Overlapping Peptide Library	Spike protein	NA	NA	145	161	NA	6.95539	7.55459	7.19869	7.29462	0	0	0	0	-0.00585	0.0127	0.0488	-0.0619	0.696	0.996	-0.204	0.0118	0.143	0.00738	0.714	0.95	-0.00594	0.944	1	0.208	0.00258	0.00908	-0.000192	0.940012	0.984387	0.26	0.283196	0.776158	-0.0527	0.458566	0.914289	0.196	0.178199	0.796414	0.167
HCoV-OC43_S_NR-3011_123	HCoV-OC43	S	S	Overlapping Peptide Library	Spike protein	NA	NA	731	747	NA	6.76384	7.31288	7.49281	7.48382	0	0	0	0	-0.00615	0.0163	0.0528	-0.0905	0.438	0.996	-0.155	0.0705	0.161	0.0161	0.468	0.95	0.0327	0.714	1	0.188	0.0103	0.022	-0.00235	0.0597928	0.38919	-0.147	0.190314	0.776158	-0.0662	0.0555007	0.885451	-0.0787	0.234816	0.805613	-0.105
SARS-CoV_S_NR-2669_113	SARS-CoV	S	S	Overlapping Peptide Library	Spike protein	NA	NA	NA	NA	NA	6.25106	7.43045	6.66581	6.79442	2	9.52	0	0	-0.0128	0.00713	0.0432	0.0219	0.825	0.996	-0.242	0.0616	0.161	0.02	0.547	0.95	-0.0647	0.621	1	0.296	0.00862	0.0192	-0.0012	0.702074	0.951674	0.0557	0.848278	0.958245	-0.0315	0.716189	0.937975	-0.093	0.592623	0.921338	-0.101
SARS-CoV_S_NR-2669_160	SARS-CoV	S	S	Overlapping Peptide Library	Spike protein	NA	NA	NA	NA	NA	5.93816	6.88264	6.8034	6.98299	0	0	0	0	-0.0119	0.00516	0.0386	-0.19	0.61	0.996	-0.21	0.0799	0.165	0.0193	0.528	0.95	-0.0606	0.617	1	0.309	0.00346	0.0106	-0.00159	0.611926	0.907315	-0.276	0.348892	0.793171	-0.127	0.155654	0.885451	-0.131	0.451941	0.892783	-0.13
HCoV-OC43_S_NR-3011_36	HCoV-OC43	S	S	Overlapping Peptide Library	Spike protein	NA	NA	210	226	NA	5.65439	6.63662	6.72551	6.67243	0	0	0	0	-0.00975	0.00698	0.0431	0.111	0.639	0.996	-0.176	0.114	0.188	0.0173	0.548	0.95	-0.0185	0.869	1	0.339	0.000837	0.00739	0.00143	0.509285	0.867755	-0.459	0.0343797	0.775342	-0.062	0.304805	0.885451	0.0617	0.604279	0.92711	-0.0206
HCoV-NL63_S_NR-3012_36	HCoV-NL63	S	S	Overlapping Peptide Library	Spike protein	NA	NA	211	227	NA	6.86759	7.36194	5.54438	6.27612	1	4.76	0	0	-0.00882	0.00962	0.0458	-0.0221	0.945	0.996	-0.168	0.0796	0.165	0.0083	0.74	0.95	0.0237	0.824	1	0.292	0.000934	0.00739	-0.00379	0.719464	0.960088	0.735	0.457135	0.855373	-0.114	0.69546	0.937975	-0.21	0.719022	0.939607	0.126
HCoV-OC43_S_NR-3011_170	HCoV-OC43	S	S	Overlapping Peptide Library	Spike protein	NA	NA	1011	1027	NA	6.83692	7.31288	7.75538	7.73471	0	0	0	0	-0.0062	0.00948	0.0458	0.0843	0.718	0.996	-0.203	0.00849	0.143	0.00503	0.791	0.95	-0.00848	0.914	1	0.183	0.00449	0.0123	-0.000683	0.587226	0.89651	-0.0353	0.762229	0.943671	-0.0192	0.581117	0.92288	-0.0198	0.775102	0.939607	-0.0504
SARS-CoV_M_NR-2671_12	SARS-CoV	M	M	Overlapping Peptide Library	Membrane protein	NA	NA	NA	NA	NA	6.36576	7.54303	7.09814	7.04439	0	0	0	0	-0.00967	0.00736	0.0438	0.13	0.701	0.996	-0.214	0.0453	0.153	0.0115	0.673	0.95	-0.0352	0.742	1	0.36	0.000274	0.00739	-0.00193	0.446321	0.851331	0.0241	0.917743	0.972817	-0.0111	0.873054	0.975344	0.0043	0.975178	0.986064	0.0441
SARS-CoV_N_NR-2670_38	SARS-CoV	N	N	Overlapping Peptide Library	Nucleocapsid protein	NA	NA	NA	NA	NA	5.90733	6.59991	6.60526	6.69349	0	0	0	0	-0.0101	0.00759	0.0446	-0.0417	0.866	0.996	-0.24	0.0445	0.153	0.0146	0.627	0.95	-0.0379	0.751	1	0.328	0.00176	0.00794	-4.8e-05	0.985765	0.997697	0.0357	0.886703	0.962883	-0.219	0.00948833	0.859485	-0.195	0.203057	0.796414	-0.228
HCoV-OC43_S_NR-3011_129	HCoV-OC43	S	S	Overlapping Peptide Library	Spike protein	NA	NA	767	783	NA	6.97778	7.50779	7.2951	7.37504	1	4.76	0	0	-0.00775	0.00944	0.0458	-0.08	0.725	0.996	-0.215	0.00724	0.143	0.0139	0.476	0.95	-0.0455	0.57	1	0.219	0.00158	0.00768	-0.00323	0.127497	0.567609	-0.284	0.148293	0.775342	-0.101	0.086784	0.885451	-0.229	0.056537	0.711958	-0.186
SARS-CoV_N_NR-2670_57	SARS-CoV	N	N	Overlapping Peptide Library	Nucleocapsid protein	NA	NA	NA	NA	NA	6.57085	7.43879	7.2866	7.30834	0	0	0	0	-0.00932	0.00923	0.0458	0.0754	0.811	0.996	-0.196	0.0638	0.161	0.0128	0.635	0.95	-0.0454	0.674	1	0.316	0.000996	0.00739	-0.0036	0.114443	0.53162	-0.134	0.512116	0.858229	-0.023	0.703296	0.937975	-0.104	0.39436	0.88321	-0.0384
HCoV-OC43_S_NR-3011_119	HCoV-OC43	S	S	Overlapping Peptide Library	Spike protein	NA	NA	707	723	NA	6.49287	7.34873	7.09587	7.12928	0	0	0	0	-0.00936	0.0066	0.0422	-0.0628	0.873	0.996	-0.18	0.0662	0.161	0.011	0.661	0.95	-0.00524	0.95	1	0.302	0.000742	0.00739	-0.00454	0.0571094	0.38218	0.0306	0.882687	0.962883	-0.0807	0.203751	0.885451	-0.192	0.135782	0.796414	-0.158
SARS-CoV_S_NR-2669_28	SARS-CoV	S	S	Overlapping Peptide Library	Spike protein	NA	NA	NA	NA	NA	6.08721	6.35755	6.51378	6.57743	3	14.29	0	0	-0.0126	0.00891	0.0458	-0.264	0.415	0.996	-0.184	0.183	0.251	0.0327	0.368	0.95	-0.0632	0.661	1	0.311	0.0105	0.0222	-0.00344	0.387469	0.824224	0.142	0.698558	0.925362	-0.187	0.101528	0.885451	-0.192	0.383064	0.880319	-0.152
HCoV-OC43_S_NR-3011_161	HCoV-OC43	S	S	Overlapping Peptide Library	Spike protein	NA	NA	959	975	NA	6.93381	7.44708	7.3696	7.43463	1	4.76	0	0	-0.00624	0.0154	0.0514	0.112	0.378	0.996	-0.178	0.0399	0.153	0.0104	0.638	0.95	-0.00676	0.94	1	0.24	0.00171	0.00784	-0.000406	0.863505	0.973549	-0.0241	0.91263	0.970674	-0.0588	0.374516	0.910085	-0.0941	0.474631	0.897383	-0.0821
SARS-CoV_S_NR-2669_112	SARS-CoV	S	S	Overlapping Peptide Library	Spike protein	NA	NA	NA	NA	NA	6.20853	7.61839	6.67641	6.66534	1	4.76	0	0	-0.0116	0.00335	0.0386	0.127	0.622	0.996	-0.19	0.12	0.193	0.0169	0.588	0.95	-0.00354	0.965	1	0.426	0.000165	0.00739	-0.00654	0.0697396	0.421149	0.00496	0.987459	0.995377	-0.21	0.038652	0.885451	-0.231	0.230237	0.799141	-0.263
HCoV-OC43_S_NR-3011_114	HCoV-OC43	S	S	Overlapping Peptide Library	Spike protein	NA	NA	677	693	NA	6.67058	7.40088	7.60561	7.62936	0	0	0	0	-0.00789	0.0132	0.0493	-0.0149	0.921	0.996	-0.156	0.133	0.206	0.0106	0.695	0.95	0.016	0.885	1	0.266	0.00381	0.0112	-0.000254	0.783143	0.973549	0.182	0.0491255	0.775342	0.0403	0.130215	0.885451	0.168	0.00472162	0.371629	0.19
HCoV-OC43_S_NR-3011_195	HCoV-OC43	S	S	Overlapping Peptide Library	Spike protein	NA	NA	1159	1175	NA	6.89859	7.46352	7.1444	7.05528	1	4.76	0	0	-0.00579	0.0151	0.0511	0.0948	0.497	0.996	-0.182	0.0239	0.148	0.00654	0.747	0.95	-0.0227	0.785	1	0.179	0.00824	0.0187	-0.00339	0.0442181	0.358695	-0.0976	0.505047	0.858229	-0.0241	0.579306	0.92288	0.0188	0.827469	0.951333	0.0317
HCoV-OC43_S_NR-3011_190	HCoV-OC43	S	S	Overlapping Peptide Library	Spike protein	NA	NA	1129	1145	NA	6.79769	7.40939	7.55453	7.50779	0	0	0	0	-0.00712	0.0197	0.056	-0.0294	0.939	0.996	-0.174	0.088	0.167	0.00639	0.811	0.95	-0.00424	0.97	1	0.256	0.00442	0.0122	-0.00101	0.317995	0.763138	0.0129	0.888237	0.962979	-0.0635	0.0329601	0.885451	-0.0303	0.581383	0.921229	-0.055
HCoV-OC43_S_NR-3011_6	HCoV-OC43	S	S	Overlapping Peptide Library	Spike protein	NA	NA	31	47	NA	6.27106	7.17493	7.2814	7.29462	0	0	0	0	-0.0086	0.00907	0.0458	-0.0291	0.942	0.996	-0.212	0.0435	0.153	0.00784	0.769	0.95	-0.0159	0.878	1	0.326	0.000609	0.00739	0.000579	0.746795	0.96208	-0.00156	0.992509	0.996999	-0.0636	0.211415	0.885451	-0.00354	0.97143	0.984105	-0.0401
HCoV-OC43_S_NR-3011_102	HCoV-OC43	S	S	Overlapping Peptide Library	Spike protein	NA	NA	605	621	NA	6.78584	7.33985	7.32515	7.30378	0	0	0	0	-0.0083	0.012	0.0479	0.0198	0.903	0.996	-0.178	0.0775	0.165	0.0109	0.675	0.95	-0.00403	0.964	1	0.281	0.00192	0.00802	0.00196	0.285282	0.755875	-0.185	0.276841	0.776158	-0.0605	0.234417	0.885451	-0.037	0.709239	0.936903	-0.046
HCoV-OC43_S_NR-3011_101	HCoV-OC43	S	S	Overlapping Peptide Library	Spike protein	NA	NA	599	615	NA	6.64014	7.53138	7.12891	7.17991	1	4.76	0	0	-0.00834	0.0124	0.0483	-0.0155	0.907	0.996	-0.21	0.0402	0.153	0.0115	0.66	0.95	-0.0269	0.793	1	0.299	0.00114	0.00739	-0.00162	0.524922	0.874667	-0.302	0.210575	0.776158	-0.0881	0.218838	0.885451	-0.212	0.144201	0.796414	-0.239
HCoV-OC43_S_NR-3011_135	HCoV-OC43	S	S	Overlapping Peptide Library	Spike protein	NA	NA	803	819	NA	7.09881	7.41785	7.41208	7.36632	1	4.76	0	0	-0.00568	0.0168	0.0533	0.0811	0.565	0.996	-0.167	0.0361	0.153	0.00884	0.661	0.95	0.011	0.891	1	0.181	0.0074	0.0173	-0.00218	0.233887	0.713174	-0.00833	0.960007	0.981728	-0.0781	0.129235	0.885451	-0.0851	0.394809	0.88321	-0.0951
HCoV-OC43_S_NR-3011_33	HCoV-OC43	S	S	Overlapping Peptide Library	Spike protein	NA	NA	192	208	NA	6.47537	7.50779	7.01264	7.04439	0	0	0	0	-0.00864	0.0107	0.0458	0.0854	0.719	0.996	-0.227	0.0444	0.153	0.00858	0.765	0.95	-0.0612	0.599	1	0.336	0.000879	0.00739	-0.000106	0.956532	0.987571	0.228	0.219097	0.776158	0.00921	0.863532	0.969383	-0.0077	0.942698	0.983394	0.0486
SARS-CoV_S_NR-2669_132	SARS-CoV	S	S	Overlapping Peptide Library	Spike protein	NA	NA	NA	NA	NA	5.83353	7.18982	6.69587	6.71425	0	0	0	0	-0.0131	0.00509	0.0386	0.0336	0.793	0.996	-0.167	0.215	0.283	0.0228	0.516	0.95	-0.0284	0.832	1	0.399	0.00121	0.00739	-0.00408	0.185252	0.669835	-0.319	0.26128	0.776158	-0.121	0.157406	0.885451	-0.267	0.120724	0.796414	-0.201
HCoV-OC43_S_NR-3011_211	HCoV-OC43	S	S	Overlapping Peptide Library	Spike protein	NA	NA	1255	1271	NA	6.59571	7.41785	7.41522	7.31288	0	0	0	0	-0.00794	0.0107	0.0458	0.113	0.376	0.996	-0.144	0.167	0.237	0.00404	0.879	0.96	0.0251	0.825	1	0.264	0.00389	0.0113	-0.00208	0.406287	0.833271	-0.316	0.18483	0.776158	-0.0473	0.493709	0.919907	0.0382	0.780798	0.939607	-0.0047
HCoV-OC43_S_NR-3011_97	HCoV-OC43	S	S	Overlapping Peptide Library	Spike protein	NA	NA	575	591	NA	6.89913	7.57743	7.11968	7.11894	0	0	0	0	-0.00848	0.0143	0.0497	-0.0758	0.86	0.996	-0.193	0.0641	0.161	0.01	0.708	0.95	-0.0413	0.7	1	0.301	0.00142	0.00751	-0.00159	0.330749	0.777468	-0.198	0.197326	0.776158	-0.142	0.00559247	0.611483	-0.28	0.00616002	0.371629	-0.274
SARS-CoV_N_NR-2670_51	SARS-CoV	N	N	Overlapping Peptide Library	Nucleocapsid protein	NA	NA	NA	NA	NA	6.78327	7.55075	7.37665	7.41785	1	4.76	0	0	-0.00877	0.0099	0.0458	0.0129	0.901	0.996	-0.165	0.105	0.183	0.0116	0.66	0.95	-0.00861	0.93	1	0.294	0.00149	0.00758	-0.000544	0.647326	0.929516	-0.304	0.0138787	0.775342	-0.0418	0.214592	0.885451	0.0386	0.557283	0.919133	0.013
SARS-CoV_N_NR-2670_2	SARS-CoV	N	N	Overlapping Peptide Library	Nucleocapsid protein	NA	NA	NA	NA	NA	6.31561	6.83289	7.26924	7.13955	0	0	0	0	-0.00844	0.0141	0.0497	0.0184	0.808	0.996	-0.187	0.08	0.165	0.0175	0.526	0.95	-0.0193	0.861	1	0.277	0.00345	0.0106	0.00418	0.0635373	0.403271	0.0478	0.807874	0.95693	-0.0369	0.529519	0.92288	0.0732	0.533495	0.90748	0.0409
HCoV-OC43_S_NR-3011_66	HCoV-OC43	S	S	Overlapping Peptide Library	Spike protein	NA	NA	389	405	NA	6.40872	7.37504	7.48406	7.52356	0	0	0	0	-0.0083	0.0112	0.0467	-0.0783	0.801	0.996	-0.191	0.0628	0.161	0.0116	0.658	0.95	0.00751	0.95	1	0.28	0.00207	0.0082	-0.00221	0.124594	0.563817	-0.149	0.256896	0.776158	-0.0323	0.402667	0.914289	-0.118	0.137865	0.796414	-0.0992
HCoV-NL63_S_NR-3012_59	HCoV-NL63	S	S	Overlapping Peptide Library	Spike protein	NA	NA	346	362	NA	6.93685	7.28077	7.74045	7.82972	0	0	0	0	-0.00642	0.0354	0.0795	0.0525	0.701	0.996	-0.111	0.285	0.358	0.0108	0.7	0.95	0.0262	0.808	1	0.216	0.0177	0.0346	-0.00212	0.369834	0.804019	0.0404	0.851977	0.958245	0.003	0.962844	0.996222	-0.024	0.852007	0.956984	-0.0153
HCoV-OC43_S_NR-3011_55	HCoV-OC43	S	S	Overlapping Peptide Library	Spike protein	NA	NA	324	340	NA	6.94044	7.67948	7.25047	7.20945	1	4.76	0	0	-0.00805	0.0139	0.0497	-0.185	0.101	0.996	-0.116	0.287	0.359	0.0193	0.501	0.95	0.0383	0.745	1	0.269	0.0051	0.0133	-0.00302	0.0813119	0.456423	-0.192	0.219661	0.776158	-0.0253	0.57685	0.92288	0.00768	0.932231	0.981791	0.0393
HCoV-OC43_S_NR-3011_204	HCoV-OC43	S	S	Overlapping Peptide Library	Spike protein	NA	NA	1213	1229	NA	6.88638	7.5157	6.57658	6.78136	0	0	0	0	-0.00831	0.0122	0.0482	-0.0489	0.922	0.996	-0.152	0.126	0.199	0.00798	0.758	0.95	0.0241	0.824	1	0.269	0.00267	0.00911	-0.00638	0.231721	0.713174	-0.425	0.386335	0.828114	-0.273	0.073337	0.885451	-0.421	0.158226	0.796414	-0.404
HCoV-OC43_S_NR-3011_44	HCoV-OC43	S	S	Overlapping Peptide Library	Spike protein	NA	NA	258	274	NA	5.69012	6.53916	6.22995	6.26679	0	0	0	0	-0.00962	0.00786	0.0448	-0.0101	0.782	0.996	-0.183	0.109	0.185	0.0207	0.484	0.95	-0.0559	0.639	1	0.309	0.00245	0.00889	-0.00874	0.0505072	0.372316	-0.654	0.107406	0.775342	-0.14	0.236994	0.885451	-0.387	0.10879	0.796414	-0.352
HCoV-OC43_S_NR-3011_18	HCoV-OC43	S	S	Overlapping Peptide Library	Spike protein	NA	NA	103	119	NA	6.43567	7.24317	7.27368	7.21917	0	0	0	0	-0.00885	0.0117	0.0472	0.162	0.643	0.996	-0.203	0.0533	0.159	0.00548	0.839	0.95	-0.0258	0.806	1	0.294	0.00171	0.00784	-0.0017	0.214168	0.711799	0.1	0.421804	0.84414	0.00648	0.859901	0.968081	0.0894	0.235182	0.805613	0.0946
HCoV-OC43_S_NR-3011_210	HCoV-OC43	S	S	Overlapping Peptide Library	Spike protein	NA	NA	1249	1265	NA	7.07372	7.56986	7.35919	7.24793	0	0	0	0	-0.00551	0.0192	0.0555	0.00976	0.969	0.996	-0.186	0.0236	0.147	0.00417	0.842	0.951	-0.00532	0.954	1	0.18	0.00886	0.0196	-0.00241	0.152944	0.618307	-0.261	0.100448	0.775342	-0.0754	0.109005	0.885451	-0.0289	0.747446	0.939607	-0.0834
SARS-CoV_M_NR-2671_10	SARS-CoV	M	M	Overlapping Peptide Library	Membrane protein	NA	NA	NA	NA	NA	6.48339	7.02237	7.18558	7.19967	2	9.52	0	0	-0.0101	0.00942	0.0458	-0.202	0.519	0.996	-0.148	0.135	0.208	0.0225	0.384	0.95	-0.0241	0.809	1	0.26	0.00384	0.0112	-0.00185	0.101547	0.514818	-0.147	0.157797	0.775342	-0.0209	0.485866	0.916811	0.0154	0.796459	0.940673	0.0149
HCoV-OC43_S_NR-3011_179	HCoV-OC43	S	S	Overlapping Peptide Library	Spike protein	NA	NA	1064	1080	NA	6.59907	7.40088	7.39328	7.40088	1	4.76	0	0	-0.00729	0.0181	0.0543	0.0604	0.691	0.996	-0.129	0.208	0.275	0.0139	0.606	0.95	0.0326	0.765	1	0.242	0.00716	0.0168	-0.00104	0.650814	0.929742	-0.141	0.512446	0.858229	-0.0343	0.590772	0.925315	-0.0823	0.519515	0.900658	-0.1
HCoV-OC43_S_NR-3011_169	HCoV-OC43	S	S	Overlapping Peptide Library	Spike protein	NA	NA	1006	1022	NA	7.31372	7.75154	7.5093	7.58496	1	4.76	0	0	-0.00607	0.0168	0.0533	-0.0396	0.754	0.996	-0.174	0.0373	0.153	0.0138	0.512	0.95	-0.018	0.835	1	0.189	0.00762	0.0177	0.00134	0.448998	0.851331	-0.0845	0.60568	0.889284	-0.0121	0.803099	0.963542	0.0989	0.315878	0.849669	0.0965
SARS-CoV_S_NR-2669_29	SARS-CoV	S	S	Overlapping Peptide Library	Spike protein	NA	NA	NA	NA	NA	5.60097	6.65105	6.1936	6.61471	0	0	0	0	-0.0101	0.0118	0.0474	0.146	0.441	0.996	-0.209	0.112	0.187	0.0213	0.534	0.95	-0.0453	0.744	1	0.341	0.00342	0.0106	-0.0183	0.0754881	0.441159	0.749	0.412775	0.837102	-0.244	0.371291	0.910085	-1.27	0.0308989	0.611952	-0.825
HCoV-OC43_S_NR-3011_9	HCoV-OC43	S	S	Overlapping Peptide Library	Spike protein	NA	NA	49	65	NA	6.38056	7.46352	7.19994	7.25267	0	0	0	0	-0.00869	0.0106	0.0458	-0.0224	0.95	0.996	-0.225	0.0345	0.153	0.0081	0.765	0.95	-0.0261	0.807	1	0.352	0.00032	0.00739	-0.00256	0.209946	0.70873	-0.136	0.465508	0.855373	-0.0932	0.105087	0.885451	-0.179	0.11852	0.796414	-0.111
HCoV-OC43_S_NR-3011_218	HCoV-OC43	S	S	Overlapping Peptide Library	Spike protein	NA	NA	1296	1312	NA	6.56685	7.30834	7.43681	7.49185	0	0	0	0	-0.00779	0.0169	0.0533	0.0926	0.771	0.996	-0.178	0.0825	0.165	0.00614	0.818	0.95	-0.00106	0.989	1	0.248	0.00586	0.0146	-0.00144	0.349879	0.795125	-0.158	0.272037	0.776158	-0.0838	0.0611646	0.885451	-0.0156	0.851955	0.956984	-0.0478
HCoV-OC43_S_NR-3011_69	HCoV-OC43	S	S	Overlapping Peptide Library	Spike protein	NA	NA	407	423	NA	6.27634	7.27146	6.8193	6.80735	0	0	0	0	-0.00924	0.0096	0.0458	0.0726	0.88	0.996	-0.223	0.0349	0.153	0.00779	0.771	0.95	-0.0483	0.649	1	0.322	0.000736	0.00739	0.000262	0.916757	0.982796	-0.128	0.585326	0.889284	-0.0916	0.199638	0.885451	-0.203	0.158021	0.796414	-0.248
SARS-CoV_N_NR-2670_24	SARS-CoV	N	N	Overlapping Peptide Library	Nucleocapsid protein	NA	NA	NA	NA	NA	5.73625	6.6865	6.77056	6.87652	0	0	0	0	-0.0113	0.00634	0.0419	-0.122	0.672	0.996	-0.194	0.109	0.185	0.0228	0.465	0.95	0.000731	0.992	1	0.332	0.00214	0.00829	-0.00764	0.00639237	0.143935	-0.334	0.154698	0.775342	-0.0715	0.296621	0.885451	-0.193	0.165103	0.796414	-0.186
SARS-CoV_N_NR-2670_29	SARS-CoV	N	N	Overlapping Peptide Library	Nucleocapsid protein	NA	NA	NA	NA	NA	6.61345	7.37504	7.2487	7.26209	1	4.76	0	0	-0.00933	0.0125	0.0483	0.00401	0.858	0.996	-0.185	0.0744	0.163	0.0148	0.582	0.95	-0.0351	0.741	1	0.3	0.00152	0.00758	-0.00267	0.118623	0.541776	-0.0262	0.863492	0.960007	-0.103	0.0364419	0.885451	-0.137	0.144406	0.796414	-0.108
SARS-CoV_N_NR-2670_4	SARS-CoV	N	N	Overlapping Peptide Library	Nucleocapsid protein	NA	NA	NA	NA	NA	5.6472	6.47573	7.10792	7.09803	0	0	0	0	-0.00965	0.00983	0.0458	0.0744	0.659	0.996	-0.183	0.104	0.18	0.0229	0.433	0.95	-0.0172	0.879	1	0.312	0.00207	0.0082	-0.000423	0.849463	0.973549	-0.0326	0.874917	0.962883	-0.0955	0.136579	0.885451	-0.0271	0.825761	0.951333	-0.0759
HCoV-OC43_S_NR-3011_14	HCoV-OC43	S	S	Overlapping Peptide Library	Spike protein	NA	NA	79	95	NA	6.69368	7.11374	7.38039	7.39232	0	0	0	0	-0.0076	0.00874	0.0458	-0.068	0.858	0.996	-0.216	0.00946	0.143	0.00821	0.686	0.95	-0.0277	0.735	1	0.256	0.000502	0.00739	0.00207	0.277782	0.755875	-0.152	0.389272	0.828114	-0.0278	0.592867	0.925408	-0.0121	0.906986	0.972282	-0.0369
HCoV-OC43_S_NR-3011_203	HCoV-OC43	S	S	Overlapping Peptide Library	Spike protein	NA	NA	1207	1223	NA	6.87142	7.52356	7.63024	7.59619	0	0	0	0	-0.00751	0.0174	0.054	-0.0401	0.894	0.996	-0.14	0.177	0.245	0.0086	0.751	0.95	0.0173	0.877	1	0.259	0.00474	0.0127	-0.00399	0.0864967	0.472099	-0.0625	0.761025	0.943671	-0.0616	0.320547	0.891617	-0.0445	0.715388	0.936903	-0.0778
SARS-CoV_S_NR-2669_48	SARS-CoV	S	S	Overlapping Peptide Library	Spike protein	NA	NA	NA	NA	NA	5.07385	6.22882	6.34243	6.32193	0	0	0	0	-0.013	0.00678	0.0424	-0.00727	0.576	0.996	-0.176	0.215	0.284	0.0394	0.294	0.95	-0.00147	0.983	1	0.288	0.0196	0.0377	-0.00339	0.174298	0.655816	-0.126	0.577379	0.889284	-0.144	0.0448467	0.885451	-0.295	0.0411797	0.668095	-0.264
HCoV-OC43_S_NR-3011_155	HCoV-OC43	S	S	Overlapping Peptide Library	Spike protein	NA	NA	923	939	NA	6.74329	6.99435	7.1626	7.26209	0	0	0	0	-0.00633	0.00956	0.0458	-0.101	0.589	0.996	-0.193	0.0143	0.143	0.01	0.605	0.95	-0.00958	0.9	1	0.21	0.00181	0.00794	-0.00237	0.489851	0.856052	-0.627	0.0634481	0.775342	-0.226	0.0284478	0.885451	-0.199	0.29912	0.849669	-0.295
HCoV-OC43_S_NR-3011_40	HCoV-OC43	S	S	Overlapping Peptide Library	Spike protein	NA	NA	234	250	NA	6.01372	6.75489	7.41473	7.41785	0	0	0	0	-0.00962	0.00903	0.0458	0.0903	0.738	0.996	-0.173	0.132	0.205	0.0146	0.625	0.95	-0.0276	0.817	1	0.337	0.00126	0.00739	-0.00248	0.218187	0.713174	-0.274	0.148042	0.775342	-0.0904	0.111511	0.885451	-0.069	0.52704	0.902219	-0.0947
HCoV-OC43_S_NR-3011_61	HCoV-OC43	S	S	Overlapping Peptide Library	Spike protein	NA	NA	360	376	NA	6.54793	7.44294	7.3314	7.46761	0	0	0	0	-0.00838	0.0143	0.0497	0.104	0.733	0.996	-0.221	0.0435	0.153	0.00896	0.748	0.95	-0.0607	0.59	1	0.319	0.00114	0.00739	-0.000872	0.736843	0.96208	-0.228	0.351379	0.793171	-0.087	0.236421	0.885451	-0.221	0.13819	0.796414	-0.197
HCoV-NL63_S_NR-3012_67	HCoV-NL63	S	S	Overlapping Peptide Library	Spike protein	NA	NA	394	410	NA	7.01219	7.49185	7.57625	7.58496	0	0	0	0	-0.00546	0.0194	0.0555	-0.0486	0.737	0.996	-0.178	0.0257	0.148	0.0105	0.601	0.95	0.00504	0.948	1	0.189	0.00543	0.0138	-0.00306	0.0355619	0.342087	0.0982	0.436298	0.852079	-0.012	0.747338	0.947796	0.064	0.394329	0.88321	0.0482
SARS-CoV_S_NR-2669_93	SARS-CoV	S	S	Overlapping Peptide Library	Spike protein	NA	NA	NA	NA	NA	6.36339	7.30378	7.23249	7.32193	2	9.52	0	0	-0.0109	0.0115	0.047	0.00938	0.846	0.996	-0.179	0.157	0.229	0.0189	0.571	0.95	0.0211	0.882	1	0.38	0.00117	0.00739	-0.0022	0.484754	0.856052	-0.162	0.579657	0.889284	-0.0621	0.475345	0.914289	-0.173	0.32348	0.85553	-0.13
SARS-CoV_M_NR-2671_20	SARS-CoV	M	M	Overlapping Peptide Library	Membrane protein	NA	NA	NA	NA	NA	7.27395	7.7879	6.79206	6.83289	2	9.52	0	0	-0.00653	0.0115	0.047	-0.0379	0.688	0.996	-0.181	0.0372	0.153	0.0167	0.447	0.95	0.000247	0.998	1	0.228	0.00239	0.00879	0.00239	0.261732	0.748342	0.0553	0.774997	0.94658	-0.0857	0.15084	0.885451	0.172	0.150045	0.796414	0.181
HCoV-OC43_S_NR-3011_171	HCoV-OC43	S	S	Overlapping Peptide Library	Spike protein	NA	NA	1017	1033	NA	6.64384	7.14975	7.33317	7.29921	0	0	0	0	-0.00807	0.0147	0.0506	-0.00654	0.924	0.996	-0.15	0.125	0.198	0.0101	0.691	0.95	0.00797	0.944	1	0.256	0.00342	0.0106	-0.00206	0.317843	0.763138	-0.0708	0.707919	0.925445	-0.0374	0.507294	0.92228	-0.077	0.495186	0.897513	-0.0895
SARS-CoV_S_NR-2669_101	SARS-CoV	S	S	Overlapping Peptide Library	Spike protein	NA	NA	NA	NA	NA	7.09162	7.39232	6.86988	6.97728	3	14.29	0	0	-0.00964	0.00982	0.0458	-0.119	0.455	0.996	-0.193	0.0424	0.153	0.029	0.232	0.95	-0.0294	0.761	1	0.254	0.00255	0.00908	0.00242	0.653031	0.929742	0.00242	0.996118	0.997766	-0.0238	0.87223	0.975344	0.233	0.436538	0.890032	0.247
SARS-CoV_S_NR-2669_129	SARS-CoV	S	S	Overlapping Peptide Library	Spike protein	NA	NA	NA	NA	NA	5.58159	6.7879	6.67748	6.82655	0	0	0	0	-0.0124	0.00481	0.0386	0.284	0.275	0.996	-0.224	0.0983	0.175	0.0188	0.585	0.95	-0.0273	0.835	1	0.411	0.000745	0.00739	-0.00263	0.595119	0.898465	0.358	0.438792	0.852079	0.0574	0.673632	0.934356	-0.081	0.765948	0.939607	0.0903
HCoV-NL63_S_NR-3012_72	HCoV-NL63	S	S	Overlapping Peptide Library	Spike protein	NA	NA	424	440	NA	6.92466	7.37069	7.3943	7.3837	0	0	0	0	-0.00566	0.0132	0.0493	-0.0153	0.962	0.996	-0.204	0.00911	0.143	0.004	0.834	0.95	-0.034	0.663	1	0.188	0.00401	0.0115	-0.00127	0.439976	0.851331	-0.132	0.389297	0.828114	-0.102	0.0365479	0.885451	-0.088	0.335436	0.8653	-0.119
HCoV-OC43_S_NR-3011_48	HCoV-OC43	S	S	Overlapping Peptide Library	Spike protein	NA	NA	282	298	NA	5.83023	6.72792	7.09383	7.19967	0	0	0	0	-0.0106	0.00435	0.0386	0.0446	0.895	0.996	-0.197	0.0819	0.165	0.0105	0.708	0.95	-0.0491	0.663	1	0.326	0.00111	0.00739	-0.00526	0.00906354	0.169863	-0.27	0.117679	0.775342	-0.0976	0.0616054	0.885451	-0.108	0.279992	0.840311	-0.0628
HCoV-OC43_S_NR-3011_108	HCoV-OC43	S	S	Overlapping Peptide Library	Spike protein	NA	NA	641	657	NA	6.71604	6.91886	6.5978	6.67243	0	0	0	0	-0.0085	0.00904	0.0458	-0.154	0.614	0.996	-0.192	0.029	0.151	0.0143	0.513	0.95	-0.0544	0.548	1	0.222	0.0037	0.0109	-0.000295	0.916589	0.982796	-0.328	0.223471	0.776158	-0.0621	0.430302	0.914289	0.0582	0.709402	0.936903	0.00334
HCoV-NL63_S_NR-3012_75	HCoV-NL63	S	S	Overlapping Peptide Library	Spike protein	NA	NA	442	458	NA	6.98234	7.49185	7.28385	7.27612	0	0	0	0	-0.00736	0.0194	0.0555	-0.0736	0.626	0.996	-0.127	0.233	0.301	0.00898	0.747	0.95	0.0189	0.869	1	0.242	0.00919	0.0201	-0.00365	0.0666497	0.412965	0.0365	0.833833	0.95693	-0.0644	0.224816	0.885451	0.00507	0.960779	0.983394	0.00886
HCoV-OC43_S_NR-3011_198	HCoV-OC43	S	S	Overlapping Peptide Library	Spike protein	NA	NA	1177	1193	NA	7.00443	7.37504	7.1931	7.19476	1	4.76	0	0	-0.00542	0.017	0.0533	-0.0123	0.919	0.996	-0.192	0.0144	0.143	0.00743	0.703	0.95	0.0106	0.891	1	0.175	0.00738	0.0172	-0.00213	0.299964	0.762729	-0.0422	0.821894	0.95693	-0.0526	0.352665	0.910085	0.0427	0.701647	0.935385	0.0141
SARS-CoV_M_NR-2671_11	SARS-CoV	M	M	Overlapping Peptide Library	Membrane protein	NA	NA	NA	NA	NA	5.46278	6.76155	6.43618	6.55459	0	0	0	0	-0.011	0.00638	0.0419	0.0239	0.781	0.996	-0.181	0.158	0.23	0.0224	0.5	0.95	-0.0394	0.764	1	0.36	0.00174	0.00792	-0.00413	0.219994	0.713174	-0.261	0.397434	0.834842	-0.127	0.173352	0.885451	-0.341	0.0756568	0.77059	-0.289
SARS-CoV_S_NR-2669_73	SARS-CoV	S	S	Overlapping Peptide Library	Spike protein	NA	NA	NA	NA	NA	6.24631	6.59991	7.52067	7.47573	0	0	0	0	-0.00968	0.00872	0.0458	-0.039	0.762	0.996	-0.165	0.117	0.19	0.02	0.468	0.95	-0.0151	0.886	1	0.297	0.00199	0.00807	-0.00325	0.00124127	0.0674629	0.168	0.0420573	0.775342	-0.0503	0.0407218	0.885451	-0.0598	0.20137	0.796414	0.000913
SARS-CoV_N_NR-2670_34	SARS-CoV	N	N	Overlapping Peptide Library	Nucleocapsid protein	NA	NA	NA	NA	NA	6.85731	7.22882	7.37079	7.42206	1	4.76	0	0	-0.0081	0.0104	0.0458	0.0435	0.878	0.996	-0.244	0.00729	0.143	0.0102	0.644	0.95	-0.0561	0.539	1	0.233	0.0026	0.00908	-0.000902	0.576609	0.891569	0.275	0.0826137	0.775342	0.0221	0.620169	0.927706	0.175	0.0652555	0.750087	0.211
HCoV-OC43_S_NR-3011_56	HCoV-OC43	S	S	Overlapping Peptide Library	Spike protein	NA	NA	330	346	NA	6.80579	7.33985	6.87106	6.80735	1	4.76	0	0	-0.00719	0.0135	0.0493	-0.0864	0.77	0.996	-0.259	0.00679	0.143	0.00496	0.829	0.95	-0.0767	0.423	1	0.24	0.00289	0.00952	-0.00503	0.109638	0.520814	-0.304	0.28706	0.776158	-0.127	0.142587	0.885451	-0.171	0.310773	0.849669	-0.185
HCoV-OC43_S_NR-3011_90	HCoV-OC43	S	S	Overlapping Peptide Library	Spike protein	NA	NA	533	549	NA	6.68012	7.62205	7.41063	7.47573	0	0	0	0	-0.00758	0.0154	0.0514	0.0183	0.919	0.996	-0.173	0.0948	0.172	0.00947	0.722	0.95	0.0101	0.93	1	0.287	0.00185	0.00794	0.000148	0.933894	0.983823	-0.143	0.395575	0.8343	-0.0362	0.468243	0.914289	0.0398	0.688153	0.935385	0.0156
SARS-CoV_N_NR-2670_17	SARS-CoV	N	N	Overlapping Peptide Library	Nucleocapsid protein	NA	NA	NA	NA	NA	5.81837	7.18982	6.9872	7.06609	0	0	0	0	-0.00966	0.0128	0.0488	0.155	0.404	0.996	-0.205	0.108	0.184	0.0199	0.547	0.95	-0.0552	0.68	1	0.372	0.00128	0.00739	0.00139	0.602243	0.905741	-0.156	0.531359	0.86207	-0.1	0.1854	0.885451	-0.125	0.399166	0.88321	-0.141
SARS-CoV_S_NR-2669_56	SARS-CoV	S	S	Overlapping Peptide Library	Spike protein	NA	NA	NA	NA	NA	5.04961	6.25739	6.07376	6.2854	0	0	0	0	-0.0127	0.00962	0.0458	-0.0111	0.589	0.996	-0.202	0.164	0.235	0.0392	0.304	0.95	0.00767	0.97	1	0.276	0.0267	0.0492	-0.0111	0.0152027	0.201528	0.0312	0.934802	0.975173	-0.41	0.00246438	0.446464	-0.771	0.00379248	0.371629	-0.679
HCoV-OC43_S_NR-3011_148	HCoV-OC43	S	S	Overlapping Peptide Library	Spike protein	NA	NA	881	897	NA	6.53836	7.22882	6.32944	6.47573	0	0	0	0	-0.00783	0.00767	0.0448	-0.0468	0.92	0.996	-0.252	0.00408	0.143	0.00551	0.79	0.95	-0.066	0.445	1	0.254	0.000751	0.00739	-0.00501	0.23657	0.713174	-0.367	0.346638	0.793171	-0.119	0.307297	0.885451	-0.395	0.099064	0.796414	-0.373
HCoV-OC43_S_NR-3011_47	HCoV-OC43	S	S	Overlapping Peptide Library	Spike protein	NA	NA	276	292	NA	6.4264	7.03342	7.45048	7.45943	0	0	0	0	-0.00971	0.01	0.0458	-0.0805	0.878	0.996	-0.204	0.0624	0.161	0.00969	0.729	0.95	-0.0417	0.708	1	0.293	0.0026	0.00908	-0.00284	0.119717	0.544486	0.0425	0.793918	0.95693	-0.0109	0.822183	0.96407	-0.0247	0.797885	0.940673	0.016
SARS-CoV_S_NR-2669_125	SARS-CoV	S	S	Overlapping Peptide Library	Spike protein	NA	NA	NA	NA	NA	6.82135	7.67948	7.43342	7.45121	2	9.52	0	0	-0.00856	0.0169	0.0533	-0.0197	0.736	0.996	-0.117	0.258	0.329	0.0216	0.435	0.95	0.00835	0.943	1	0.3	0.00185	0.00794	-0.000201	0.873591	0.973549	0.0223	0.850036	0.958245	-0.0774	0.0407594	0.885451	0.0114	0.870696	0.964528	0.0201
SARS-CoV_S_NR-2669_76	SARS-CoV	S	S	Overlapping Peptide Library	Spike protein	NA	NA	NA	NA	NA	5.17917	6.22882	6.20942	6.2854	0	0	0	0	-0.0129	0.00867	0.0458	0.203	0.417	0.996	-0.15	0.273	0.345	0.0374	0.304	0.95	-0.0142	0.914	1	0.243	0.0407	0.07	-0.00826	0.0167869	0.20974	-0.483	0.110431	0.775342	-0.165	0.0695953	0.885451	-0.417	0.0265091	0.565007	-0.319
SARS-CoV_M_NR-2671_8	SARS-CoV	M	M	Overlapping Peptide Library	Membrane protein	NA	NA	NA	NA	NA	6.05219	7.17991	7.25485	7.29002	0	0	0	0	-0.00884	0.00965	0.0458	0.0616	0.802	0.996	-0.215	0.0479	0.156	0.0134	0.627	0.95	-0.0272	0.805	1	0.376	0.000205	0.00739	-0.00314	0.0545552	0.375326	0.0478	0.736387	0.93389	-0.00334	0.936827	0.989221	-0.182	0.045142	0.681519	-0.0831
SARS-CoV_S_NR-2669_158	SARS-CoV	S	S	Overlapping Peptide Library	Spike protein	NA	NA	NA	NA	NA	6.33598	6.87652	7.33108	7.27612	0	0	0	0	-0.00915	0.0106	0.0458	-0.12	0.756	0.996	-0.198	0.0598	0.161	0.0121	0.653	0.95	-0.0352	0.741	1	0.329	0.000659	0.00739	0.00283	0.281057	0.755875	0.106	0.660205	0.911847	-0.0695	0.336523	0.903212	-0.0356	0.802313	0.94257	-0.0714
SARS-CoV_S_NR-2669_72	SARS-CoV	S	S	Overlapping Peptide Library	Spike protein	NA	NA	NA	NA	NA	5.00448	6.26679	5.8352	6.08746	0	0	0	0	-0.0115	0.0103	0.0458	0.147	0.464	0.996	-0.174	0.223	0.291	0.0306	0.414	0.95	0.00517	0.98	1	0.332	0.00781	0.0181	-0.0127	0.154134	0.620531	-0.151	0.850457	0.958245	-0.117	0.624833	0.927706	-0.938	0.0645679	0.750087	-0.633
HCoV-NL63_S_NR-3012_164	HCoV-NL63	S	S	Overlapping Peptide Library	Spike protein	NA	NA	974	990	NA	7.45571	7.69349	7.57593	7.57365	1	4.76	0	0	-0.00521	0.0102	0.0458	0.127	0.613	0.996	-0.109	0.0197	0.145	0.00416	0.724	0.95	0.00254	0.966	1	0.111	0.00591	0.0146	-0.00305	0.245014	0.715032	-0.409	0.102269	0.775342	-0.0812	0.262529	0.885451	-0.112	0.432075	0.889517	-0.157
HCoV-NL63_S_NR-3012_27	HCoV-NL63	S	S	Overlapping Peptide Library	Spike protein	NA	NA	157	173	NA	6.9911	7.43463	6.96046	7.07682	0	0	0	0	-0.00692	0.0257	0.0657	-0.0574	0.699	0.996	-0.143	0.18	0.247	0.007	0.804	0.95	0.0227	0.839	1	0.245	0.0085	0.0191	-0.00209	0.57579	0.891569	-0.00305	0.992976	0.996999	-0.0674	0.515221	0.92288	0.306	0.151962	0.796414	0.139
HCoV-NL63_S_NR-3012_47	HCoV-NL63	S	S	Overlapping Peptide Library	Spike protein	NA	NA	276	292	NA	6.96468	7.34873	6.81558	7.14975	0	0	0	0	-0.007	0.0263	0.0663	-0.0597	0.798	0.996	-0.122	0.233	0.302	0.0126	0.643	0.95	0.0219	0.84	1	0.237	0.00881	0.0196	-0.00314	0.457005	0.851331	0.719	0.0805443	0.775342	0.0104	0.928104	0.989221	0.467	0.0584837	0.711958	0.531
HCoV-NL63_S_NR-3012_16	HCoV-NL63	S	S	Overlapping Peptide Library	Spike protein	NA	NA	91	107	NA	7.45809	7.89482	7.39618	7.53528	0	0	0	0	-0.00584	0.0151	0.0511	0.000416	0.991	0.996	-0.198	0.0175	0.143	0.00266	0.896	0.961	-0.0153	0.854	1	0.188	0.00681	0.0163	-0.000629	0.742429	0.96208	0.175	0.333737	0.793171	-0.0173	0.744058	0.947331	0.232	0.0422178	0.669524	0.187
HCoV-OC43_S_NR-3011_28	HCoV-OC43	S	S	Overlapping Peptide Library	Spike protein	NA	NA	162	178	NA	5.75752	6.66534	6.33734	6.40939	0	0	0	0	-0.00972	0.0106	0.0458	0.122	0.656	0.996	-0.181	0.112	0.187	0.0178	0.546	0.95	-0.0501	0.671	1	0.313	0.00216	0.00833	0.000497	0.866787	0.973549	-0.691	0.0228417	0.775342	-0.166	0.0573307	0.885451	-0.299	0.083805	0.77059	-0.378
HCoV-OC43_S_NR-3011_17	HCoV-OC43	S	S	Overlapping Peptide Library	Spike protein	NA	NA	97	113	NA	7.35546	7.96	7.15169	7.10852	1	4.76	0	0	-0.00668	0.035	0.0788	0.097	0.432	0.996	-0.158	0.149	0.221	0.00282	0.926	0.968	0.0189	0.865	1	0.268	0.00569	0.0144	-0.000178	0.944734	0.987571	-0.0955	0.6901	0.925362	-0.104	0.157958	0.885451	-0.213	0.149174	0.796414	-0.201
HCoV-OC43_S_NR-3011_1	HCoV-OC43	S	S	Overlapping Peptide Library	Spike protein	NA	NA	1	17	NA	6.94912	7.71768	7.3213	7.36632	2	9.52	0	0	-0.00805	0.0141	0.0497	0.0432	0.859	0.996	-0.183	0.0687	0.161	0.0115	0.656	0.95	-0.00328	0.969	1	0.315	0.00062	0.00739	-0.00258	0.0262945	0.277496	-0.0532	0.590942	0.889284	-0.0171	0.561831	0.92288	-0.136	0.0327883	0.614498	-0.0601
HCoV-OC43_S_NR-3011_77	HCoV-OC43	S	S	Overlapping Peptide Library	Spike protein	NA	NA	455	471	NA	6.61066	7.40088	6.66324	6.99435	0	0	0	0	-0.00862	0.0127	0.0488	0.0672	0.899	0.996	-0.214	0.033	0.152	0.00659	0.796	0.95	-0.0412	0.681	1	0.327	0.000385	0.00739	-0.00196	0.659395	0.933284	-0.538	0.205665	0.776158	-0.133	0.289158	0.885451	-0.309	0.219596	0.796414	-0.348
SARS-CoV_N_NR-2670_52	SARS-CoV	N	N	Overlapping Peptide Library	Nucleocapsid protein	NA	NA	NA	NA	NA	7.05102	7.32193	6.9004	6.84549	1	4.76	0	0	-0.0089	0.0132	0.0493	-0.212	0.552	0.996	-0.19	0.0366	0.153	0.0155	0.496	0.95	-0.0453	0.631	1	0.229	0.00414	0.0117	-0.000714	0.779688	0.973549	0.165	0.491676	0.857676	-0.00412	0.953367	0.995172	0.0767	0.588212	0.921338	0.109
HCoV-OC43_S_NR-3011_180	HCoV-OC43	S	S	Overlapping Peptide Library	Spike protein	NA	NA	1069	1085	NA	6.73525	7.15987	6.46672	6.77479	1	4.76	0	0	-0.00853	0.0112	0.0467	-0.125	0.652	0.996	-0.18	0.0398	0.153	0.0166	0.45	0.95	-0.0355	0.694	1	0.234	0.00257	0.00908	-0.00191	0.843235	0.973549	-1.25	0.178977	0.776158	-0.386	0.162226	0.885451	-0.188	0.725454	0.939607	-0.304
HCoV-OC43_S_NR-3011_30	HCoV-OC43	S	S	Overlapping Peptide Library	Spike protein	NA	NA	174	190	NA	6.44549	7.24317	6.99044	7.02791	0	0	0	0	-0.00857	0.0149	0.051	0.0944	0.798	0.996	-0.204	0.0581	0.16	0.00969	0.726	0.95	-0.0349	0.752	1	0.297	0.00198	0.00806	0.00189	0.24186	0.714801	-0.008	0.956386	0.98124	-0.0297	0.49853	0.92228	0.0094	0.913864	0.972996	-0.013
SARS-CoV_N_NR-2670_19	SARS-CoV	N	N	Overlapping Peptide Library	Nucleocapsid protein	NA	NA	NA	NA	NA	6.03849	7.06609	6.98514	6.96578	0	0	0	0	-0.00931	0.0125	0.0483	0.0837	0.706	0.996	-0.188	0.0954	0.172	0.0195	0.504	0.95	-0.0319	0.784	1	0.313	0.00206	0.0082	-0.00472	0.0142086	0.196033	-0.228	0.167651	0.775342	-0.12	0.0217322	0.885451	-0.185	0.0670053	0.750087	-0.209
HCoV-OC43_S_NR-3011_150	HCoV-OC43	S	S	Overlapping Peptide Library	Spike protein	NA	NA	893	909	NA	7.18642	7.60733	7.39632	7.37938	1	4.76	0	0	-0.00552	0.0194	0.0555	0.0651	0.637	0.996	-0.197	0.0161	0.143	0.0091	0.654	0.95	-0.0227	0.785	1	0.168	0.0127	0.0259	-0.00228	0.0764213	0.444224	-0.0105	0.925688	0.974103	-0.058	0.100107	0.885451	-0.0387	0.566713	0.919133	-0.0609
SARS-CoV_N_NR-2670_15	SARS-CoV	N	N	Overlapping Peptide Library	Nucleocapsid protein	NA	NA	NA	NA	NA	5.91526	6.62936	7.20144	7.13955	0	0	0	0	-0.00987	0.0107	0.0458	-0.076	0.71	0.996	-0.199	0.0783	0.165	0.0224	0.442	0.95	-0.00238	0.976	1	0.335	0.00106	0.00739	-0.00369	0.0621311	0.399624	-0.0773	0.655112	0.911668	-0.0118	0.817786	0.96407	-0.0502	0.625408	0.932021	-0.01
HCoV-OC43_S_NR-3011_106	HCoV-OC43	S	S	Overlapping Peptide Library	Spike protein	NA	NA	629	645	NA	6.86812	7.53138	7.56065	7.63662	0	0	0	0	-0.00754	0.00948	0.0458	-0.0363	0.916	0.996	-0.187	0.0251	0.148	0.00792	0.705	0.95	0.00243	0.983	1	0.261	0.000521	0.00739	0.000146	0.925159	0.983823	-0.0159	0.912315	0.970674	-0.0402	0.35677	0.910085	0.0608	0.482395	0.897383	0.0205
HCoV-NL63_S_NR-3012_76	HCoV-NL63	S	S	Overlapping Peptide Library	Spike protein	NA	NA	448	464	NA	6.77025	7.2384	6.50607	6.65821	0	0	0	0	-0.00709	0.0136	0.0494	-0.0513	0.915	0.996	-0.166	0.0417	0.153	0.00639	0.757	0.95	-0.00986	0.902	1	0.257	0.000558	0.00739	0.00202	0.538338	0.876875	-0.292	0.344119	0.793171	-0.046	0.612323	0.927706	-0.108	0.550667	0.918059	-0.148
HCoV-OC43_S_NR-3011_103	HCoV-OC43	S	S	Overlapping Peptide Library	Spike protein	NA	NA	611	627	NA	6.54849	7.33985	7.31564	7.36632	0	0	0	0	-0.00863	0.0113	0.047	-0.0462	0.9	0.996	-0.176	0.0745	0.163	0.0103	0.684	0.95	-0.00415	0.959	1	0.301	0.000827	0.00739	-0.00456	0.0055809	0.140163	-0.107	0.422462	0.84414	-0.0574	0.159118	0.885451	-0.151	0.0710754	0.750087	-0.123
SARS-CoV_N_NR-2670_20	SARS-CoV	N	N	Overlapping Peptide Library	Nucleocapsid protein	NA	NA	NA	NA	NA	5.78461	6.97728	6.7854	6.70044	0	0	0	0	-0.0112	0.0115	0.047	-0.198	0.494	0.996	-0.185	0.139	0.213	0.0305	0.353	0.95	-0.021	0.865	1	0.313	0.00506	0.0133	0.00155	0.579889	0.891569	-0.127	0.62537	0.895847	-0.0183	0.812462	0.963738	0.153	0.328595	0.858614	0.0874
HCoV-NL63_S_NR-3012_3	HCoV-NL63	S	S	Overlapping Peptide Library	Spike protein	NA	NA	13	29	NA	6.89543	7.37069	6.80312	7.09276	0	0	0	0	-0.00669	0.0117	0.0472	-0.0951	0.81	0.996	-0.212	0.00392	0.143	0.00608	0.73	0.95	-0.0174	0.814	1	0.194	0.00187	0.00796	-0.0012	0.857741	0.973549	0.0488	0.937556	0.976702	-0.0963	0.604507	0.927706	0.305	0.414995	0.88321	0.362
HCoV-NL63_S_NR-3012_124	HCoV-NL63	S	S	Overlapping Peptide Library	Spike protein	NA	NA	735	751	NA	7.16338	7.58496	6.93047	6.98868	0	0	0	0	-0.00476	0.0356	0.0796	-0.109	0.247	0.996	-0.177	0.0271	0.15	0.00761	0.709	0.95	-0.0347	0.678	1	0.152	0.021	0.0399	-0.000139	0.937796	0.984387	-0.547	0.0046702	0.775342	-0.136	0.0140914	0.885451	-0.146	0.153808	0.796414	-0.245
SARS-CoV_S_NR-2669_13	SARS-CoV	S	S	Overlapping Peptide Library	Spike protein	NA	NA	NA	NA	NA	5.31116	6.58496	6.488	6.67243	0	0	0	0	-0.0119	0.00928	0.0458	0.0829	0.659	0.996	-0.205	0.131	0.204	0.0283	0.423	0.95	-0.0337	0.803	1	0.34	0.00456	0.0124	-0.0163	0.112629	0.525439	0.786	0.396031	0.8343	-0.208	0.447751	0.914289	-1.02	0.0753895	0.77059	-0.611
SARS-CoV_S_NR-2669_88	SARS-CoV	S	S	Overlapping Peptide Library	Spike protein	NA	NA	NA	NA	NA	5.65164	7.07146	6.73375	6.70044	1	4.76	0	0	-0.0118	0.011	0.0465	-0.0954	0.6	0.996	-0.19	0.171	0.24	0.0343	0.345	0.95	-0.00472	0.965	1	0.375	0.00256	0.00908	-0.00122	0.653048	0.929742	-0.118	0.641205	0.905181	-0.158	0.0499042	0.885451	-0.109	0.468516	0.897383	-0.103
SARS-CoV_M_NR-2671_18	SARS-CoV	M	M	Overlapping Peptide Library	Membrane protein	NA	NA	NA	NA	NA	6.68603	7.33092	7.07886	7.16993	0	0	0	0	-0.00755	0.0179	0.0543	-0.0853	0.611	0.996	-0.109	0.298	0.371	0.0161	0.557	0.95	0.0403	0.723	1	0.248	0.00707	0.0168	-0.00472	0.0397179	0.351003	-0.382	0.0687031	0.775342	-0.0885	0.146437	0.885451	-0.114	0.340415	0.8653	-0.119
HCoV-OC43_S_NR-3011_20	HCoV-OC43	S	S	Overlapping Peptide Library	Spike protein	NA	NA	115	131	NA	5.65544	6.55459	6.08844	6.19967	0	0	0	0	-0.00976	0.00909	0.0458	0.102	0.633	0.996	-0.194	0.0898	0.168	0.0211	0.473	0.95	0.0165	0.899	1	0.339	0.000996	0.00739	-0.000992	0.80243	0.973549	-0.41	0.276679	0.776158	-0.0916	0.408982	0.914289	-0.265	0.238608	0.807996	-0.238
SARS-CoV_N_NR-2670_42	SARS-CoV	N	N	Overlapping Peptide Library	Nucleocapsid protein	NA	NA	NA	NA	NA	6.48335	7.25739	7.02117	7.03342	0	0	0	0	-0.00858	0.0134	0.0493	0.104	0.812	0.996	-0.194	0.0475	0.156	0.00851	0.733	0.95	-0.0177	0.852	1	0.336	0.000247	0.00739	-0.000337	0.825146	0.973549	0.322	0.0365527	0.775342	-0.0287	0.50019	0.92228	0.166	0.0643097	0.750087	0.195
SARS-CoV_N_NR-2670_8	SARS-CoV	N	N	Overlapping Peptide Library	Nucleocapsid protein	NA	NA	NA	NA	NA	5.86228	6.70044	5.69133	6.08746	0	0	0	0	-0.0095	0.00964	0.0458	0.235	0.248	0.996	-0.184	0.111	0.187	0.017	0.569	0.95	-0.0364	0.761	1	0.328	0.00158	0.00768	-0.0212	0.011411	0.17922	-0.309	0.655864	0.911668	-0.354	0.100613	0.885451	-0.933	0.0362474	0.645917	-0.714
SARS-CoV_E_NR-2672_2	SARS-CoV	E	E	Overlapping Peptide Library	Envelope protein	NA	NA	NA	NA	NA	5.71235	7.17991	7.1032	7.09276	0	0	0	0	-0.00942	0.0102	0.0458	0.186	0.376	0.996	-0.237	0.0442	0.153	0.0167	0.577	0.95	-0.0474	0.691	1	0.381	0.000381	0.00739	-0.000398	0.850045	0.973549	-0.0382	0.845494	0.958245	-0.061	0.30347	0.885451	-0.123	0.300801	0.849669	-0.0961
HCoV-OC43_S_NR-3011_143	HCoV-OC43	S	S	Overlapping Peptide Library	Spike protein	NA	NA	851	867	NA	6.90384	7.50383	7.32668	7.50383	0	0	0	0	-0.00697	0.0239	0.0634	0.0846	0.555	0.996	-0.141	0.178	0.246	0.00829	0.761	0.95	0.0341	0.76	1	0.242	0.00784	0.0181	-0.00127	0.670845	0.935707	-0.176	0.529513	0.86134	-0.0212	0.79787	0.963542	-0.111	0.503014	0.898275	-0.138
HCoV-OC43_S_NR-3011_137	HCoV-OC43	S	S	Overlapping Peptide Library	Spike protein	NA	NA	815	831	NA	6.92434	7.49985	7.49401	7.53138	1	4.76	0	0	-0.0068	0.0296	0.0707	0.0687	0.782	0.996	-0.157	0.126	0.199	0.008	0.768	0.95	-0.00701	0.951	1	0.268	0.00359	0.0107	-0.000128	0.956681	0.987571	-0.204	0.359551	0.800886	-0.096	0.155788	0.885451	-0.192	0.156272	0.796414	-0.2
HCoV-NL63_S_NR-3012_32	HCoV-NL63	S	S	Overlapping Peptide Library	Spike protein	NA	NA	187	203	NA	6.8389	7.10852	6.97236	7.09803	1	4.76	0	0	-0.00608	0.0115	0.047	-0.149	0.544	0.996	-0.224	0.00236	0.143	0.000634	0.971	0.992	-0.0408	0.569	1	0.225	0.000406	0.00739	-0.00381	0.256214	0.74144	-0.113	0.710899	0.925445	-0.0768	0.402378	0.914289	0.115	0.5285	0.902219	0.0655
HCoV-OC43_S_NR-3011_209	HCoV-OC43	S	S	Overlapping Peptide Library	Spike protein	NA	NA	1243	1259	NA	6.93923	7.55459	7.42016	7.53138	0	0	0	0	-0.00695	0.0261	0.0662	0.125	0.499	0.996	-0.167	0.106	0.183	0.00691	0.799	0.95	-0.000209	0.999	1	0.25	0.00588	0.0146	0.000503	0.857993	0.973549	-0.405	0.137356	0.775342	-0.0804	0.309811	0.885451	-0.141	0.369803	0.875985	-0.221
HCoV-OC43_S_NR-3011_110	HCoV-OC43	S	S	Overlapping Peptide Library	Spike protein	NA	NA	653	669	NA	6.64069	7.3966	7.32182	7.30834	0	0	0	0	-0.00782	0.0199	0.0562	-0.00327	0.885	0.996	-0.161	0.103	0.18	0.0126	0.623	0.95	-0.00208	0.978	1	0.263	0.0029	0.00952	0.00151	0.303263	0.762729	0.165	0.230844	0.776158	0.000968	0.980566	0.997957	0.0811	0.316686	0.849669	0.107
SARS-CoV_S_NR-2669_36	SARS-CoV	S	S	Overlapping Peptide Library	Spike protein	NA	NA	NA	NA	NA	5.34746	6.2854	6.65426	6.6865	0	0	0	0	-0.012	0.0104	0.0458	0.0352	0.663	0.996	-0.173	0.22	0.288	0.0326	0.379	0.95	-0.0447	0.758	1	0.314	0.0109	0.0229	-0.00446	0.268056	0.755875	-0.381	0.307774	0.788162	-0.113	0.308185	0.885451	-0.146	0.506452	0.898275	-0.0733
SARS-CoV_S_NR-2669_159	SARS-CoV	S	S	Overlapping Peptide Library	Spike protein	NA	NA	NA	NA	NA	6.50764	7.10852	7.03277	7.01123	1	4.76	0	0	-0.00935	0.0123	0.0482	-0.0842	0.697	0.996	-0.172	0.107	0.183	0.0213	0.44	0.95	-0.0116	0.909	1	0.292	0.00226	0.0085	-0.00338	0.0514739	0.372316	-0.374	0.0240085	0.775342	-0.0759	0.105902	0.885451	-0.0797	0.379566	0.877847	-0.0685
HCoV-OC43_S_NR-3011_140	HCoV-OC43	S	S	Overlapping Peptide Library	Spike protein	NA	NA	833	849	NA	6.31251	6.9542	6.86449	6.92481	0	0	0	0	-0.00832	0.0142	0.0497	0.0188	0.953	0.996	-0.186	0.0674	0.161	0.00739	0.777	0.95	-0.0266	0.797	1	0.309	0.000873	0.00739	-0.0011	0.661234	0.933951	-0.286	0.230907	0.776158	-0.0321	0.643148	0.932167	-0.00595	0.965682	0.983394	-0.0487
HCoV-OC43_S_NR-3011_127	HCoV-OC43	S	S	Overlapping Peptide Library	Spike protein	NA	NA	755	771	NA	6.69132	7.37938	7.3496	7.40088	1	4.76	0	0	-0.00871	0.0184	0.0547	-0.0183	0.901	0.996	-0.158	0.114	0.188	0.0118	0.649	0.95	-0.00621	0.945	1	0.291	0.00151	0.00758	-0.00477	0.00594328	0.143563	-0.345	0.0246511	0.775342	-0.0302	0.47041	0.914289	-0.134	0.121541	0.796414	-0.108
HCoV-NL63_S_NR-3012_8	HCoV-NL63	S	S	Overlapping Peptide Library	Spike protein	NA	NA	43	59	NA	6.94438	7.33092	7.12289	7.13955	2	9.52	0	0	-0.0081	0.0171	0.0535	-0.0423	0.94	0.996	-0.188	0.0544	0.159	0.00763	0.762	0.95	0.000178	0.993	1	0.304	0.000685	0.00739	-0.00155	0.457804	0.851331	0.347	0.0870083	0.775342	-0.0624	0.283392	0.885451	0.0797	0.48818	0.897513	0.125
SARS-CoV_S_NR-2669_121	SARS-CoV	S	S	Overlapping Peptide Library	Spike protein	NA	NA	NA	NA	NA	5.58318	7.03342	6.97938	6.97728	0	0	0	0	-0.00988	0.0164	0.053	0.25	0.293	0.996	-0.225	0.0847	0.166	0.0191	0.573	0.95	-0.0386	0.776	1	0.351	0.00262	0.00908	-0.00218	0.39811	0.830898	0.0101	0.966062	0.985094	-0.018	0.798359	0.963542	-0.151	0.29399	0.849669	-0.0514
SARS-CoV_N_NR-2670_3	SARS-CoV	N	N	Overlapping Peptide Library	Nucleocapsid protein	NA	NA	NA	NA	NA	6.30999	6.72792	6.90834	7.02237	0	0	0	0	-0.00841	0.0135	0.0494	-0.113	0.648	0.996	-0.167	0.0786	0.165	0.0194	0.429	0.95	-0.00628	0.941	1	0.266	0.00192	0.00802	-0.00625	0.0777743	0.446291	-0.152	0.626726	0.895847	-0.0441	0.63406	0.932167	-0.216	0.253206	0.81565	-0.182
SARS-CoV_S_NR-2669_39	SARS-CoV	S	S	Overlapping Peptide Library	Spike protein	NA	NA	NA	NA	NA	6.31378	6.90087	6.9334	7.01681	0	0	0	0	-0.0107	0.0102	0.0458	0.0425	0.739	0.996	-0.19	0.0914	0.168	0.0213	0.461	0.95	-0.0289	0.795	1	0.329	0.00128	0.00739	-0.0063	0.0470764	0.362836	0.588	0.0464001	0.775342	0.101	0.229318	0.885451	0.137	0.407599	0.88321	0.369
HCoV-OC43_S_NR-3011_224	HCoV-OC43	S	S	Overlapping Peptide Library	Spike protein	NA	NA	1332	1348	NA	7.11468	7.64386	7.24358	7.28077	0	0	0	0	-0.0059	0.0149	0.051	-0.0645	0.841	0.996	-0.209	0.00811	0.143	0.00134	0.943	0.976	-0.0317	0.685	1	0.219	0.00121	0.00739	-0.00164	0.412037	0.839414	-0.203	0.279282	0.776158	-0.0763	0.176108	0.885451	-0.163	0.150429	0.796414	-0.162
HCoV-OC43_S_NR-3011_62	HCoV-OC43	S	S	Overlapping Peptide Library	Spike protein	NA	NA	366	382	NA	6.78169	7.43879	7.50974	7.46761	0	0	0	0	-0.00965	0.0156	0.0517	-0.0905	0.823	0.996	-0.181	0.0859	0.167	0.0147	0.59	0.95	0.00872	0.946	1	0.283	0.00293	0.0096	-0.00268	0.0286171	0.288026	-0.0746	0.478095	0.855373	-0.0286	0.363139	0.910085	-0.0165	0.78988	0.939607	0.0281
SARS-CoV_M_NR-2671_29	SARS-CoV	M	M	Overlapping Peptide Library	Membrane protein	NA	NA	NA	NA	NA	6.66126	7.39232	7.20298	7.19967	1	4.76	0	0	-0.00912	0.0162	0.0527	-0.13	0.692	0.996	-0.176	0.0819	0.165	0.0185	0.479	0.95	-0.000496	0.984	1	0.311	0.000881	0.00739	-0.00129	0.405458	0.833271	-0.108	0.454636	0.855373	-0.0004	0.992448	0.997957	0.0771	0.368946	0.875985	0.0884
SARS-CoV_S_NR-2669_94	SARS-CoV	S	S	Overlapping Peptide Library	Spike protein	NA	NA	NA	NA	NA	5.87426	6.97728	7.25717	7.33985	0	0	0	0	-0.00888	0.0154	0.0514	0.0399	0.764	0.996	-0.194	0.0811	0.165	0.0196	0.495	0.95	-0.015	0.89	1	0.366	0.000385	0.00739	-0.000976	0.608694	0.90618	-0.0658	0.710086	0.925445	-0.0488	0.360125	0.910085	-0.0341	0.745257	0.939607	-0.0156
HCoV-NL63_S_NR-3012_81	HCoV-NL63	S	S	Overlapping Peptide Library	Spike protein	NA	NA	478	494	NA	7.39934	7.76487	7.71954	7.71425	1	4.76	0	0	-0.00471	0.0475	0.0934	-0.0283	0.747	0.996	-0.176	0.0371	0.153	0.0137	0.525	0.95	-0.0181	0.843	1	0.147	0.0337	0.0598	-0.000248	0.814818	0.973549	-0.0634	0.522402	0.858229	0.0172	0.559043	0.92288	0.0841	0.164983	0.796414	0.0715
HCoV-OC43_S_NR-3011_111	HCoV-OC43	S	S	Overlapping Peptide Library	Spike protein	NA	NA	659	675	NA	6.47758	7.44294	7.12941	7.07682	0	0	0	0	-0.00808	0.014	0.0497	0.000667	0.903	0.996	-0.155	0.108	0.185	0.0112	0.654	0.95	0.0257	0.809	1	0.275	0.00165	0.00781	-0.00398	0.0521321	0.372316	-0.29	0.118403	0.775342	-0.0949	0.088177	0.885451	-0.172	0.11982	0.796414	-0.157
HCoV-NL63_S_NR-3012_140	HCoV-NL63	S	S	Overlapping Peptide Library	Spike protein	NA	NA	831	847	NA	7.31887	7.65105	7.296	7.33092	0	0	0	0	-0.00528	0.0317	0.0738	0.0103	0.959	0.996	-0.145	0.0823	0.165	0.00551	0.797	0.95	-0.0146	0.869	1	0.167	0.0181	0.0352	-9.63e-05	0.970786	0.994575	-0.668	0.0147661	0.775342	-0.0819	0.270582	0.885451	-0.17	0.253017	0.81565	-0.264
HCoV-OC43_S_NR-3011_134	HCoV-OC43	S	S	Overlapping Peptide Library	Spike protein	NA	NA	797	813	NA	6.90124	7.27612	7.39819	7.43463	1	4.76	0	0	-0.00533	0.0242	0.0636	0.0257	0.801	0.996	-0.212	0.00789	0.143	0.0118	0.548	0.95	-0.0234	0.771	1	0.15	0.02	0.0385	-4.72e-05	0.976263	0.997366	0.0645	0.663335	0.911847	-0.0255	0.563391	0.92288	-0.000536	0.995121	0.99576	-0.0178
SARS-CoV_S_NR-2669_162	SARS-CoV	S	S	Overlapping Peptide Library	Spike protein	NA	NA	NA	NA	NA	5.90046	6.70736	7.49278	7.53916	0	0	0	0	-0.00859	0.0135	0.0493	0.0889	0.642	0.996	-0.201	0.0696	0.161	0.0193	0.498	0.95	0.00294	0.985	1	0.35	0.00055	0.00739	0.00175	0.335209	0.783597	-0.139	0.409114	0.837102	0.00653	0.8949	0.980811	0.108	0.284286	0.840311	0.0658
HCoV-NL63_S_NR-3012_34	HCoV-NL63	S	S	Overlapping Peptide Library	Spike protein	NA	NA	199	215	NA	6.82946	7.25267	7.39347	7.42626	0	0	0	0	-0.00477	0.0361	0.0799	-0.0255	0.912	0.996	-0.193	0.015	0.143	0.00624	0.755	0.95	-0.0111	0.896	1	0.173	0.00899	0.0198	-0.00162	0.201586	0.689474	0.182	0.127882	0.775342	-0.018	0.598746	0.927706	0.0632	0.359542	0.869094	0.0988
HCoV-NL63_S_NR-3012_63	HCoV-NL63	S	S	Overlapping Peptide Library	Spike protein	NA	NA	370	386	NA	7.00823	7.34873	7.10801	7.19967	1	4.76	0	0	-0.00534	0.0246	0.0639	0.0197	0.952	0.996	-0.186	0.0216	0.146	0.00396	0.846	0.952	-0.00515	0.95	1	0.195	0.00469	0.0126	-0.00224	0.239771	0.713174	0.409	0.0305955	0.775342	-0.0445	0.392534	0.914289	0.101	0.334514	0.8653	0.077
HCoV-OC43_S_NR-3011_57	HCoV-OC43	S	S	Overlapping Peptide Library	Spike protein	NA	NA	336	352	NA	6.69725	7.45121	7.13693	7.21917	1	4.76	0	0	-0.00786	0.0237	0.0632	0.0504	0.764	0.996	-0.16	0.116	0.189	0.0174	0.514	0.95	-0.027	0.798	1	0.291	0.00177	0.00794	-0.00195	0.467782	0.851331	-0.383	0.137832	0.775342	-0.0877	0.244922	0.885451	-0.273	0.0793483	0.77059	-0.26
HCoV-OC43_S_NR-3011_3	HCoV-OC43	S	S	Overlapping Peptide Library	Spike protein	NA	NA	13	29	NA	6.48032	7.25739	7.14425	7.16491	0	0	0	0	-0.00952	0.0122	0.0482	-0.168	0.613	0.996	-0.208	0.055	0.159	0.0188	0.496	0.95	-0.0151	0.881	1	0.332	0.000727	0.00739	-0.000835	0.590918	0.898465	0.184	0.215009	0.776158	-0.0124	0.77133	0.955574	0.041	0.632564	0.932021	0.108
HCoV-OC43_S_NR-3011_217	HCoV-OC43	S	S	Overlapping Peptide Library	Spike protein	NA	NA	1290	1306	NA	7.0054	7.60733	7.3991	7.5157	1	4.76	0	0	-0.00547	0.0273	0.0675	0.0738	0.671	0.996	-0.213	0.0123	0.143	0.00795	0.708	0.95	-0.0325	0.706	1	0.207	0.004	0.0115	-0.000244	0.933575	0.983823	-0.228	0.408904	0.837102	-0.0662	0.419686	0.914289	-0.047	0.771915	0.939607	-0.1
HCoV-OC43_S_NR-3011_22	HCoV-OC43	S	S	Overlapping Peptide Library	Spike protein	NA	NA	127	143	NA	6.28817	6.66534	7.26359	7.27146	0	0	0	0	-0.00773	0.0199	0.0562	0.0264	0.882	0.996	-0.184	0.0753	0.164	0.0121	0.649	0.95	0.0056	0.964	1	0.286	0.00198	0.00806	-0.00171	0.30546	0.762729	-0.208	0.185284	0.776158	-0.0423	0.35763	0.910085	-0.0389	0.668354	0.935385	-0.035
HCoV-NL63_S_NR-3012_96	HCoV-NL63	S	S	Overlapping Peptide Library	Spike protein	NA	NA	568	584	NA	6.97346	7.43879	6.70519	6.82655	1	4.76	0	0	-0.00539	0.023	0.0623	0.0105	0.882	0.996	-0.18	0.027	0.15	0.00974	0.633	0.95	-0.00732	0.929	1	0.18	0.00829	0.0187	-0.000659	0.846576	0.973549	-0.125	0.69367	0.925362	-0.0794	0.404333	0.914289	0.026	0.889948	0.972235	-0.034
HCoV-OC43_S_NR-3011_98	HCoV-OC43	S	S	Overlapping Peptide Library	Spike protein	NA	NA	581	597	NA	6.99003	7.33092	7.39882	7.35315	1	4.76	0	0	-0.00724	0.0133	0.0493	-0.00843	0.861	0.996	-0.204	0.0122	0.143	0.0109	0.584	0.95	-0.0126	0.881	1	0.21	0.00269	0.00915	-0.000704	0.672079	0.935707	0.0321	0.835443	0.95693	-0.0203	0.658523	0.934356	0.0492	0.593603	0.921338	0.0333
HCoV-NL63_S_NR-3012_46	HCoV-NL63	S	S	Overlapping Peptide Library	Spike protein	NA	NA	270	286	NA	7.02194	7.34873	7.55073	7.58496	1	4.76	0	0	-0.00529	0.0227	0.0621	-0.0194	0.939	0.996	-0.189	0.0151	0.143	0.0057	0.767	0.95	-0.0116	0.882	1	0.183	0.00511	0.0133	-0.00141	0.385117	0.82406	-0.0226	0.879103	0.962883	-0.0062	0.888172	0.980811	0.0987	0.2737	0.836968	0.0687
HCoV-OC43_S_NR-3011_58	HCoV-OC43	S	S	Overlapping Peptide Library	Spike protein	NA	NA	342	358	NA	6.62565	7.36194	6.69926	7.07682	0	0	0	0	-0.00888	0.0179	0.0543	-0.105	0.834	0.996	-0.171	0.089	0.168	0.0113	0.664	0.95	-0.0281	0.781	1	0.284	0.00194	0.00806	0.00648	0.510115	0.867755	-1.33	0.157231	0.775342	0.267	0.331469	0.898849	0.376	0.490248	0.897513	0.438
HCoV-OC43_S_NR-3011_115	HCoV-OC43	S	S	Overlapping Peptide Library	Spike protein	NA	NA	683	699	NA	6.77891	7.23362	7.25097	7.24317	1	4.76	0	0	-0.00832	0.0242	0.0636	-0.167	0.532	0.996	-0.117	0.24	0.309	0.0237	0.368	0.95	0.00514	0.969	1	0.265	0.00357	0.0107	-0.00155	0.420889	0.847233	-0.256	0.163187	0.775342	-0.0672	0.21433	0.885451	0.0398	0.706233	0.935385	0.0353
HCoV-NL63_S_NR-3012_136	HCoV-NL63	S	S	Overlapping Peptide Library	Spike protein	NA	NA	807	823	NA	7.85738	8.16742	7.57526	7.66534	4	19.05	0	0	-0.00467	0.0455	0.091	0.00857	0.832	0.996	-0.123	0.0908	0.168	0.0112	0.548	0.95	-0.0182	0.818	1	0.0908	0.127	0.183	-0.000291	0.922795	0.983823	-0.338	0.238549	0.776158	0.0859	0.30968	0.885451	0.25	0.147215	0.796414	0.275
SARS-CoV_M_NR-2671_24	SARS-CoV	M	M	Overlapping Peptide Library	Membrane protein	NA	NA	NA	NA	NA	5.7591	6.71425	6.87625	7.07682	0	0	0	0	-0.0083	0.0185	0.0547	0.314	0.0828	0.996	-0.22	0.0536	0.159	0.0139	0.636	0.95	-0.0549	0.642	1	0.369	0.000447	0.00739	-0.00143	0.653638	0.929742	-0.317	0.293509	0.780574	-0.0735	0.409063	0.914289	-0.232	0.201556	0.796414	-0.193
HCoV-OC43_S_NR-3011_173	HCoV-OC43	S	S	Overlapping Peptide Library	Spike protein	NA	NA	1029	1045	NA	7.01154	7.57743	7.61577	7.57743	1	4.76	0	0	-0.00635	0.023	0.0623	-0.12	0.678	0.996	-0.209	0.00905	0.143	0.0114	0.562	0.95	-0.0562	0.484	1	0.217	0.00167	0.00781	-0.00186	0.263026	0.748453	-0.17	0.271011	0.776158	-0.055	0.231499	0.885451	-0.0993	0.277921	0.839166	-0.125
HCoV-OC43_S_NR-3011_194	HCoV-OC43	S	S	Overlapping Peptide Library	Spike protein	NA	NA	1153	1169	NA	6.80561	7.33985	7.656	7.67596	0	0	0	0	-0.00523	0.0288	0.0695	0.0345	0.928	0.996	-0.2	0.013	0.143	0.00267	0.896	0.961	-0.0208	0.798	1	0.204	0.00301	0.00969	-0.00212	0.0681918	0.418287	-0.11	0.289185	0.776158	-0.0424	0.174245	0.885451	-0.0179	0.767236	0.939607	-0.0386
HCoV-OC43_S_NR-3011_120	HCoV-OC43	S	S	Overlapping Peptide Library	Spike protein	NA	NA	713	729	NA	7.13522	7.32193	6.92494	6.90689	2	9.52	0	0	-0.00864	0.0176	0.0543	-0.187	0.537	0.996	-0.183	0.0471	0.156	0.0198	0.392	0.95	-0.0541	0.576	1	0.212	0.00791	0.0182	-0.00756	0.0102893	0.174845	-0.0813	0.73725	0.93389	-0.0827	0.261008	0.885451	0.117	0.422203	0.883279	0.117
SARS-CoV_N_NR-2670_9	SARS-CoV	N	N	Overlapping Peptide Library	Nucleocapsid protein	NA	NA	NA	NA	NA	5.99089	7.12928	6.83933	6.93074	0	0	0	0	-0.00872	0.0177	0.0543	0.295	0.219	0.996	-0.2	0.0721	0.163	0.0176	0.54	0.95	-0.0635	0.582	1	0.36	0.000497	0.00739	-0.00111	0.710537	0.955884	-0.277	0.327767	0.790764	-0.099	0.242694	0.885451	-0.248	0.148137	0.796414	-0.267
SARS-CoV_S_NR-2669_145	SARS-CoV	S	S	Overlapping Peptide Library	Spike protein	NA	NA	NA	NA	NA	6.25885	7.11894	7.05631	7.17991	0	0	0	0	-0.00967	0.0144	0.0498	0.0786	0.816	0.996	-0.212	0.0573	0.16	0.0141	0.621	0.95	-0.0482	0.669	1	0.346	0.000703	0.00739	-0.00145	0.604662	0.905741	-0.0658	0.799305	0.95693	-0.0214	0.78094	0.958096	-0.144	0.356099	0.869094	-0.0481
HCoV-OC43_S_NR-3011_201	HCoV-OC43	S	S	Overlapping Peptide Library	Spike protein	NA	NA	1195	1211	NA	7.06707	7.48382	7.42181	7.53916	1	4.76	0	0	-0.00495	0.0373	0.0816	0.0143	0.869	0.996	-0.189	0.0216	0.146	0.0103	0.621	0.95	-0.0295	0.73	1	0.173	0.012	0.0246	-0.00219	0.351113	0.795125	-0.187	0.390955	0.830017	-0.0628	0.333225	0.900655	-0.131	0.312102	0.849669	-0.125
SARS-CoV_S_NR-2669_165	SARS-CoV	S	S	Overlapping Peptide Library	Spike protein	NA	NA	NA	NA	NA	6.11923	7.43879	7.1699	7.18982	0	0	0	0	-0.00944	0.0169	0.0533	0.125	0.735	0.996	-0.219	0.0657	0.161	0.0126	0.68	0.95	-0.0393	0.746	1	0.368	0.000727	0.00739	0.000869	0.677847	0.937556	0.0126	0.948358	0.979452	-0.0483	0.407738	0.914289	-0.012	0.917136	0.972996	-0.0495
SARS-CoV_M_NR-2671_19	SARS-CoV	M	M	Overlapping Peptide Library	Membrane protein	NA	NA	NA	NA	NA	6.4634	7.05528	7.49356	7.46761	0	0	0	0	-0.00819	0.0153	0.0514	-0.0644	0.837	0.996	-0.141	0.133	0.206	0.0131	0.592	0.95	-0.00134	0.979	1	0.289	0.000877	0.00739	-0.00165	0.309751	0.762729	-0.11	0.464098	0.855373	-0.0202	0.648854	0.932167	0.0703	0.430601	0.888807	0.0492
SARS-CoV_N_NR-2670_13	SARS-CoV	N	N	Overlapping Peptide Library	Nucleocapsid protein	NA	NA	NA	NA	NA	6.57839	7.40939	7.21415	7.24317	0	0	0	0	-0.00868	0.0162	0.0527	0.167	0.672	0.996	-0.194	0.0591	0.161	0.00764	0.771	0.95	-0.0411	0.691	1	0.3	0.00121	0.00739	-0.0011	0.418162	0.844237	0.0546	0.6629	0.911847	-0.0267	0.47607	0.914289	-0.0492	0.510436	0.899331	0.012
HCoV-OC43_S_NR-3011_182	HCoV-OC43	S	S	Overlapping Peptide Library	Spike protein	NA	NA	1081	1097	NA	6.50787	7.40514	7.23437	7.33539	0	0	0	0	-0.00697	0.0296	0.0707	-0.002	0.952	0.996	-0.18	0.0695	0.161	0.00808	0.753	0.95	-0.0106	0.916	1	0.273	0.00215	0.00833	-0.000708	0.748657	0.96208	-0.069	0.737384	0.93389	-0.0507	0.411037	0.914289	-0.0219	0.857801	0.958564	-0.0376
SARS-CoV_S_NR-2669_86	SARS-CoV	S	S	Overlapping Peptide Library	Spike protein	NA	NA	NA	NA	NA	7.3304	7.72792	7.57963	7.54303	3	14.29	0	0	-0.00776	0.0181	0.0543	-0.168	0.494	0.996	-0.191	0.0283	0.15	0.0206	0.347	0.95	-0.044	0.623	1	0.259	0.000949	0.00739	0.00416	0.0257282	0.274182	-0.178	0.270603	0.776158	0.0222	0.637342	0.932167	0.243	0.0193628	0.557002	0.209
HCoV-NL63_S_NR-3012_99	HCoV-NL63	S	S	Overlapping Peptide Library	Spike protein	NA	NA	586	602	NA	7.10016	7.49185	7.71029	7.6865	2	9.52	0	0	-0.00496	0.0274	0.0676	-0.0565	0.728	0.996	-0.196	0.0125	0.143	0.00613	0.751	0.95	-0.0103	0.896	1	0.2	0.00257	0.00908	-0.00203	0.214784	0.711799	-0.0187	0.899709	0.968303	-0.0361	0.417398	0.914289	0.0632	0.476569	0.897383	0.0115
HCoV-OC43_S_NR-3011_74	HCoV-OC43	S	S	Overlapping Peptide Library	Spike protein	NA	NA	437	453	NA	7.20515	7.55459	7.31343	7.2854	2	9.52	0	0	-0.00862	0.016	0.0526	-0.262	0.422	0.996	-0.209	0.0148	0.143	0.0194	0.361	0.95	-0.0207	0.813	1	0.217	0.00359	0.0107	-0.00141	0.48909	0.856052	0.0622	0.740286	0.93389	-0.0115	0.836986	0.96489	0.0723	0.519459	0.900658	0.101
HCoV-OC43_S_NR-3011_38	HCoV-OC43	S	S	Overlapping Peptide Library	Spike protein	NA	NA	222	238	NA	6.36537	6.85798	7.65489	7.63662	0	0	0	0	-0.008	0.023	0.0623	-0.0362	0.937	0.996	-0.198	0.0679	0.161	0.00856	0.76	0.95	-0.04	0.721	1	0.29	0.00264	0.00908	0.00106	0.42397	0.851331	0.00825	0.945882	0.979452	-0.0118	0.744104	0.947331	0.0403	0.579215	0.919133	0.0264
HCoV-OC43_S_NR-3011_87	HCoV-OC43	S	S	Overlapping Peptide Library	Spike protein	NA	NA	515	531	NA	6.48393	7.32643	7.03102	7.15987	0	0	0	0	-0.0075	0.0237	0.0632	0.143	0.66	0.996	-0.148	0.13	0.204	0.00766	0.763	0.95	0.01	0.928	1	0.28	0.00165	0.00781	-0.00212	0.445614	0.851331	-0.354	0.180755	0.776158	0.0061	0.935905	0.989221	-0.0827	0.587923	0.921338	-0.125
HCoV-NL63_S_NR-3012_100	HCoV-NL63	S	S	Overlapping Peptide Library	Spike protein	NA	NA	592	608	NA	7.0374	7.44708	7.08581	7.04439	0	0	0	0	-0.00526	0.0216	0.0597	-0.0534	0.832	0.996	-0.219	0.00533	0.143	0.00371	0.845	0.952	-0.0277	0.723	1	0.177	0.00593	0.0146	-0.00131	0.561874	0.885818	-0.222	0.298011	0.780574	-0.048	0.445225	0.914289	0.02	0.872376	0.964528	-0.0315
SARS-CoV_S_NR-2669_126	SARS-CoV	S	S	Overlapping Peptide Library	Spike protein	NA	NA	NA	NA	NA	6.93362	7.67948	7.57484	7.53528	2	9.52	0	0	-0.00754	0.0131	0.0493	-0.159	0.496	0.996	-0.253	0.0067	0.143	0.0159	0.482	0.95	-0.0774	0.407	1	0.267	0.000938	0.00739	0.00045	0.782445	0.973549	-0.184	0.236971	0.776158	-0.0146	0.746275	0.947664	0.0643	0.479246	0.897383	0.0245
HCoV-NL63_S_NR-3012_64	HCoV-NL63	S	S	Overlapping Peptide Library	Spike protein	NA	NA	376	392	NA	7.11234	7.55459	7.48197	7.45121	0	0	0	0	-0.00524	0.0258	0.0657	0.0363	0.918	0.996	-0.205	0.01	0.143	0.00343	0.863	0.958	-0.0221	0.784	1	0.174	0.00806	0.0184	-0.000875	0.433776	0.851331	-0.176	0.102748	0.775342	-0.111	0.00234451	0.446464	-0.0411	0.504329	0.898275	-0.109
HCoV-OC43_S_NR-3011_50	HCoV-OC43	S	S	Overlapping Peptide Library	Spike protein	NA	NA	294	310	NA	7.03157	7.58496	7.41249	7.40088	2	9.52	0	0	-0.00553	0.0253	0.0653	0.0316	0.758	0.996	-0.188	0.0231	0.146	0.0136	0.513	0.95	-0.0121	0.886	1	0.2	0.00451	0.0123	0.000742	0.462013	0.851331	0.101	0.285853	0.776158	0.00832	0.763451	0.95107	0.113	0.055755	0.711958	0.122
SARS-CoV_S_NR-2669_148	SARS-CoV	S	S	Overlapping Peptide Library	Spike protein	NA	NA	NA	NA	NA	5.5591	6.75489	6.60989	6.65821	0	0	0	0	-0.0109	0.0155	0.0514	0.245	0.428	0.996	-0.163	0.205	0.273	0.0253	0.453	0.95	-0.0737	0.585	1	0.266	0.018	0.0352	-0.00137	0.54211	0.879513	-0.384	0.0812313	0.775342	-0.085	0.183159	0.885451	-0.13	0.30147	0.849669	-0.129
SARS-CoV_S_NR-2669_46	SARS-CoV	S	S	Overlapping Peptide Library	Spike protein	NA	NA	NA	NA	NA	6.23182	6.92481	7.52304	7.53528	0	0	0	0	-0.00999	0.0139	0.0497	-0.00714	0.732	0.996	-0.203	0.0865	0.167	0.024	0.43	0.95	-0.0286	0.805	1	0.315	0.00264	0.00908	0.0035	0.184242	0.669804	-0.0514	0.828778	0.95693	0.0179	0.799648	0.963542	0.168	0.24482	0.81565	0.118
HCoV-OC43_S_NR-3011_84	HCoV-OC43	S	S	Overlapping Peptide Library	Spike protein	NA	NA	497	513	NA	6.2225	6.93664	6.51132	6.53916	0	0	0	0	-0.00793	0.0162	0.0527	0.00441	0.97	0.996	-0.173	0.0794	0.165	0.00611	0.807	0.95	-0.0598	0.556	1	0.316	0.000488	0.00739	0.00154	0.49725	0.86242	-0.362	0.100148	0.775342	-0.076	0.23369	0.885451	-0.102	0.41671	0.88321	-0.165
HCoV-NL63_S_NR-3012_65	HCoV-NL63	S	S	Overlapping Peptide Library	Spike protein	NA	NA	382	398	NA	7.34298	7.6865	7.56156	7.52356	1	4.76	0	0	-0.0043	0.0597	0.109	0.0242	0.809	0.996	-0.176	0.0334	0.152	0.0103	0.627	0.95	-0.0138	0.88	1	0.166	0.0163	0.0325	0.00155	0.243966	0.714801	0.0942	0.438567	0.852079	-0.0222	0.537176	0.92288	0.131	0.0829213	0.77059	0.0958
HCoV-NL63_S_NR-3012_86	HCoV-NL63	S	S	Overlapping Peptide Library	Spike protein	NA	NA	508	524	NA	7.79142	7.83289	7.60297	7.64386	3	14.29	0	0	0.00221	0.139	0.193	0.00556	0.805	0.996	-0.0466	0.144	0.216	0.00518	0.544	0.95	0.0124	0.735	1	0.0541	0.0531	0.0866	-0.000685	0.638211	0.91975	-0.0543	0.688313	0.925362	0.0171	0.671057	0.934356	0.155	0.06912	0.750087	0.128
HCoV-OC43_S_NR-3011_151	HCoV-OC43	S	S	Overlapping Peptide Library	Spike protein	NA	NA	899	915	NA	6.63812	7.47978	7.36738	7.41785	0	0	0	0	-0.00752	0.0243	0.0636	-0.00543	0.956	0.996	-0.167	0.0885	0.167	0.00759	0.766	0.95	0.00641	0.957	1	0.264	0.00264	0.00908	-0.00219	0.285367	0.755875	0.04	0.830985	0.95693	-0.0597	0.292796	0.885451	-0.0504	0.651487	0.935385	-0.0826
HCoV-OC43_S_NR-3011_63	HCoV-OC43	S	S	Overlapping Peptide Library	Spike protein	NA	NA	372	388	NA	6.64023	7.31288	7.36169	7.41785	1	4.76	0	0	-0.00902	0.0202	0.0567	0.0271	0.783	0.996	-0.157	0.125	0.198	0.0181	0.497	0.95	-0.0359	0.734	1	0.279	0.00276	0.00928	-0.00127	0.398448	0.830898	-0.15	0.288556	0.776158	0.0118	0.774019	0.955748	0.00814	0.920913	0.973909	-0.0236
HCoV-OC43_S_NR-3011_158	HCoV-OC43	S	S	Overlapping Peptide Library	Spike protein	NA	NA	941	957	NA	7.20407	7.73471	7.63249	7.70736	0	0	0	0	-0.00483	0.0425	0.088	-0.0222	0.919	0.996	-0.197	0.0171	0.143	0.00691	0.739	0.95	-0.00454	0.961	1	0.183	0.00807	0.0184	-0.00109	0.324446	0.770029	0.108	0.296219	0.780574	-0.0478	0.126919	0.885451	0.0215	0.720747	0.939607	-0.00657
HCoV-NL63_S_NR-3012_19	HCoV-NL63	S	S	Overlapping Peptide Library	Spike protein	NA	NA	109	125	NA	7.06129	7.45533	7.04303	7.26679	2	9.52	0	0	-0.00682	0.0328	0.0753	-0.0147	0.952	0.996	-0.14	0.176	0.245	0.00822	0.763	0.95	0.0486	0.662	1	0.258	0.005	0.0132	-2.03e-05	0.996395	0.999713	0.287	0.495561	0.858229	0.0672	0.590123	0.925315	0.394	0.128489	0.796414	0.355
HCoV-OC43_S_NR-3011_153	HCoV-OC43	S	S	Overlapping Peptide Library	Spike protein	NA	NA	911	927	NA	6.94721	7.62205	7.38742	7.40088	0	0	0	0	-0.00625	0.0437	0.0895	0.139	0.465	0.996	-0.169	0.0982	0.175	0.00747	0.781	0.95	0.00606	0.954	1	0.253	0.00503	0.0132	-0.000146	0.950532	0.987571	-0.279	0.214714	0.776158	-0.082	0.2189	0.885451	-0.135	0.308445	0.849669	-0.157
SARS-CoV_S_NR-2669_44	SARS-CoV	S	S	Overlapping Peptide Library	Spike protein	NA	NA	NA	NA	NA	5.12631	6.33985	5.72394	6.10852	0	0	0	0	-0.012	0.0182	0.0543	-0.0414	0.375	0.996	-0.169	0.239	0.307	0.054	0.161	0.95	0.0114	0.95	1	0.226	0.0662	0.104	-0.00079	0.93138	0.983823	-0.213	0.803706	0.95693	-0.42	0.113966	0.885451	-0.0337	0.947118	0.983394	0.00429
HCoV-OC43_S_NR-3011_128	HCoV-OC43	S	S	Overlapping Peptide Library	Spike protein	NA	NA	761	777	NA	7.32555	7.60733	7.0805	7.04439	1	4.76	0	0	-0.00832	0.0215	0.0597	-0.353	0.29	0.996	-0.193	0.0282	0.15	0.0189	0.388	0.95	-0.0499	0.587	1	0.216	0.00489	0.0129	-0.00505	0.0425982	0.355714	-0.207	0.342231	0.793171	-0.0428	0.505268	0.92228	0.0745	0.561077	0.919133	0.0902
HCoV-OC43_S_NR-3011_222	HCoV-OC43	S	S	Overlapping Peptide Library	Spike protein	NA	NA	1320	1336	NA	7.05026	7.49185	7.51102	7.52356	1	4.76	0	0	-0.00477	0.0397	0.0849	0.015	0.877	0.996	-0.195	0.0192	0.143	0.00921	0.658	0.95	-0.00672	0.938	1	0.198	0.00487	0.0129	-0.00203	0.239935	0.713174	-0.0364	0.816589	0.95693	-0.0711	0.143067	0.885451	-0.0541	0.564352	0.919133	-0.0557
SARS-CoV_S_NR-2669_157	SARS-CoV	S	S	Overlapping Peptide Library	Spike protein	NA	NA	NA	NA	NA	6.02529	7.37938	7.3125	7.34873	0	0	0	0	-0.00883	0.0174	0.054	0.261	0.269	0.996	-0.222	0.058	0.16	0.00948	0.752	0.95	-0.05	0.678	1	0.374	0.0005	0.00739	-0.00175	0.378274	0.815159	-0.0525	0.77341	0.94658	-0.0854	0.130645	0.885451	-0.208	0.0704402	0.750087	-0.181
HCoV-NL63_S_NR-3012_10	HCoV-NL63	S	S	Overlapping Peptide Library	Spike protein	NA	NA	55	71	NA	7.01453	7.47573	7.54647	7.53138	0	0	0	0	-0.00695	0.0259	0.0657	0.0723	0.756	0.996	-0.174	0.0961	0.173	0.00348	0.896	0.961	0.0172	0.88	1	0.268	0.00341	0.0106	-0.00222	0.0659356	0.411908	0.0413	0.696425	0.925362	-0.0127	0.686478	0.936263	0.0852	0.187837	0.796414	0.0916
SARS-CoV_M_NR-2671_16	SARS-CoV	M	M	Overlapping Peptide Library	Membrane protein	NA	NA	NA	NA	NA	6.09156	6.84549	6.9676	7.22882	0	0	0	0	-0.00833	0.0194	0.0555	0.22	0.406	0.996	-0.181	0.0521	0.159	0.019	0.428	0.95	-0.037	0.689	1	0.276	0.00115	0.00739	0.00184	0.704057	0.951879	-0.0288	0.948845	0.979452	-0.0593	0.657537	0.934356	-0.188	0.483851	0.897383	-0.218
HCoV-OC43_S_NR-3011_207	HCoV-OC43	S	S	Overlapping Peptide Library	Spike protein	NA	NA	1231	1247	NA	7.20481	7.43463	7.35346	7.25739	1	4.76	0	0	-0.00482	0.0472	0.0931	-0.0588	0.591	0.996	-0.164	0.0483	0.156	0.0168	0.428	0.95	-0.00172	0.986	1	0.18	0.0102	0.0218	-0.00115	0.634079	0.917769	-0.169	0.455274	0.855373	-0.0853	0.213614	0.885451	-0.0355	0.790017	0.939607	-0.11
HCoV-OC43_S_NR-3011_37	HCoV-OC43	S	S	Overlapping Peptide Library	Spike protein	NA	NA	216	232	NA	6.51175	7.33985	7.48024	7.49185	0	0	0	0	-0.00842	0.0187	0.0547	0.0986	0.839	0.996	-0.218	0.0317	0.152	0.00754	0.772	0.95	-0.0289	0.771	1	0.352	0.000204	0.00739	-0.00136	0.490323	0.856052	-0.0533	0.770234	0.94658	-0.0476	0.386509	0.914289	-0.178	0.11641	0.796414	-0.129
SARS-CoV_N_NR-2670_12	SARS-CoV	N	N	Overlapping Peptide Library	Nucleocapsid protein	NA	NA	NA	NA	NA	5.82354	6.58496	7.22029	7.16993	0	0	0	0	-0.0099	0.0149	0.051	-0.0689	0.735	0.996	-0.197	0.0989	0.176	0.0224	0.464	0.95	-0.0512	0.67	1	0.305	0.0037	0.0109	-0.00185	0.291914	0.761317	-0.331	0.0534821	0.775342	-0.0226	0.635323	0.932167	0.00799	0.933018	0.981791	0.00966
HCoV-OC43_S_NR-3011_187	HCoV-OC43	S	S	Overlapping Peptide Library	Spike protein	NA	NA	1111	1127	NA	6.97865	7.45121	7.32243	7.34873	1	4.76	0	0	-0.00757	0.028	0.0683	-0.0928	0.803	0.996	-0.141	0.16	0.231	0.0126	0.632	0.95	0.0144	0.899	1	0.26	0.00397	0.0115	-0.00248	0.280424	0.755875	-0.14	0.508006	0.858229	-0.0439	0.484479	0.916811	-0.0897	0.475261	0.897383	-0.137
SARS-CoV_N_NR-2670_18	SARS-CoV	N	N	Overlapping Peptide Library	Nucleocapsid protein	NA	NA	NA	NA	NA	6.37807	6.82018	7.21574	7.25739	1	4.76	0	0	-0.00813	0.0278	0.0682	0.082	0.612	0.996	-0.195	0.0762	0.165	0.0246	0.388	0.95	-0.0163	0.883	1	0.283	0.00372	0.011	0.00031	0.91185	0.982475	-0.0588	0.821634	0.95693	0.01	0.896706	0.980811	-0.0155	0.920351	0.973909	-0.018
SARS-CoV_S_NR-2669_85	SARS-CoV	S	S	Overlapping Peptide Library	Spike protein	NA	NA	NA	NA	NA	6.46093	7.57743	7.36258	7.37504	2	9.52	0	0	-0.00922	0.0232	0.0623	-0.031	0.756	0.996	-0.171	0.138	0.212	0.0225	0.456	0.95	-0.00698	0.946	1	0.368	0.000661	0.00739	-0.00178	0.347934	0.795125	0.248	0.168029	0.775342	0.00122	0.981141	0.997957	0.0178	0.863085	0.960259	0.0791
HCoV-OC43_S_NR-3011_133	HCoV-OC43	S	S	Overlapping Peptide Library	Spike protein	NA	NA	791	807	NA	6.46707	7.11894	7.1646	7.44294	0	0	0	0	-0.00787	0.0239	0.0634	0.0946	0.784	0.996	-0.196	0.0332	0.152	0.011	0.64	0.95	-0.0246	0.779	1	0.26	0.00155	0.00759	-0.000122	0.980769	0.997605	-0.32	0.500847	0.858229	-0.188	0.193964	0.885451	-0.495	0.0935707	0.788257	-0.58
HCoV-OC43_S_NR-3011_86	HCoV-OC43	S	S	Overlapping Peptide Library	Spike protein	NA	NA	509	525	NA	6.63567	7.48382	6.86447	7.19476	0	0	0	0	-0.00796	0.0271	0.0674	0.0361	0.947	0.996	-0.198	0.0478	0.156	0.00672	0.795	0.95	-0.0228	0.817	1	0.294	0.00118	0.00739	0.00132	0.905995	0.981871	0.0573	0.956141	0.98124	0.0241	0.937959	0.989221	0.105	0.864855	0.960865	0.153
HCoV-NL63_S_NR-3012_15	HCoV-NL63	S	S	Overlapping Peptide Library	Spike protein	NA	NA	85	101	NA	7.15087	7.60733	7.37708	7.39232	2	9.52	0	0	-0.00542	0.0358	0.0797	-0.0604	0.676	0.996	-0.159	0.0734	0.163	0.0105	0.642	0.95	0.0216	0.816	1	0.235	0.00251	0.00899	-0.00213	0.378889	0.815159	-0.194	0.388931	0.828114	-0.0969	0.156578	0.885451	-0.0717	0.588245	0.921338	-0.14
SARS-CoV_M_NR-2671_13	SARS-CoV	M	M	Overlapping Peptide Library	Membrane protein	NA	NA	NA	NA	NA	6.35747	7.43463	7.5495	7.56986	0	0	0	0	-0.00791	0.0215	0.0597	0.0964	0.791	0.996	-0.216	0.0373	0.153	0.00972	0.712	0.95	-0.0181	0.858	1	0.314	0.000773	0.00739	-4.28e-05	0.981035	0.997605	0.0167	0.920646	0.973485	0.0121	0.808872	0.963738	0.0296	0.766798	0.939607	0.00237
SARS-CoV_S_NR-2669_150	SARS-CoV	S	S	Overlapping Peptide Library	Spike protein	NA	NA	NA	NA	NA	6.27456	7.11894	7.44709	7.3443	0	0	0	0	-0.00833	0.0187	0.0547	-0.001	0.903	0.996	-0.208	0.0419	0.153	0.0117	0.653	0.95	-0.0195	0.844	1	0.344	0.000285	0.00739	0.00299	0.187327	0.669835	0.0168	0.934411	0.975173	-0.041	0.501939	0.92228	0.0893	0.465841	0.897383	0.0377
HCoV-OC43_S_NR-3011_112	HCoV-OC43	S	S	Overlapping Peptide Library	Spike protein	NA	NA	665	681	NA	6.58688	7.13955	6.90749	6.90689	0	0	0	0	-0.00673	0.0187	0.0547	-0.0946	0.723	0.996	-0.245	0.00702	0.143	0.01	0.648	0.95	-0.0673	0.459	1	0.248	0.00141	0.00751	0.000492	0.860523	0.973549	-0.413	0.128742	0.775342	-0.155	0.0599223	0.885451	0.0605	0.696602	0.935385	-0.0443
HCoV-OC43_S_NR-3011_221	HCoV-OC43	S	S	Overlapping Peptide Library	Spike protein	NA	NA	1314	1330	NA	6.74829	7.32643	7.39805	7.71768	0	0	0	0	-0.00652	0.0372	0.0816	0.042	0.877	0.996	-0.182	0.0666	0.161	0.00969	0.706	0.95	-0.0107	0.915	1	0.274	0.00201	0.0081	-0.00109	0.772032	0.972523	-0.6	0.101636	0.775342	-0.052	0.617274	0.927706	-0.282	0.18679	0.796414	-0.264
HCoV-OC43_S_NR-3011_78	HCoV-OC43	S	S	Overlapping Peptide Library	Spike protein	NA	NA	461	477	NA	6.56616	7.42626	6.76636	6.75489	0	0	0	0	-0.00786	0.0256	0.0657	0.00848	0.942	0.996	-0.188	0.0567	0.16	0.0085	0.738	0.95	-0.0101	0.913	1	0.283	0.0015	0.00758	0.00168	0.444502	0.851331	0.0297	0.88365	0.962883	-0.0434	0.475866	0.914289	0.0972	0.425389	0.886643	0.0339
SARS-CoV_M_NR-2671_9	SARS-CoV	M	M	Overlapping Peptide Library	Membrane protein	NA	NA	NA	NA	NA	6.34076	7.10852	7.29838	7.30378	0	0	0	0	-0.00787	0.0215	0.0597	0.0328	0.781	0.996	-0.206	0.0509	0.159	0.0178	0.509	0.95	-0.0108	0.916	1	0.324	0.000721	0.00739	-0.00132	0.386839	0.824224	-0.013	0.926273	0.974103	0.0553	0.197736	0.885451	0.139	0.111407	0.796414	0.132
HCoV-OC43_S_NR-3011_26	HCoV-OC43	S	S	Overlapping Peptide Library	Spike protein	NA	NA	150	166	NA	6.50058	7.16993	7.37447	7.47573	0	0	0	0	-0.00776	0.0268	0.0669	0.0132	0.943	0.996	-0.174	0.0842	0.166	0.00853	0.743	0.95	-0.0258	0.8	1	0.298	0.00117	0.00739	-0.00136	0.505179	0.864771	-0.189	0.325843	0.790764	-0.0603	0.291747	0.885451	-0.0608	0.589711	0.921338	-0.0712
HCoV-NL63_S_NR-3012_58	HCoV-NL63	S	S	Overlapping Peptide Library	Spike protein	NA	NA	341	357	NA	7.16883	7.40939	7.70261	7.77479	1	4.76	0	0	-0.00478	0.0453	0.091	-0.0425	0.795	0.996	-0.176	0.0304	0.152	0.0103	0.616	0.95	-0.00938	0.913	1	0.152	0.0237	0.0444	-0.000369	0.828315	0.973549	-0.21	0.197081	0.776158	-0.0766	0.119219	0.885451	-0.0385	0.68269	0.935385	-0.0989
HCoV-OC43_S_NR-3011_92	HCoV-OC43	S	S	Overlapping Peptide Library	Spike protein	NA	NA	545	561	NA	6.80696	6.98868	6.62569	6.62936	1	4.76	0	0	-0.0078	0.0193	0.0555	-0.179	0.543	0.996	-0.196	0.0314	0.152	0.0164	0.471	0.95	-0.0653	0.489	1	0.221	0.00515	0.0133	0.00245	0.391222	0.825744	-0.265	0.319712	0.788162	-0.0931	0.243234	0.885451	-0.0102	0.947698	0.983394	-0.119
HCoV-OC43_S_NR-3011_125	HCoV-OC43	S	S	Overlapping Peptide Library	Spike protein	NA	NA	743	759	NA	6.82239	7.49985	7.36965	7.40088	0	0	0	0	-0.00759	0.0305	0.0721	0.0259	0.931	0.996	-0.181	0.0691	0.161	0.0086	0.738	0.95	-0.021	0.832	1	0.288	0.00141	0.00751	-0.00133	0.482272	0.854088	-0.281	0.123944	0.775342	-0.104	0.0605879	0.885451	-0.163	0.132498	0.796414	-0.17
HCoV-NL63_S_NR-3012_12	HCoV-NL63	S	S	Overlapping Peptide Library	Spike protein	NA	NA	67	83	NA	6.94663	7.20945	5.75459	6.16993	1	4.76	0	0	-0.00719	0.0337	0.0765	-0.0388	0.958	0.996	-0.147	0.134	0.207	0.00635	0.806	0.95	0.0187	0.864	1	0.275	0.00211	0.00822	0.00782	0.302801	0.762729	-0.151	0.82735	0.95693	-0.0254	0.901909	0.980858	0.488	0.247471	0.81565	0.466
SARS-CoV_S_NR-2669_24	SARS-CoV	S	S	Overlapping Peptide Library	Spike protein	NA	NA	NA	NA	NA	4.90605	6.26679	4.07664	5.04439	0	0	0	0	-0.0115	0.0246	0.0639	0.0754	0.384	0.996	-0.203	0.178	0.246	0.053	0.184	0.95	0.0349	0.835	1	0.213	0.0933	0.141	-0.0127	0.227392	0.713174	-1.23	0.209297	0.776158	-1.22	0.000622003	0.31355	-1.41	0.0230992	0.557002	-1.32
SARS-CoV_S_NR-2669_124	SARS-CoV	S	S	Overlapping Peptide Library	Spike protein	NA	NA	NA	NA	NA	5.3513	6.37504	7.15391	7.21917	0	0	0	0	-0.0107	0.0169	0.0533	0.204	0.497	0.996	-0.199	0.143	0.215	0.0208	0.554	0.95	-0.0404	0.768	1	0.352	0.00347	0.0106	-0.00385	0.0450834	0.360336	-0.386	0.032504	0.775342	-0.128	0.0189954	0.885451	-0.18	0.0834814	0.77059	-0.161
HCoV-OC43_S_NR-3011_193	HCoV-OC43	S	S	Overlapping Peptide Library	Spike protein	NA	NA	1147	1163	NA	6.82158	7.47573	7.66843	7.64386	0	0	0	0	-0.0069	0.0322	0.0745	0.164	0.556	0.996	-0.183	0.0655	0.161	0.00482	0.853	0.955	-0.0274	0.788	1	0.274	0.00208	0.0082	-0.00101	0.565402	0.886689	-0.182	0.272786	0.776158	-0.0451	0.357892	0.910085	-0.0943	0.337333	0.8653	-0.124
HCoV-OC43_S_NR-3011_41	HCoV-OC43	S	S	Overlapping Peptide Library	Spike protein	NA	NA	240	256	NA	6.50229	7.24317	7.37989	7.3837	0	0	0	0	-0.00751	0.0256	0.0657	0.0552	0.87	0.996	-0.193	0.0682	0.161	0.00981	0.718	0.95	-0.0481	0.659	1	0.32	0.000869	0.00739	-0.00156	0.364082	0.800231	-0.029	0.854099	0.958245	-0.00576	0.902024	0.980858	-0.0829	0.382388	0.880319	-0.0152
SARS-CoV_S_NR-2669_99	SARS-CoV	S	S	Overlapping Peptide Library	Spike protein	NA	NA	NA	NA	NA	5.95241	6.67243	7.14706	7.20457	0	0	0	0	-0.00951	0.018	0.0543	-0.0221	0.774	0.996	-0.207	0.0783	0.165	0.0215	0.475	0.95	-0.0328	0.779	1	0.313	0.00264	0.00908	-0.00427	0.0935803	0.491409	-0.119	0.598545	0.889284	-0.00524	0.937542	0.989221	-0.0904	0.502368	0.898275	-0.0443
HCoV-OC43_S_NR-3011_186	HCoV-OC43	S	S	Overlapping Peptide Library	Spike protein	NA	NA	1105	1121	NA	6.99311	7.45943	7.39191	7.37069	1	4.76	0	0	-0.0053	0.0332	0.0758	-0.0506	0.661	0.996	-0.169	0.0443	0.153	0.016	0.455	0.95	0.00697	0.936	1	0.189	0.00819	0.0186	-0.000335	0.709118	0.955884	0.0201	0.810313	0.95693	0.00519	0.834444	0.96444	0.151	0.00786335	0.371629	0.114
HCoV-NL63_S_NR-3012_134	HCoV-NL63	S	S	Overlapping Peptide Library	Spike protein	NA	NA	795	811	NA	7.7339	7.85487	7.80601	7.73809	1	4.76	0	0	-0.00522	0.0132	0.0493	0.0746	0.872	0.996	-0.136	0.00525	0.143	0.00217	0.864	0.958	-0.0107	0.837	1	0.0742	0.0611	0.0981	0.000603	0.466776	0.851331	0.163	0.0470547	0.775342	0.0114	0.616554	0.927706	0.143	0.00641933	0.371629	0.0997
HCoV-OC43_S_NR-3011_94	HCoV-OC43	S	S	Overlapping Peptide Library	Spike protein	NA	NA	557	573	NA	7.14861	7.45943	7.60725	7.64386	0	0	0	0	-0.0079	0.021	0.0588	-0.147	0.728	0.996	-0.225	0.00709	0.143	0.0108	0.591	0.95	-0.0353	0.675	1	0.222	0.00219	0.00834	0.00153	0.201704	0.689474	-0.0351	0.746172	0.935603	-0.0375	0.255234	0.885451	0.136	0.0496446	0.688823	0.127
HCoV-OC43_S_NR-3011_162	HCoV-OC43	S	S	Overlapping Peptide Library	Spike protein	NA	NA	964	980	NA	6.7895	7.29002	7.32315	7.33985	0	0	0	0	-0.00726	0.0166	0.0533	-0.00472	0.904	0.996	-0.218	0.004	0.143	0.00807	0.654	0.95	-0.0331	0.66	1	0.201	0.00195	0.00806	-7.39e-05	0.953188	0.987571	0.00623	0.957563	0.98124	-0.056	0.123233	0.885451	-0.0391	0.575844	0.919133	-0.066
SARS-CoV_S_NR-2669_153	SARS-CoV	S	S	Overlapping Peptide Library	Spike protein	NA	NA	NA	NA	NA	6.06809	7.41785	7.13366	7.20457	1	4.76	0	0	-0.00784	0.0231	0.0623	0.122	0.612	0.996	-0.215	0.0562	0.16	0.012	0.679	0.95	-0.0376	0.746	1	0.388	0.000235	0.00739	-0.0011	0.614729	0.90913	-0.0998	0.623327	0.895847	-0.0115	0.848048	0.964964	-0.0807	0.505579	0.898275	-0.0294
HCoV-OC43_S_NR-3011_46	HCoV-OC43	S	S	Overlapping Peptide Library	Spike protein	NA	NA	270	286	NA	6.81417	7.51964	7.33101	7.35755	0	0	0	0	-0.00866	0.0263	0.0663	-0.0482	0.914	0.996	-0.187	0.061	0.161	0.0102	0.692	0.95	-0.00982	0.913	1	0.283	0.00182	0.00794	0.00101	0.459517	0.851331	0.0648	0.609034	0.889284	-0.0266	0.481183	0.916811	0.0751	0.324483	0.856099	0.0529
HCoV-OC43_S_NR-3011_4	HCoV-OC43	S	S	Overlapping Peptide Library	Spike protein	NA	NA	19	35	NA	5.76244	6.64386	6.57168	6.62936	0	0	0	0	-0.00887	0.0188	0.0547	0.0698	0.769	0.996	-0.201	0.0804	0.165	0.0172	0.559	0.95	-0.0405	0.728	1	0.343	0.000969	0.00739	-0.00208	0.469712	0.851331	-0.233	0.386671	0.828114	-0.101	0.211428	0.885451	-0.205	0.20615	0.796414	-0.2
SARS-CoV_S_NR-2669_68	SARS-CoV	S	S	Overlapping Peptide Library	Spike protein	NA	NA	NA	NA	NA	4.39299	5.44294	5.95556	6.27612	0	0	0	0	-0.0103	0.0328	0.0753	-0.0331	0.247	0.996	-0.126	0.409	0.482	0.0697	0.0948	0.95	0.0967	0.561	1	0.177	0.169	0.235	-0.0188	0.053873	0.373628	-1.23	0.158755	0.775342	-0.498	0.0629973	0.885451	-0.635	0.218498	0.796414	-0.451
HCoV-OC43_S_NR-3011_49	HCoV-OC43	S	S	Overlapping Peptide Library	Spike protein	NA	NA	288	304	NA	6.85896	7.24793	7.15658	7.25739	1	4.76	0	0	-0.0056	0.0703	0.121	-0.00475	0.673	0.996	-0.135	0.199	0.267	0.0249	0.373	0.95	-0.004	0.978	1	0.223	0.0152	0.0304	0.0012	0.775466	0.973549	0.0346	0.929377	0.974103	-0.0649	0.577377	0.92288	-0.323	0.177026	0.796414	-0.364
HCoV-OC43_S_NR-3011_223	HCoV-OC43	S	S	Overlapping Peptide Library	Spike protein	NA	NA	1326	1342	NA	7.6985	8.08481	7.70249	7.71768	2	9.52	0	0	-0.00488	0.0594	0.109	-0.0274	0.867	0.996	-0.178	0.0494	0.157	0.00946	0.68	0.95	-0.0178	0.851	1	0.146	0.048	0.0796	-0.00301	0.068496	0.418287	0.0264	0.855439	0.958245	-0.0129	0.763538	0.95107	0.0917	0.295662	0.849669	0.093
HCoV-OC43_S_NR-3011_146	HCoV-OC43	S	S	Overlapping Peptide Library	Spike protein	NA	NA	869	885	NA	6.81662	7.49985	7.32865	7.38802	0	0	0	0	-0.00488	0.0427	0.0882	0.165	0.227	0.996	-0.195	0.0176	0.143	0.00267	0.898	0.961	-0.025	0.764	1	0.197	0.00464	0.0126	0.00119	0.453306	0.851331	0.212	0.160981	0.775342	-0.0218	0.617055	0.927706	0.00924	0.915122	0.972996	0.0201
HCoV-NL63_S_NR-3012_91	HCoV-NL63	S	S	Overlapping Peptide Library	Spike protein	NA	NA	538	554	NA	7.33982	7.7879	7.6605	7.69349	1	4.76	0	0	-0.00506	0.0423	0.0877	0.00431	0.876	0.996	-0.162	0.0567	0.16	0.011	0.61	0.95	-0.0164	0.854	1	0.163	0.0222	0.0417	-0.00333	0.112359	0.525439	0.0164	0.929602	0.974103	-0.00247	0.964339	0.996222	-0.0852	0.445586	0.890032	-0.0361
HCoV-OC43_S_NR-3011_10	HCoV-OC43	S	S	Overlapping Peptide Library	Spike protein	NA	NA	55	71	NA	6.32384	6.94251	7.67208	7.69349	0	0	0	0	-0.00888	0.0197	0.056	-0.153	0.749	0.996	-0.197	0.0602	0.161	0.0115	0.67	0.95	-0.0438	0.678	1	0.311	0.00109	0.00739	0.00062	0.720733	0.960088	0.0331	0.837138	0.957272	-0.0257	0.593385	0.925408	0.0551	0.566827	0.919133	0.0338
SARS-CoV_N_NR-2670_46	SARS-CoV	N	N	Overlapping Peptide Library	Nucleocapsid protein	NA	NA	NA	NA	NA	7.14296	7.43463	7.4242	7.35755	3	14.29	0	0	-0.00836	0.0183	0.0545	-0.0496	0.767	0.996	-0.219	0.0146	0.143	0.0156	0.479	0.95	-0.0402	0.66	1	0.237	0.0024	0.00879	-0.000342	0.851405	0.973549	0.0358	0.833081	0.95693	-0.00794	0.874847	0.976343	-0.00451	0.964282	0.983394	0.0278
HCoV-OC43_S_NR-3011_34	HCoV-OC43	S	S	Overlapping Peptide Library	Spike protein	NA	NA	198	214	NA	6.39053	6.91886	7.22518	7.21917	0	0	0	0	-0.00792	0.0271	0.0674	0.015	0.879	0.996	-0.184	0.0836	0.165	0.0135	0.622	0.95	-0.019	0.858	1	0.293	0.00217	0.00833	-0.00132	0.554722	0.884346	-0.0718	0.728615	0.929583	-0.0119	0.846397	0.964964	-0.0326	0.79068	0.939607	-0.0211
HCoV-OC43_S_NR-3011_124	HCoV-OC43	S	S	Overlapping Peptide Library	Spike protein	NA	NA	737	753	NA	6.50465	7.01123	7.30627	7.34873	0	0	0	0	-0.00797	0.0281	0.0683	-0.134	0.722	0.996	-0.145	0.125	0.198	0.0155	0.529	0.95	0.00104	0.997	1	0.255	0.00302	0.00969	-0.000975	0.56611	0.886689	-0.0807	0.609491	0.889284	-0.0232	0.620096	0.927706	-0.0552	0.556585	0.919133	-0.0376
HCoV-OC43_S_NR-3011_126	HCoV-OC43	S	S	Overlapping Peptide Library	Spike protein	NA	NA	749	765	NA	6.9556	7.42626	7.55413	7.55459	0	0	0	0	-0.00508	0.0388	0.0841	0.0605	0.787	0.996	-0.194	0.0186	0.143	0.00724	0.723	0.95	-0.0191	0.819	1	0.18	0.00875	0.0194	-0.000408	0.72444	0.960088	0.182	0.106603	0.775342	-0.0293	0.364742	0.910085	0.084	0.201284	0.796414	0.121
HCoV-OC43_S_NR-3011_89	HCoV-OC43	S	S	Overlapping Peptide Library	Spike protein	NA	NA	527	543	NA	6.78136	7.63662	7.24033	7.2854	0	0	0	0	-0.00754	0.0287	0.0693	0.0788	0.882	0.996	-0.201	0.0453	0.153	0.00639	0.803	0.95	-0.0398	0.694	1	0.315	0.000615	0.00739	-0.00239	0.228424	0.713174	-0.225	0.223535	0.776158	-0.0768	0.1659	0.885451	-0.194	0.0852523	0.77059	-0.143
HCoV-OC43_S_NR-3011_181	HCoV-OC43	S	S	Overlapping Peptide Library	Spike protein	NA	NA	1075	1091	NA	6.8643	7.5157	7.37217	7.51964	0	0	0	0	-0.00675	0.0409	0.0864	0.0234	0.922	0.996	-0.165	0.0934	0.171	0.00907	0.723	0.95	-0.00733	0.937	1	0.265	0.00265	0.00908	-0.000168	0.962226	0.989537	-0.33	0.324912	0.790764	-0.0601	0.541325	0.92288	-0.142	0.472097	0.897383	-0.176
SARS-CoV_S_NR-2669_106	SARS-CoV	S	S	Overlapping Peptide Library	Spike protein	NA	NA	NA	NA	NA	5.94626	6.85798	7.11831	7.21432	0	0	0	0	-0.00818	0.0244	0.0639	0.0334	0.763	0.996	-0.195	0.0853	0.166	0.0203	0.488	0.95	-0.0119	0.914	1	0.362	0.000512	0.00739	0.00227	0.286574	0.755875	-0.0793	0.68338	0.923558	-0.0451	0.438201	0.914289	0.108	0.355567	0.869094	0.0688
HCoV-NL63_S_NR-3012_132	HCoV-NL63	S	S	Overlapping Peptide Library	Spike protein	NA	NA	783	799	NA	7.38765	7.76818	7.13946	7.07146	1	4.76	0	0	-0.00484	0.0493	0.095	-0.0708	0.672	0.996	-0.178	0.0359	0.153	0.00753	0.724	0.95	-0.0343	0.695	1	0.14	0.0435	0.0733	-0.000565	0.824782	0.973549	-0.2	0.405236	0.837102	0.0835	0.247298	0.885451	0.104	0.464672	0.897383	0.142
HCoV-NL63_S_NR-3012_119	HCoV-NL63	S	S	Overlapping Peptide Library	Spike protein	NA	NA	705	721	NA	7.03511	7.3443	7.56057	7.62936	0	0	0	0	-0.00455	0.0512	0.0973	-0.00352	0.924	0.996	-0.184	0.0187	0.143	0.00776	0.692	0.95	-0.0218	0.789	1	0.164	0.0119	0.0245	-0.00257	0.164054	0.639937	-0.216	0.204774	0.776158	-0.0115	0.814844	0.963738	-0.0733	0.461005	0.897383	-0.0816
HCoV-NL63_S_NR-3012_79	HCoV-NL63	S	S	Overlapping Peptide Library	Spike protein	NA	NA	466	482	NA	7.37403	7.70044	7.32477	7.49586	2	9.52	0	0	-0.00486	0.048	0.0937	-0.192	0.125	0.996	-0.178	0.0324	0.152	0.00925	0.657	0.95	-0.00527	0.951	1	0.166	0.0164	0.0326	-0.00809	0.00393033	0.126615	0.217	0.338145	0.793171	-0.00638	0.923069	0.989221	0.144	0.284361	0.840311	0.204
HCoV-OC43_S_NR-3011_122	HCoV-OC43	S	S	Overlapping Peptide Library	Spike protein	NA	NA	725	741	NA	7.38761	7.70044	7.56648	7.56224	2	9.52	0	0	-0.00644	0.0329	0.0754	-0.105	0.708	0.996	-0.196	0.014	0.143	0.0134	0.496	0.95	-0.0198	0.813	1	0.188	0.00574	0.0144	0.000734	0.631804	0.917244	0.00689	0.961305	0.981728	-0.0451	0.29478	0.885451	0.0582	0.49415	0.897513	0.015
SARS-CoV_S_NR-2669_38	SARS-CoV	S	S	Overlapping Peptide Library	Spike protein	NA	NA	NA	NA	NA	5.94097	6.96578	7.53899	7.5157	0	0	0	0	-0.00884	0.028	0.0683	-0.338	0.271	0.996	-0.194	0.0908	0.168	0.023	0.44	0.95	-0.0238	0.835	1	0.336	0.0013	0.00741	0.00254	0.192079	0.669835	-0.0984	0.577763	0.889284	-0.0217	0.678045	0.934356	0.013	0.901306	0.972282	0.0199
HCoV-NL63_S_NR-3012_74	HCoV-NL63	S	S	Overlapping Peptide Library	Spike protein	NA	NA	436	452	NA	7.2313	7.66534	7.32121	7.39232	1	4.76	0	0	-0.00461	0.0441	0.0901	-0.0652	0.611	0.996	-0.198	0.0148	0.143	0.00895	0.657	0.95	-0.022	0.789	1	0.17	0.0111	0.0232	-0.00111	0.521576	0.874667	0.117	0.466233	0.855373	-0.0367	0.443678	0.914289	0.0532	0.576624	0.919133	0.0282
HCoV-OC43_S_NR-3011_109	HCoV-OC43	S	S	Overlapping Peptide Library	Spike protein	NA	NA	647	663	NA	7.36859	7.75489	7.61653	7.56224	2	9.52	0	0	-0.00772	0.0285	0.069	-0.197	0.606	0.996	-0.188	0.0231	0.146	0.0138	0.497	0.95	-0.041	0.633	1	0.209	0.004	0.0115	-0.00347	0.0368587	0.343425	-0.00939	0.947388	0.979452	0.0101	0.811897	0.963738	0.0812	0.344756	0.869094	0.114
SARS-CoV_N_NR-2670_50	SARS-CoV	N	N	Overlapping Peptide Library	Nucleocapsid protein	NA	NA	NA	NA	NA	7.01641	7.87958	7.5805	7.62571	1	4.76	0	0	-0.00667	0.0346	0.0782	0.016	0.912	0.996	-0.145	0.19	0.259	0.00903	0.75	0.95	0.0387	0.745	1	0.292	0.00262	0.00908	0.000998	0.533058	0.876602	0.0693	0.640658	0.905181	0.00354	0.935824	0.989221	0.114	0.208621	0.796414	0.0872
HCoV-NL63_S_NR-3012_73	HCoV-NL63	S	S	Overlapping Peptide Library	Spike protein	NA	NA	430	446	NA	7.09759	7.67243	7.4523	7.57365	0	0	0	0	-0.00452	0.059	0.109	0.00615	0.954	0.996	-0.189	0.0259	0.148	0.00626	0.772	0.95	-0.0262	0.766	1	0.197	0.00634	0.0154	0.000113	0.964577	0.991017	0.0291	0.902381	0.968303	-0.000916	0.989635	0.997957	-0.0387	0.784188	0.939607	-0.0193
SARS-CoV_S_NR-2669_143	SARS-CoV	S	S	Overlapping Peptide Library	Spike protein	NA	NA	NA	NA	NA	6.33719	7.21917	6.88122	6.94837	0	0	0	0	-0.0084	0.0267	0.0669	-0.188	0.481	0.996	-0.182	0.0868	0.167	0.0251	0.36	0.95	-0.0154	0.88	1	0.288	0.00248	0.00896	-0.0116	6.41027e-07	0.000348398	-0.374	0.0105096	0.775342	-0.097	0.0217961	0.885451	-0.251	0.00484161	0.371629	-0.188
SARS-CoV_M_NR-2671_25	SARS-CoV	M	M	Overlapping Peptide Library	Membrane protein	NA	NA	NA	NA	NA	7.04981	7.62936	6.36275	6.77479	1	4.76	0	0	-0.00634	0.045	0.091	-0.0972	0.565	0.996	-0.148	0.165	0.235	0.0136	0.624	0.95	0.018	0.876	1	0.276	0.0035	0.0106	0.00704	0.474533	0.851331	-1.22	0.193873	0.776158	0.227	0.406734	0.914289	0.385	0.479189	0.897383	0.453
HCoV-NL63_S_NR-3012_49	HCoV-NL63	S	S	Overlapping Peptide Library	Spike protein	NA	NA	287	303	NA	6.97602	7.55459	7.41575	7.59619	1	4.76	0	0	-0.00693	0.0408	0.0864	0.0642	0.897	0.996	-0.195	0.0423	0.153	0.00663	0.79	0.95	-0.00983	0.911	1	0.285	0.00107	0.00739	-0.00298	0.311547	0.762729	-0.346	0.212085	0.776158	-0.0598	0.459107	0.914289	-0.247	0.13776	0.796414	-0.203
SARS-CoV_S_NR-2669_119	SARS-CoV	S	S	Overlapping Peptide Library	Spike protein	NA	NA	NA	NA	NA	6.96041	7.71425	3.86096	5.93074	2	9.52	0	0	-0.00915	0.0307	0.0722	0.0618	0.625	0.996	-0.122	0.229	0.298	0.0246	0.359	0.95	-0.026	0.8	1	0.274	0.00355	0.0107	-0.0217	0.243318	0.714801	1.5	0.380955	0.828114	0.134	0.78927	0.963542	1.18	0.250591	0.81565	1.63
HCoV-NL63_S_NR-3012_31	HCoV-NL63	S	S	Overlapping Peptide Library	Spike protein	NA	NA	181	197	NA	6.95164	7.45943	7.6186	7.59246	0	0	0	0	-0.00684	0.0448	0.091	-0.0332	0.962	0.996	-0.152	0.123	0.197	0.00629	0.809	0.95	0.00183	0.992	1	0.25	0.00461	0.0125	-0.00245	0.211285	0.711043	0.0318	0.857596	0.958245	-0.0766	0.160138	0.885451	-0.0979	0.359139	0.869094	-0.125
HCoV-OC43_S_NR-3011_82	HCoV-OC43	S	S	Overlapping Peptide Library	Spike protein	NA	NA	485	501	NA	7.00185	7.40088	7.52527	7.47978	0	0	0	0	-0.00645	0.0305	0.0721	0.014	0.922	0.996	-0.194	0.0192	0.143	0.00804	0.696	0.95	-0.0139	0.87	1	0.205	0.00406	0.0115	-0.000118	0.933	0.983823	0.216	0.114657	0.775342	0.0458	0.249552	0.885451	0.183	0.0310229	0.611952	0.194
HCoV-OC43_S_NR-3011_138	HCoV-OC43	S	S	Overlapping Peptide Library	Spike protein	NA	NA	821	837	NA	6.82841	7.36194	7.58571	7.53528	0	0	0	0	-0.00651	0.0323	0.0745	-0.00429	0.953	0.996	-0.199	0.0179	0.143	0.00654	0.756	0.95	-0.0278	0.74	1	0.224	0.00227	0.0085	0.00127	0.449656	0.851331	-0.00526	0.972898	0.98928	-0.0506	0.281515	0.885451	-0.0243	0.791584	0.939607	-0.0415
HCoV-OC43_S_NR-3011_185	HCoV-OC43	S	S	Overlapping Peptide Library	Spike protein	NA	NA	1099	1115	NA	7.37982	7.60733	7.40369	7.52356	2	9.52	0	0	-0.00542	0.0501	0.0958	-0.0565	0.719	0.996	-0.16	0.0646	0.161	0.0157	0.478	0.95	-0.0178	0.846	1	0.18	0.0143	0.029	0.000609	0.769917	0.972009	-0.37	0.0717565	0.775342	-0.0704	0.232253	0.885451	-0.0544	0.637067	0.932021	-0.0906
HCoV-NL63_S_NR-3012_42	HCoV-NL63	S	S	Overlapping Peptide Library	Spike protein	NA	NA	247	263	NA	7.08965	7.63662	7.4772	7.45533	0	0	0	0	-0.00501	0.0694	0.12	-0.0149	0.976	0.996	-0.168	0.0815	0.165	0.00349	0.892	0.961	-0.0101	0.923	1	0.211	0.0109	0.0229	-0.00299	0.0186183	0.217614	-0.0702	0.51295	0.858229	-0.0476	0.147608	0.885451	0.0144	0.81974	0.950941	0.053
HCoV-NL63_S_NR-3012_44	HCoV-NL63	S	S	Overlapping Peptide Library	Spike protein	NA	NA	258	274	NA	7.00213	7.51175	6.67909	6.66534	0	0	0	0	-0.0061	0.0255	0.0657	-0.0405	0.964	0.996	-0.205	0.00845	0.143	0.0018	0.925	0.968	-0.0329	0.671	1	0.209	0.00178	0.00794	-0.00373	0.205654	0.696404	-0.289	0.287287	0.776158	-0.123	0.13527	0.885451	-0.205	0.206988	0.796414	-0.205
HCoV-NL63_S_NR-3012_155	HCoV-NL63	S	S	Overlapping Peptide Library	Spike protein	NA	NA	920	936	NA	8.40633	8.41574	7.80944	7.85798	10	47.62	0	0	0.002	0.117	0.171	0.0279	0.55	0.996	0.0248	0.232	0.3	0.00539	0.351	0.95	0.0208	0.405	1	0.0143	0.534	0.615	-5.39e-05	0.976101	0.997366	-0.192	0.262588	0.776158	-0.00728	0.883698	0.980811	0.0248	0.803504	0.94257	-0.0266
SARS-CoV_S_NR-2669_116	SARS-CoV	S	S	Overlapping Peptide Library	Spike protein	NA	NA	NA	NA	NA	6.07293	6.91886	7.47805	7.43463	1	4.76	0	0	-0.0101	0.0278	0.0682	-0.154	0.731	0.996	-0.22	0.0884	0.167	0.02	0.549	0.95	-0.0491	0.709	1	0.359	0.00209	0.0082	-0.000753	0.677989	0.937556	-0.149	0.382995	0.828114	-0.0172	0.7316	0.946663	0.00521	0.958407	0.983394	0.0239
HCoV-NL63_S_NR-3012_51	HCoV-NL63	S	S	Overlapping Peptide Library	Spike protein	NA	NA	299	315	NA	7.18285	7.53916	7.24318	7.33092	0	0	0	0	-0.0046	0.048	0.0937	-0.0447	0.84	0.996	-0.185	0.0206	0.146	0.00572	0.773	0.95	-0.0105	0.898	1	0.169	0.0108	0.0227	-0.00445	0.0860237	0.472099	0.0364	0.873274	0.962883	-0.0529	0.440326	0.914289	-0.0945	0.48925	0.897513	-0.0719
HCoV-NL63_S_NR-3012_22	HCoV-NL63	S	S	Overlapping Peptide Library	Spike protein	NA	NA	127	143	NA	6.96508	7.44708	7.23508	7.37069	1	4.76	0	0	-0.0052	0.0478	0.0936	0.0838	0.656	0.996	-0.19	0.0341	0.153	0.00311	0.892	0.961	0.0198	0.831	1	0.253	0.0014	0.00751	0.00291	0.224062	0.713174	0.328	0.146131	0.775342	-0.119	0.0814904	0.885451	0.178	0.17999	0.796414	0.143
SARS-CoV_M_NR-2671_1	SARS-CoV	M	M	Overlapping Peptide Library	Membrane protein	NA	NA	NA	NA	NA	7.37691	7.69349	7.12243	7.43463	3	14.29	0	0	-0.00858	0.0322	0.0745	-0.171	0.624	0.996	-0.182	0.0831	0.165	0.0207	0.444	0.95	0.00203	0.997	1	0.31	0.00128	0.00739	0.0038	0.747424	0.96208	-0.058	0.95777	0.98124	0.0684	0.833604	0.96444	0.429	0.51267	0.899331	0.38
SARS-CoV_N_NR-2670_56	SARS-CoV	N	N	Overlapping Peptide Library	Nucleocapsid protein	NA	NA	NA	NA	NA	6.96816	7.33539	7.13041	7.07146	1	4.76	0	0	-0.00901	0.0227	0.0621	0.0125	0.681	0.996	-0.176	0.0634	0.161	0.0209	0.384	0.95	-0.0453	0.64	1	0.24	0.0042	0.0118	-0.00159	0.491247	0.856052	-0.151	0.481725	0.857658	-0.061	0.341636	0.906921	0.114	0.372186	0.875985	0.153
SARS-CoV_S_NR-2669_67	SARS-CoV	S	S	Overlapping Peptide Library	Spike protein	NA	NA	NA	NA	NA	6.11469	6.84549	6.62324	6.78136	1	4.76	0	0	-0.0104	0.0232	0.0623	-0.0817	0.524	0.996	-0.196	0.112	0.187	0.0361	0.262	0.95	-0.016	0.888	1	0.301	0.00578	0.0144	-0.00331	0.305044	0.762729	-0.524	0.0914513	0.775342	-0.224	0.0206141	0.885451	-0.0209	0.904619	0.972282	-0.0491
HCoV-OC43_S_NR-3011_154	HCoV-OC43	S	S	Overlapping Peptide Library	Spike protein	NA	NA	917	933	NA	6.88431	7.37504	7.06462	7.36632	0	0	0	0	-0.00441	0.051	0.0972	0.0769	0.598	0.996	-0.196	0.0133	0.143	0.00695	0.724	0.95	-0.00175	0.985	1	0.168	0.0104	0.022	-0.0034	0.730626	0.960401	0.586	0.525967	0.861033	-0.593	0.0436553	0.885451	-0.778	0.16778	0.796414	-0.813
SARS-CoV_S_NR-2669_155	SARS-CoV	S	S	Overlapping Peptide Library	Spike protein	NA	NA	NA	NA	NA	6.41388	7.03342	7.18481	7.20945	0	0	0	0	-0.00869	0.0307	0.0722	-0.36	0.272	0.996	-0.179	0.0884	0.167	0.0256	0.346	0.95	-0.0091	0.924	1	0.27	0.00399	0.0115	-0.00201	0.365682	0.800231	-0.316	0.136199	0.775342	-0.0674	0.27598	0.885451	-0.0293	0.808605	0.945112	-0.0207
HCoV-OC43_S_NR-3011_53	HCoV-OC43	S	S	Overlapping Peptide Library	Spike protein	NA	NA	312	328	NA	6.40183	7.49185	7.0974	7.08746	0	0	0	0	-0.00705	0.0377	0.0821	0.187	0.553	0.996	-0.221	0.0321	0.152	0.00585	0.824	0.95	-0.0594	0.57	1	0.309	0.000872	0.00739	-0.00139	0.481631	0.854088	-0.174	0.345299	0.793171	-0.0771	0.168236	0.885451	-0.148	0.183353	0.796414	-0.0931
SARS-CoV_M_NR-2671_26	SARS-CoV	M	M	Overlapping Peptide Library	Membrane protein	NA	NA	NA	NA	NA	6.59579	7.00562	6.57158	6.85175	1	4.76	0	0	-0.00644	0.039	0.0844	-0.0161	0.795	0.996	-0.147	0.139	0.213	0.0174	0.501	0.95	0.0106	0.925	1	0.279	0.0018	0.00794	-0.00514	0.303348	0.762729	-0.929	0.0568287	0.775342	-0.237	0.0958098	0.885451	-0.121	0.6559	0.935385	-0.232
HCoV-NL63_S_NR-3012_7	HCoV-NL63	S	S	Overlapping Peptide Library	Spike protein	NA	NA	37	53	NA	7.1371	7.44708	6.35085	7.21432	1	4.76	0	0	-0.00466	0.0455	0.091	-0.0722	0.591	0.996	-0.187	0.0223	0.146	0.00703	0.729	0.95	0.00348	0.968	1	0.188	0.00614	0.015	0.001	0.867337	0.973549	0.54	0.341028	0.793171	-0.176	0.296695	0.885451	1.18	0.00268733	0.371629	0.491
SARS-CoV_E_NR-2672_8	SARS-CoV	E	E	Overlapping Peptide Library	Envelope protein	NA	NA	NA	NA	NA	6.6286	7.57743	6.74721	6.67243	1	4.76	0	0	-0.00805	0.0296	0.0707	-0.082	0.741	0.996	-0.179	0.0691	0.161	0.0183	0.469	0.95	-0.000387	0.984	1	0.316	0.000567	0.00739	-0.00301	0.103929	0.514818	0.0736	0.654273	0.911668	-0.0704	0.162786	0.885451	-0.0208	0.830567	0.951666	0.0301
SARS-CoV_S_NR-2669_137	SARS-CoV	S	S	Overlapping Peptide Library	Spike protein	NA	NA	NA	NA	NA	6.56401	7.64386	7.30543	7.37504	1	4.76	0	0	-0.00899	0.0264	0.0663	0.038	0.87	0.996	-0.215	0.0664	0.161	0.0144	0.633	0.95	-0.0128	0.907	1	0.382	0.000438	0.00739	-0.00144	0.362215	0.800231	0.138	0.347758	0.793171	0.0223	0.606201	0.927706	-0.0435	0.615249	0.932021	0.0351
HCoV-NL63_S_NR-3012_24	HCoV-NL63	S	S	Overlapping Peptide Library	Spike protein	NA	NA	139	155	NA	7.05079	7.41363	7.36024	7.43463	1	4.76	0	0	-0.00658	0.0307	0.0722	0.026	0.99	0.996	-0.19	0.0186	0.143	0.00048	0.984	0.994	-0.00987	0.896	1	0.242	0.000797	0.00739	-0.00325	0.158808	0.626376	-0.0132	0.948926	0.979452	-0.0386	0.532291	0.92288	-0.0317	0.796425	0.940673	-0.0341
HCoV-NL63_S_NR-3012_152	HCoV-NL63	S	S	Overlapping Peptide Library	Spike protein	NA	NA	903	919	NA	7.30243	7.59246	7.59766	7.66534	1	4.76	0	0	-0.0046	0.0612	0.112	-0.123	0.465	0.996	-0.171	0.0383	0.153	0.00587	0.779	0.95	0.00276	0.971	1	0.161	0.0191	0.0369	-5.8e-05	0.984757	0.997605	-0.32	0.268301	0.776158	-0.106	0.219734	0.885451	-0.154	0.367377	0.875985	-0.247
SARS-CoV_S_NR-2669_105	SARS-CoV	S	S	Overlapping Peptide Library	Spike protein	NA	NA	NA	NA	NA	7.00199	7.69697	5.4456	6.14975	3	14.29	0	0	-0.00939	0.0318	0.0738	0.0873	0.726	0.996	-0.158	0.182	0.25	0.0211	0.5	0.95	0.0137	0.925	1	0.361	0.00108	0.00739	0.0026	0.836179	0.973549	1.16	0.329911	0.793171	0.0639	0.853902	0.966801	0.128	0.853978	0.956984	0.452
HCoV-OC43_S_NR-3011_177	HCoV-OC43	S	S	Overlapping Peptide Library	Spike protein	NA	NA	1052	1068	NA	6.79021	7.54689	7.20992	7.2854	0	0	0	0	-0.00657	0.0452	0.091	0.0905	0.785	0.996	-0.181	0.0671	0.161	0.00969	0.705	0.95	-0.0106	0.913	1	0.269	0.00238	0.00876	-0.00175	0.486628	0.856052	-0.491	0.0490026	0.775342	-0.114	0.113049	0.885451	-0.243	0.0942718	0.788257	-0.225
SARS-CoV_S_NR-2669_136	SARS-CoV	S	S	Overlapping Peptide Library	Spike protein	NA	NA	NA	NA	NA	7.43668	7.75154	6.79032	6.83289	5	23.81	0	0	-0.00794	0.031	0.0726	-0.22	0.398	0.996	-0.171	0.0546	0.159	0.0257	0.256	0.95	-0.0234	0.798	1	0.251	0.00169	0.00784	-0.00278	0.447363	0.851331	-0.394	0.254304	0.776158	-0.00866	0.931097	0.989221	0.18	0.3769	0.875985	0.201
SARS-CoV_S_NR-2669_123	SARS-CoV	S	S	Overlapping Peptide Library	Spike protein	NA	NA	NA	NA	NA	6.34303	6.78136	6.77897	6.69349	0	0	0	0	-0.00931	0.0231	0.0623	-0.169	0.625	0.996	-0.195	0.089	0.168	0.0215	0.468	0.95	-0.0122	0.909	1	0.37	0.000516	0.00739	-0.00343	0.0814591	0.456423	-0.395	0.0359644	0.775342	-0.0251	0.627756	0.928395	0.109	0.300665	0.849669	0.0565
HCoV-NL63_S_NR-3012_114	HCoV-NL63	S	S	Overlapping Peptide Library	Spike protein	NA	NA	675	691	NA	7.29628	7.66888	7.65947	7.59991	1	4.76	0	0	-0.00493	0.0512	0.0973	-0.0341	0.932	0.996	-0.178	0.0309	0.152	0.00511	0.805	0.95	-0.0167	0.845	1	0.149	0.0284	0.0516	-0.000854	0.559688	0.885818	-0.0663	0.625936	0.895847	-0.0325	0.425005	0.914289	0.0294	0.71539	0.936903	0.014
HCoV-OC43_S_NR-3011_85	HCoV-OC43	S	S	Overlapping Peptide Library	Spike protein	NA	NA	503	519	NA	6.93293	7.62936	7.07239	7.03342	1	4.76	0	0	-0.00743	0.0391	0.0844	0.147	0.653	0.996	-0.192	0.0483	0.156	0.0133	0.592	0.95	-0.0171	0.852	1	0.296	0.000855	0.00739	-0.00266	0.341855	0.790632	-0.26	0.31976	0.788162	-0.138	0.0864153	0.885451	-0.28	0.0827215	0.77059	-0.314
HCoV-NL63_S_NR-3012_143	HCoV-NL63	S	S	Overlapping Peptide Library	Spike protein	NA	NA	849	865	NA	7.81518	7.96578	7.78964	7.84549	3	14.29	0	0	-0.0039	0.0673	0.119	0.00473	0.939	0.996	-0.133	0.054	0.159	0.00608	0.727	0.95	0.00383	0.954	1	0.112	0.049	0.0808	-0.00123	0.361364	0.800231	0.0832	0.504884	0.858229	0.00315	0.931799	0.989221	0.132	0.0893232	0.77059	0.0982
HCoV-OC43_S_NR-3011_213	HCoV-OC43	S	S	Overlapping Peptide Library	Spike protein	NA	NA	1267	1283	NA	7.29628	7.69697	7.65784	7.65464	2	9.52	0	0	-0.00418	0.0714	0.123	-0.0268	0.825	0.996	-0.178	0.0322	0.152	0.0099	0.637	0.95	-0.00259	0.978	1	0.184	0.00858	0.0192	0.00138	0.469367	0.851331	-0.174	0.332332	0.793171	-0.0808	0.13845	0.885451	-0.084	0.427672	0.886643	-0.111
HCoV-NL63_S_NR-3012_14	HCoV-NL63	S	S	Overlapping Peptide Library	Spike protein	NA	NA	79	95	NA	7.07245	7.62205	7.35989	7.33985	2	9.52	0	0	-0.00455	0.0634	0.114	0.0265	0.911	0.996	-0.202	0.0181	0.143	0.00615	0.773	0.95	-0.000283	0.998	1	0.213	0.00337	0.0106	-0.000258	0.89368	0.976006	0.223	0.227087	0.776158	-0.0271	0.613434	0.927706	0.0735	0.494237	0.897513	0.0819
HCoV-OC43_S_NR-3011_149	HCoV-OC43	S	S	Overlapping Peptide Library	Spike protein	NA	NA	887	903	NA	6.62774	7.43463	7.34383	7.47573	0	0	0	0	-0.00703	0.041	0.0865	0.11	0.772	0.996	-0.195	0.0443	0.153	0.00967	0.697	0.95	-0.0318	0.741	1	0.278	0.00142	0.00751	-0.00173	0.581669	0.893043	-0.108	0.709624	0.925445	-0.101	0.254097	0.885451	-0.223	0.208151	0.796414	-0.205
HCoV-NL63_S_NR-3012_23	HCoV-NL63	S	S	Overlapping Peptide Library	Spike protein	NA	NA	133	149	NA	7.01565	7.47573	7.22694	7.29002	2	9.52	0	0	-0.00595	0.0546	0.103	0.018	0.896	0.996	-0.151	0.148	0.22	0.0112	0.679	0.95	0.0303	0.786	1	0.267	0.00374	0.011	-0.00594	0.0526836	0.372316	-0.0953	0.720497	0.927738	-0.135	0.10411	0.885451	-0.0771	0.626436	0.932021	-0.202
HCoV-NL63_S_NR-3012_9	HCoV-NL63	S	S	Overlapping Peptide Library	Spike protein	NA	NA	49	65	NA	6.87162	7.43463	7.61336	7.69349	1	4.76	0	0	-0.00651	0.0473	0.0932	0.242	0.395	0.996	-0.194	0.0439	0.153	0.00384	0.879	0.96	-0.0185	0.844	1	0.301	0.000627	0.00739	-0.00043	0.870417	0.973549	-0.0227	0.926244	0.974103	-0.0242	0.740303	0.947331	-0.0261	0.858034	0.958564	-0.0329
HCoV-NL63_S_NR-3012_43	HCoV-NL63	S	S	Overlapping Peptide Library	Spike protein	NA	NA	252	268	NA	7.31861	7.70044	7.39142	7.40088	2	9.52	0	0	-0.00437	0.0642	0.115	-0.101	0.31	0.996	-0.18	0.0312	0.152	0.00766	0.716	0.95	-0.00105	0.99	1	0.183	0.00928	0.0203	-0.00416	0.0439218	0.358695	-0.0811	0.649549	0.910265	-0.0496	0.355299	0.910085	-0.0487	0.646059	0.935385	-0.0545
HCoV-OC43_S_NR-3011_13	HCoV-OC43	S	S	Overlapping Peptide Library	Spike protein	NA	NA	73	89	NA	6.09745	7.43045	7.0115	7.09803	0	0	0	0	-0.00727	0.0316	0.0737	0.206	0.386	0.996	-0.239	0.0284	0.15	0.00695	0.799	0.95	-0.0393	0.718	1	0.384	0.000139	0.00739	-0.00297	0.16861	0.647631	0.0418	0.829538	0.95693	-0.0335	0.563131	0.92288	-0.0982	0.400386	0.88321	-0.0518
SARS-CoV_S_NR-2669_154	SARS-CoV	S	S	Overlapping Peptide Library	Spike protein	NA	NA	NA	NA	NA	6.81245	7.2384	7.46118	7.41785	1	4.76	0	0	-0.00666	0.0369	0.0811	0.0551	0.742	0.996	-0.243	0.0092	0.143	0.0162	0.476	0.95	-0.046	0.625	1	0.22	0.00518	0.0133	0.00435	0.00856012	0.168366	-0.0616	0.649175	0.910265	0.0239	0.553486	0.92288	0.221	0.0139459	0.505317	0.145
HCoV-OC43_S_NR-3011_51	HCoV-OC43	S	S	Overlapping Peptide Library	Spike protein	NA	NA	300	316	NA	6.9774	7.55459	7.18336	7.2384	0	0	0	0	-0.00534	0.0454	0.091	0.0494	0.765	0.996	-0.138	0.123	0.197	0.00987	0.667	0.95	0.0148	0.881	1	0.198	0.0102	0.0218	-0.00167	0.33135	0.777468	-0.0847	0.592765	0.889284	-0.00976	0.834902	0.96444	0.0258	0.782705	0.939607	-0.0313
SARS-CoV_N_NR-2670_23	SARS-CoV	N	N	Overlapping Peptide Library	Nucleocapsid protein	NA	NA	NA	NA	NA	6.75862	7.25739	6.93571	6.88874	0	0	0	0	-0.00811	0.0405	0.086	-0.0343	0.802	0.996	-0.149	0.15	0.222	0.0178	0.511	0.95	-0.0097	0.921	1	0.255	0.00619	0.0151	-0.00485	0.0142471	0.196033	0.0546	0.740025	0.93389	-0.0465	0.348152	0.910085	-0.0154	0.874857	0.964528	0.0416
SARS-CoV_S_NR-2669_8	SARS-CoV	S	S	Overlapping Peptide Library	Spike protein	NA	NA	NA	NA	NA	6.75006	7.17991	6.2767	6.2384	3	14.29	0	0	-0.0102	0.0556	0.103	-0.223	0.378	0.996	-0.138	0.282	0.355	0.0451	0.191	0.95	0.0253	0.87	1	0.219	0.0534	0.087	-0.00398	0.432753	0.851331	-0.253	0.59037	0.889284	-0.196	0.172034	0.885451	0.0882	0.750918	0.939607	0.13
HCoV-NL63_S_NR-3012_77	HCoV-NL63	S	S	Overlapping Peptide Library	Spike protein	NA	NA	454	470	NA	7.14347	7.51964	7.57913	7.65105	1	4.76	0	0	-0.00415	0.0778	0.129	0.0518	0.792	0.996	-0.2	0.0137	0.143	0.00816	0.686	0.95	-0.0242	0.771	1	0.161	0.0155	0.031	-0.00056	0.778209	0.973549	-0.102	0.583992	0.889284	-0.07	0.215335	0.885451	-0.0906	0.414666	0.88321	-0.126
HCoV-NL63_S_NR-3012_120	HCoV-NL63	S	S	Overlapping Peptide Library	Spike protein	NA	NA	711	727	NA	7.19525	7.34873	6.84492	7.03892	0	0	0	0	-0.0037	0.0669	0.118	-0.12	0.407	0.996	-0.124	0.0577	0.16	0.00769	0.645	0.95	0.00734	0.911	1	0.171	0.00284	0.00939	0.000485	0.882195	0.973549	-0.765	0.0228115	0.775342	-0.242	0.0164267	0.885451	-0.418	0.0338826	0.624244	-0.539
SARS-CoV_S_NR-2669_61	SARS-CoV	S	S	Overlapping Peptide Library	Spike protein	NA	NA	NA	NA	NA	5.65215	6.64386	7.19521	7.26679	2	9.52	0	0	-0.00802	0.0565	0.105	0.155	0.612	0.996	-0.224	0.0862	0.167	0.0199	0.558	0.95	-0.058	0.67	1	0.347	0.00303	0.00969	-0.00279	0.415989	0.842048	0.343	0.287407	0.776158	0.137	0.160309	0.885451	0.126	0.505306	0.898275	0.263
HCoV-NL63_S_NR-3012_38	HCoV-NL63	S	S	Overlapping Peptide Library	Spike protein	NA	NA	223	239	NA	7.26126	7.48382	6.95848	7.05528	2	9.52	0	0	-0.00424	0.0734	0.124	-0.0239	0.945	0.996	-0.18	0.0297	0.151	0.0033	0.873	0.96	-0.014	0.87	1	0.17	0.0134	0.0272	-0.00239	0.189694	0.669835	0.539	0.00480387	0.775342	0.0225	0.644902	0.932167	0.327	0.00417162	0.371629	0.34
HCoV-NL63_S_NR-3012_13	HCoV-NL63	S	S	Overlapping Peptide Library	Spike protein	NA	NA	73	89	NA	7.04257	7.33539	7.41928	7.36632	2	9.52	0	0	-0.00549	0.0784	0.129	0.159	0.383	0.996	-0.164	0.113	0.187	0.00715	0.792	0.95	0.00769	0.945	1	0.26	0.00441	0.0122	-0.000319	0.816952	0.973549	0.136	0.297177	0.780574	0.00722	0.849796	0.964964	0.0988	0.207869	0.796414	0.1
SARS-CoV_M_NR-2671_21	SARS-CoV	M	M	Overlapping Peptide Library	Membrane protein	NA	NA	NA	NA	NA	7.30088	7.62936	7.07345	7.11374	2	9.52	0	0	-0.00603	0.0521	0.0988	0.102	0.646	0.996	-0.185	0.0321	0.152	0.0158	0.469	0.95	-0.000809	0.99	1	0.246	0.00139	0.00751	0.000184	0.928337	0.983823	-0.112	0.5584	0.882899	-0.0264	0.641238	0.932167	0.103	0.370031	0.875985	0.0917
HCoV-NL63_S_NR-3012_108	HCoV-NL63	S	S	Overlapping Peptide Library	Spike protein	NA	NA	640	656	NA	7.2361	7.53916	6.94884	6.92481	1	4.76	0	0	-0.0041	0.0741	0.125	-0.0465	0.823	0.996	-0.187	0.0208	0.146	0.00425	0.835	0.95	-0.0074	0.931	1	0.172	0.011	0.0229	-0.00153	0.6017	0.905741	-0.534	0.0643994	0.775342	-0.158	0.065818	0.885451	-0.0283	0.860657	0.959522	-0.119
HCoV-NL63_S_NR-3012_126	HCoV-NL63	S	S	Overlapping Peptide Library	Spike protein	NA	NA	747	763	NA	7.32374	7.56224	7.57841	7.62936	0	0	0	0	-0.00413	0.0503	0.0962	0.162	0.491	0.996	-0.153	0.00927	0.143	0.000228	0.995	0.998	-0.00866	0.886	1	0.127	0.00948	0.0205	-0.000125	0.953073	0.987571	0.241	0.233232	0.776158	0.018	0.759108	0.95107	0.0861	0.4659	0.897383	0.108
HCoV-OC43_S_NR-3011_166	HCoV-OC43	S	S	Overlapping Peptide Library	Spike protein	NA	NA	988	1004	NA	7.03071	7.60363	7.43526	7.49985	0	0	0	0	-0.00509	0.106	0.16	0.101	0.626	0.996	-0.149	0.163	0.234	0.00768	0.789	0.95	-0.000361	0.997	1	0.222	0.017	0.0334	-0.000251	0.870294	0.973549	-0.252	0.0939011	0.775342	-0.0996	0.0315113	0.885451	-0.0584	0.495473	0.897513	-0.089
SARS-CoV_N_NR-2670_6	SARS-CoV	N	N	Overlapping Peptide Library	Nucleocapsid protein	NA	NA	NA	NA	NA	6.34227	7	7.11045	7.04439	0	0	0	0	-0.00744	0.0372	0.0816	0.0641	0.844	0.996	-0.196	0.0532	0.159	0.0118	0.648	0.95	0.00603	0.965	1	0.358	0.00018	0.00739	0.00155	0.463753	0.851331	0.0361	0.853601	0.958245	-0.00842	0.884592	0.980811	0.0875	0.455067	0.894498	0.0738
HCoV-NL63_S_NR-3012_57	HCoV-NL63	S	S	Overlapping Peptide Library	Spike protein	NA	NA	335	351	NA	6.94883	7.49185	6.97303	7.09803	0	0	0	0	-0.00443	0.0651	0.116	0.019	0.9	0.996	-0.213	0.00858	0.143	0.00809	0.685	0.95	-0.024	0.766	1	0.208	0.00245	0.00889	-0.00103	0.812134	0.973549	-0.182	0.653428	0.911668	-0.0963	0.427996	0.914289	-0.203	0.403823	0.88321	-0.235
SARS-CoV_S_NR-2669_60	SARS-CoV	S	S	Overlapping Peptide Library	Spike protein	NA	NA	NA	NA	NA	4.68486	6.26679	5.41955	5.83289	0	0	0	0	-0.00908	0.0476	0.0934	-0.118	0.21	0.996	-0.132	0.331	0.401	0.064	0.085	0.95	0.0838	0.575	1	0.3	0.0125	0.0255	-0.00197	0.821184	0.973549	-0.714	0.385578	0.828114	-0.335	0.179806	0.885451	0.0391	0.935444	0.983393	-0.0644
SARS-CoV_N_NR-2670_25	SARS-CoV	N	N	Overlapping Peptide Library	Nucleocapsid protein	NA	NA	NA	NA	NA	7.98609	8.51964	7.58811	7.53916	11	52.38	0	0	-0.00494	0.0843	0.135	-0.0601	0.449	0.996	-0.173	0.0828	0.165	0.0279	0.28	0.95	0.0193	0.853	1	0.193	0.0209	0.0399	-0.00103	0.37842	0.815159	-0.169	0.132865	0.775342	-0.0397	0.226856	0.885451	-0.0931	0.160575	0.796414	-0.0956
HCoV-NL63_S_NR-3012_45	HCoV-NL63	S	S	Overlapping Peptide Library	Spike protein	NA	NA	264	280	NA	7.11848	7.58496	7.55635	7.7879	1	4.76	0	0	-0.00398	0.088	0.14	0.0503	0.727	0.996	-0.177	0.0308	0.152	0.0105	0.615	0.95	-0.017	0.845	1	0.178	0.0101	0.0216	-0.000892	0.804626	0.973549	-0.323	0.342709	0.793171	-0.114	0.262259	0.885451	-0.208	0.306368	0.849669	-0.237
SARS-CoV_S_NR-2669_149	SARS-CoV	S	S	Overlapping Peptide Library	Spike protein	NA	NA	NA	NA	NA	5.8993	7.05528	7.14584	7.25739	0	0	0	0	-0.00856	0.0396	0.0849	0.213	0.494	0.996	-0.26	0.0327	0.152	0.0202	0.514	0.95	-0.0616	0.615	1	0.338	0.00172	0.00784	-0.0014	0.488721	0.856052	-0.185	0.327472	0.790764	-0.0733	0.197885	0.885451	-0.23	0.0525567	0.705299	-0.203
HCoV-OC43_S_NR-3011_205	HCoV-OC43	S	S	Overlapping Peptide Library	Spike protein	NA	NA	1219	1235	NA	6.90824	7.41785	7.48156	7.69349	0	0	0	0	-0.00429	0.0677	0.119	0.124	0.398	0.996	-0.199	0.0138	0.143	0.00612	0.761	0.95	-0.0165	0.84	1	0.19	0.00516	0.0133	0.00174	0.69987	0.951674	-0.417	0.328091	0.790764	-0.135	0.287668	0.885451	-0.0615	0.805134	0.943082	-0.216
HCoV-NL63_S_NR-3012_172	HCoV-NL63	S	S	Overlapping Peptide Library	Spike protein	NA	NA	1022	1038	NA	7.19209	7.48784	7.3698	7.58496	0	0	0	0	-0.00399	0.0887	0.14	0.00909	0.944	0.996	-0.186	0.0228	0.146	0.00662	0.749	0.95	-0.0354	0.676	1	0.127	0.0539	0.0876	-0.00144	0.673322	0.935707	-0.47	0.15332	0.775342	-0.0599	0.527652	0.92288	-0.188	0.327733	0.858425	-0.241
HCoV-NL63_S_NR-3012_26	HCoV-NL63	S	S	Overlapping Peptide Library	Spike protein	NA	NA	151	167	NA	7.10018	7.62936	6.45686	6.96	1	4.76	0	0	-0.0042	0.0619	0.112	0.0251	0.919	0.996	-0.212	0.00883	0.143	0.00428	0.828	0.95	-0.0175	0.828	1	0.175	0.00827	0.0187	-0.000505	0.929776	0.983823	1.36	0.0207813	0.775342	-0.0482	0.761231	0.95107	0.399	0.220534	0.796414	0.332
SARS-CoV_S_NR-2669_109	SARS-CoV	S	S	Overlapping Peptide Library	Spike protein	NA	NA	NA	NA	NA	6.28603	7.30378	7.22307	7.25739	1	4.76	0	0	-0.00884	0.0413	0.0866	0.484	0.154	0.996	-0.225	0.061	0.161	0.0132	0.669	0.95	-0.0386	0.748	1	0.369	0.000821	0.00739	-8.66e-05	0.966265	0.991813	-0.127	0.509938	0.858229	-0.0519	0.365951	0.910085	-0.12	0.298761	0.849669	-0.126
SARS-CoV_N_NR-2670_45	SARS-CoV	N	N	Overlapping Peptide Library	Nucleocapsid protein	NA	NA	NA	NA	NA	6.6798	7.56224	6.79397	6.82018	1	4.76	0	0	-0.00745	0.04	0.085	0.199	0.575	0.996	-0.2	0.0476	0.156	0.0101	0.696	0.95	0.00192	0.998	1	0.364	0.000141	0.00739	-0.00118	0.433283	0.851331	-0.2	0.164155	0.775342	-0.144	0.00313071	0.486154	-0.111	0.191954	0.796414	-0.126
HCoV-OC43_S_NR-3011_70	HCoV-OC43	S	S	Overlapping Peptide Library	Spike protein	NA	NA	413	429	NA	6.78932	7.50779	7.23651	7.33539	0	0	0	0	-0.00657	0.063	0.114	0.134	0.766	0.996	-0.184	0.0615	0.161	0.0069	0.786	0.95	-0.00563	0.947	1	0.277	0.00176	0.00794	0.00441	0.0908905	0.484304	-0.000909	0.996848	0.997766	-0.054	0.434928	0.914289	0.101	0.464199	0.897383	-0.000299
SARS-CoV_N_NR-2670_11	SARS-CoV	N	N	Overlapping Peptide Library	Nucleocapsid protein	NA	NA	NA	NA	NA	6.59715	7.34873	7.11242	7.224	0	0	0	0	-0.00804	0.0459	0.0912	-0.105	0.663	0.996	-0.16	0.124	0.197	0.0227	0.4	0.95	0.000961	0.998	1	0.256	0.00575	0.0144	-0.0049	0.00950256	0.17462	-0.13	0.406939	0.837102	-0.051	0.277416	0.885451	-0.0556	0.547326	0.915758	-0.0612
SARS-CoV_S_NR-2669_4	SARS-CoV	S	S	Overlapping Peptide Library	Spike protein	NA	NA	NA	NA	NA	7.11261	8.21917	6.09331	6.31288	10	47.62	0	0	-0.00986	0.0614	0.112	-0.135	0.746	0.996	-0.169	0.192	0.26	0.0243	0.477	0.95	0.0229	0.886	1	0.299	0.0102	0.0218	-0.00716	0.284882	0.755875	-0.313	0.609221	0.889284	-0.255	0.174702	0.885451	-0.462	0.215161	0.796414	-0.35
HCoV-NL63_S_NR-3012_69	HCoV-NL63	S	S	Overlapping Peptide Library	Spike protein	NA	NA	406	422	NA	7.27868	7.62205	7.81117	7.8392	0	0	0	0	-0.00369	0.11	0.163	0.00882	0.924	0.996	-0.182	0.0257	0.148	0.00785	0.704	0.95	-0.0166	0.847	1	0.175	0.0104	0.022	0.00083	0.650448	0.929742	-0.194	0.26549	0.776158	-0.0229	0.651839	0.932167	0.0423	0.676078	0.935385	-0.0307
HCoV-NL63_S_NR-3012_118	HCoV-NL63	S	S	Overlapping Peptide Library	Spike protein	NA	NA	699	715	NA	7.20412	7.56224	6.98077	7.15987	0	0	0	0	-0.00419	0.0789	0.129	-0.0828	0.686	0.996	-0.203	0.0141	0.143	0.00279	0.893	0.961	-0.00508	0.955	1	0.145	0.0298	0.0538	0.000522	0.852261	0.973549	-0.183	0.487088	0.857676	-0.132	0.104168	0.885451	0.214	0.18066	0.796414	0.0441
SARS-CoV_S_NR-2669_59	SARS-CoV	S	S	Overlapping Peptide Library	Spike protein	NA	NA	NA	NA	NA	6.33191	6.93664	6.72775	6.70044	1	4.76	0	0	-0.00992	0.046	0.0913	-0.202	0.538	0.996	-0.163	0.167	0.237	0.0309	0.317	0.95	-0.0126	0.9	1	0.232	0.0253	0.0469	-0.00907	0.00119702	0.0674629	-0.377	0.0917896	0.775342	-0.0735	0.254745	0.885451	0.0163	0.89723	0.972282	0.0909
HCoV-OC43_S_NR-3011_54	HCoV-OC43	S	S	Overlapping Peptide Library	Spike protein	NA	NA	318	334	NA	6.72961	7.56224	7.28509	7.34873	1	4.76	0	0	-0.00534	0.0788	0.129	0.143	0.399	0.996	-0.15	0.136	0.21	0.0109	0.68	0.95	0.02	0.853	1	0.276	0.00233	0.00865	-0.000327	0.909303	0.982475	-0.113	0.673558	0.919796	-0.0456	0.567622	0.92288	-0.0621	0.696027	0.935385	-0.063
HCoV-NL63_S_NR-3012_6	HCoV-NL63	S	S	Overlapping Peptide Library	Spike protein	NA	NA	31	47	NA	6.90688	7.34873	6.65187	6.85798	1	4.76	0	0	-0.00457	0.0727	0.124	-0.00268	0.956	0.996	-0.206	0.0167	0.143	0.00644	0.764	0.95	0.00591	0.948	1	0.22	0.00277	0.00928	-0.00121	0.751038	0.96271	0.779	0.0418324	0.775342	0.0894	0.401523	0.914289	0.393	0.0782001	0.77059	0.603
SARS-CoV_S_NR-2669_20	SARS-CoV	S	S	Overlapping Peptide Library	Spike protein	NA	NA	NA	NA	NA	5.70641	6.88264	4.9825	5.85798	5	23.81	0	0	-0.0101	0.07	0.121	-0.279	0.358	0.996	-0.17	0.269	0.341	0.0504	0.221	0.95	0.0696	0.687	1	0.305	0.0237	0.0444	-0.0128	0.286173	0.755875	-1.88	0.101552	0.775342	-0.587	0.0866687	0.885451	-1.37	0.0495377	0.688823	-1.15
SARS-CoV_S_NR-2669_27	SARS-CoV	S	S	Overlapping Peptide Library	Spike protein	NA	NA	NA	NA	NA	6.13852	6.63662	6.22794	6.57743	0	0	0	0	-0.00853	0.0582	0.108	-0.101	0.605	0.996	-0.199	0.0777	0.165	0.0285	0.329	0.95	-0.0543	0.634	1	0.234	0.017	0.0334	-0.0157	0.157819	0.626376	-0.559	0.576492	0.889284	-0.332	0.272271	0.885451	-1.09	0.0815994	0.77059	-0.876
SARS-CoV_N_NR-2670_1	SARS-CoV	N	N	Overlapping Peptide Library	Nucleocapsid protein	NA	NA	NA	NA	NA	5.73564	6.77479	6.92428	7.3837	0	0	0	0	-0.00831	0.06	0.11	0.207	0.482	0.996	-0.229	0.0645	0.161	0.0264	0.411	0.95	-0.0277	0.822	1	0.305	0.00519	0.0133	-0.0107	0.312841	0.763138	-0.0232	0.980904	0.993072	-0.235	0.419944	0.914289	-1.09	0.0753551	0.77059	-0.786
HCoV-NL63_S_NR-3012_29	HCoV-NL63	S	S	Overlapping Peptide Library	Spike protein	NA	NA	169	185	NA	6.78857	7.48382	7.5929	7.59246	0	0	0	0	-0.00695	0.0605	0.11	0.126	0.736	0.996	-0.21	0.0355	0.153	0.0112	0.662	0.95	-0.0342	0.727	1	0.249	0.00439	0.0122	-0.00184	0.405563	0.833271	-0.0982	0.630044	0.895847	-0.0378	0.533986	0.92288	-0.0765	0.528715	0.902219	-0.0738
HCoV-OC43_S_NR-3011_197	HCoV-OC43	S	S	Overlapping Peptide Library	Spike protein	NA	NA	1171	1187	NA	7.05293	7.59619	6.75183	7.11894	0	0	0	0	-0.00395	0.079	0.129	-0.0448	0.848	0.996	-0.207	0.00907	0.143	0.00436	0.823	0.95	-0.0221	0.781	1	0.184	0.00519	0.0133	-0.0037	0.524238	0.874667	-0.425	0.433891	0.852079	-0.117	0.466366	0.914289	-0.371	0.255428	0.81565	-0.314
SARS-CoV_S_NR-2669_16	SARS-CoV	S	S	Overlapping Peptide Library	Spike protein	NA	NA	NA	NA	NA	4.48678	5.64386	6.03497	6.2854	0	0	0	0	-0.00821	0.0745	0.125	0.234	0.183	0.996	-0.156	0.293	0.365	0.0512	0.197	0.95	0.0911	0.57	1	0.252	0.0456	0.076	-0.0118	0.213776	0.711799	0.194	0.822	0.95693	-0.096	0.707713	0.937975	-0.761	0.15179	0.796414	-0.455
SARS-CoV_S_NR-2669_91	SARS-CoV	S	S	Overlapping Peptide Library	Spike protein	NA	NA	NA	NA	NA	6.9967	7.633	7.21384	7.18488	5	23.81	0	0	-0.00747	0.0719	0.123	-0.244	0.371	0.996	-0.112	0.3	0.373	0.0325	0.259	0.95	0.0163	0.9	1	0.28	0.0045	0.0123	-0.00115	0.485132	0.856052	-0.189	0.224601	0.776158	-0.0435	0.34173	0.906921	0.185	0.0554973	0.711958	0.16
SARS-CoV_E_NR-2672_7	SARS-CoV	E	E	Overlapping Peptide Library	Envelope protein	NA	NA	NA	NA	NA	7.20074	7.57743	7.43018	7.5812	2	9.52	0	0	-0.0058	0.0798	0.13	0.0511	0.876	0.996	-0.173	0.0912	0.168	0.00948	0.722	0.95	0.013	0.908	1	0.28	0.00232	0.00865	-0.000122	0.956304	0.987571	-0.267	0.209925	0.776158	-0.03	0.626612	0.927966	-0.079	0.522987	0.902219	-0.0698
HCoV-NL63_S_NR-3012_61	HCoV-NL63	S	S	Overlapping Peptide Library	Spike protein	NA	NA	358	374	NA	7.09511	7.38802	6.92648	6.90689	1	4.76	0	0	-0.00358	0.115	0.169	0.0497	0.751	0.996	-0.18	0.0253	0.148	0.00868	0.67	0.95	-0.01	0.908	1	0.182	0.00755	0.0176	-0.00191	0.549531	0.884346	-0.159	0.590409	0.889284	-0.134	0.14138	0.885451	-0.143	0.420413	0.883279	-0.204
HCoV-NL63_S_NR-3012_133	HCoV-NL63	S	S	Overlapping Peptide Library	Spike protein	NA	NA	789	805	NA	7.32552	7.65105	7.50878	7.5812	1	4.76	0	0	-0.00329	0.147	0.202	-0.0068	0.969	0.996	-0.19	0.0229	0.146	0.00495	0.817	0.95	-0.0194	0.826	1	0.151	0.0262	0.0484	0.00119	0.6725	0.935707	-0.381	0.160452	0.775342	-0.0983	0.218516	0.885451	-0.0624	0.688712	0.935385	-0.172
SARS-CoV_S_NR-2669_23	SARS-CoV	S	S	Overlapping Peptide Library	Spike protein	NA	NA	NA	NA	NA	6.38397	7.30378	6.92313	7.02791	0	0	0	0	-0.00942	0.0366	0.0807	-0.162	0.535	0.996	-0.169	0.118	0.192	0.0292	0.301	0.95	0.00531	0.981	1	0.249	0.0097	0.0209	-0.0088	0.000720903	0.0602786	-0.0426	0.825579	0.95693	-0.0752	0.203873	0.885451	-0.223	0.0676817	0.750087	-0.0814
HCoV-OC43_S_NR-3011_178	HCoV-OC43	S	S	Overlapping Peptide Library	Spike protein	NA	NA	1058	1074	NA	6.90727	7.36632	7.64559	7.59991	0	0	0	0	-0.00412	0.0686	0.12	-0.0616	0.763	0.996	-0.211	0.00746	0.143	0.00546	0.776	0.95	-0.0387	0.622	1	0.177	0.00645	0.0157	0.000202	0.872049	0.973549	-0.135	0.259003	0.776158	-0.00908	0.793658	0.963542	0.00197	0.977286	0.986835	-0.0225
HCoV-NL63_S_NR-3012_147	HCoV-NL63	S	S	Overlapping Peptide Library	Spike protein	NA	NA	873	889	NA	7.53684	7.88264	7.68591	7.7879	2	9.52	0	0	-0.00383	0.121	0.174	-0.032	0.828	0.996	-0.161	0.0676	0.161	0.00965	0.67	0.95	-0.0183	0.846	1	0.134	0.0621	0.0989	0.000367	0.898816	0.977132	-0.202	0.456304	0.855373	0.0849	0.296851	0.885451	0.21	0.201907	0.796414	0.214
HCoV-NL63_S_NR-3012_66	HCoV-NL63	S	S	Overlapping Peptide Library	Spike protein	NA	NA	388	404	NA	7.19481	7.64386	7.47873	7.47978	0	0	0	0	-0.00396	0.0794	0.129	-0.0252	0.923	0.996	-0.203	0.0119	0.143	0.00396	0.841	0.95	-0.015	0.852	1	0.182	0.00666	0.016	-0.00249	0.104673	0.514818	0.0516	0.704979	0.925445	-0.0363	0.375958	0.910085	-0.013	0.872502	0.964528	0.0666
SARS-CoV_S_NR-2669_75	SARS-CoV	S	S	Overlapping Peptide Library	Spike protein	NA	NA	NA	NA	NA	5.68589	6.65821	6.83819	6.85798	0	0	0	0	-0.00937	0.0489	0.0946	-0.129	0.562	0.996	-0.217	0.0974	0.174	0.0343	0.313	0.95	-0.00189	0.974	1	0.311	0.00681	0.0163	-0.00441	0.0482749	0.364385	0.0312	0.871454	0.962883	0.000141	0.998044	0.999137	-0.0573	0.618535	0.932021	-0.00717
SARS-CoV_S_NR-2669_152	SARS-CoV	S	S	Overlapping Peptide Library	Spike protein	NA	NA	NA	NA	NA	6.56661	7.38802	7.03375	7.01123	1	4.76	0	0	-0.00682	0.0734	0.124	0.0978	0.713	0.996	-0.172	0.114	0.188	0.0179	0.527	0.95	0.0366	0.762	1	0.283	0.0036	0.0107	0.00231	0.458276	0.851331	-0.125	0.664984	0.911847	-0.0419	0.62483	0.927706	0.134	0.437949	0.890032	0.112
HCoV-NL63_S_NR-3012_106	HCoV-NL63	S	S	Overlapping Peptide Library	Spike protein	NA	NA	628	644	NA	7.51827	7.76155	7.7713	7.84235	0	0	0	0	-0.00414	0.0547	0.103	0.0788	0.862	0.996	-0.138	0.0107	0.143	0.00148	0.92	0.968	-0.00969	0.862	1	0.106	0.0183	0.0355	-0.00113	0.582528	0.8931	-0.289	0.145194	0.775342	-0.0831	0.157804	0.885451	-0.0766	0.502446	0.898275	-0.103
SARS-CoV_S_NR-2669_131	SARS-CoV	S	S	Overlapping Peptide Library	Spike protein	NA	NA	NA	NA	NA	6.68661	7.32643	6.72943	7.05528	3	14.29	0	0	-0.00928	0.0451	0.091	-0.0766	0.568	0.996	-0.164	0.141	0.213	0.0307	0.291	0.95	0.00125	0.989	1	0.288	0.00414	0.0117	-0.00863	0.359057	0.800231	1.03	0.243373	0.776158	0.402	0.132743	0.885451	0.275	0.592563	0.921338	0.793
SARS-CoV_N_NR-2670_22	SARS-CoV	N	N	Overlapping Peptide Library	Nucleocapsid protein	NA	NA	NA	NA	NA	6.85004	7.64024	7.0894	7.10329	1	4.76	0	0	-0.00568	0.0981	0.151	-0.0624	0.707	0.996	-0.105	0.361	0.431	0.0192	0.525	0.95	0.069	0.58	1	0.218	0.0273	0.0499	0.00141	0.317105	0.763138	-0.11	0.398188	0.834842	-0.0515	0.190578	0.885451	0.123	0.122396	0.796414	0.0995
SARS-CoV_S_NR-2669_89	SARS-CoV	S	S	Overlapping Peptide Library	Spike protein	NA	NA	NA	NA	NA	6.00943	6.71425	7.38869	7.49985	1	4.76	0	0	-0.00796	0.0437	0.0895	0.0408	0.854	0.996	-0.216	0.0757	0.164	0.0156	0.616	0.95	-0.0574	0.645	1	0.387	0.000498	0.00739	-0.00221	0.446757	0.851331	0.23	0.396043	0.8343	8.6e-05	0.999137	0.999137	-0.0873	0.585156	0.921338	0.0118
HCoV-OC43_S_NR-3011_214	HCoV-OC43	S	S	Overlapping Peptide Library	Spike protein	NA	NA	1273	1289	NA	7.36773	7.73809	7.4581	7.48382	3	14.29	0	0	-0.00384	0.11	0.164	0.0205	0.867	0.996	-0.194	0.0196	0.145	0.0099	0.633	0.95	0.00702	0.933	1	0.196	0.00531	0.0135	-0.00083	0.789168	0.973549	-0.341	0.248483	0.776158	-0.0928	0.28889	0.885451	-0.102	0.554725	0.919133	-0.187
HCoV-NL63_S_NR-3012_33	HCoV-NL63	S	S	Overlapping Peptide Library	Spike protein	NA	NA	193	209	NA	6.98945	7.36632	7.29213	7.44708	1	4.76	0	0	-0.00524	0.0625	0.113	-0.0436	0.91	0.996	-0.218	0.00487	0.143	0.00743	0.693	0.95	-0.0246	0.742	1	0.21	0.00152	0.00758	0.000559	0.857066	0.973549	-0.347	0.241795	0.776158	-0.0725	0.403933	0.914289	-0.112	0.517759	0.900658	-0.151
HCoV-NL63_S_NR-3012_107	HCoV-NL63	S	S	Overlapping Peptide Library	Spike protein	NA	NA	634	650	NA	7.18449	7.55075	7.66273	7.59991	0	0	0	0	-0.00373	0.108	0.162	-0.0271	0.862	0.996	-0.173	0.0361	0.153	0.00845	0.686	0.95	-0.00593	0.946	1	0.167	0.0151	0.0304	-0.000546	0.755009	0.963257	-0.092	0.573936	0.889284	-0.0811	0.109573	0.885451	0.000548	0.995474	0.99576	-0.0909
HCoV-NL63_S_NR-3012_41	HCoV-NL63	S	S	Overlapping Peptide Library	Spike protein	NA	NA	241	257	NA	6.72548	7.30834	6.46696	6.56986	1	4.76	0	0	-0.00547	0.0994	0.152	0.133	0.73	0.996	-0.171	0.0593	0.161	0.00691	0.771	0.95	-0.0147	0.864	1	0.271	0.00109	0.00739	-0.00111	0.839033	0.973549	-0.367	0.475607	0.855373	-0.193	0.214606	0.885451	-0.233	0.445944	0.890032	-0.28
HCoV-NL63_S_NR-3012_144	HCoV-NL63	S	S	Overlapping Peptide Library	Spike protein	NA	NA	855	871	NA	7.32637	7.69349	7.16836	7.2384	1	4.76	0	0	-0.00367	0.129	0.183	-0.032	0.848	0.996	-0.167	0.0494	0.157	0.00922	0.671	0.95	-0.0275	0.758	1	0.141	0.0441	0.0739	9.91e-05	0.975797	0.997366	-0.324	0.29673	0.780574	-0.0539	0.553135	0.92288	-0.0925	0.609875	0.931087	-0.196
HCoV-NL63_S_NR-3012_39	HCoV-NL63	S	S	Overlapping Peptide Library	Spike protein	NA	NA	229	245	NA	7.07175	7.41363	7.40537	7.44294	1	4.76	0	0	-0.00377	0.0986	0.152	0.037	0.873	0.996	-0.189	0.018	0.143	0.0051	0.798	0.95	-0.00921	0.91	1	0.191	0.00476	0.0127	-0.00116	0.503446	0.864243	-0.00768	0.961571	0.981728	-0.00838	0.859583	0.968081	0.0882	0.35927	0.869094	0.0534
HCoV-OC43_S_NR-3011_174	HCoV-OC43	S	S	Overlapping Peptide Library	Spike protein	NA	NA	1035	1051	NA	6.91451	7.29002	7.63991	7.59991	0	0	0	0	-0.00492	0.0753	0.126	-0.0181	0.971	0.996	-0.203	0.015	0.143	0.00447	0.829	0.95	-0.0526	0.534	1	0.181	0.00965	0.0208	-0.00116	0.169281	0.647917	-0.0537	0.484839	0.857658	-0.0461	0.0566471	0.885451	0.026	0.567849	0.919133	0.026
SARS-CoV_S_NR-2669_111	SARS-CoV	S	S	Overlapping Peptide Library	Spike protein	NA	NA	NA	NA	NA	6.55049	7.24793	7.10961	7.04985	1	4.76	0	0	-0.00731	0.0654	0.116	-0.11	0.606	0.996	-0.036	0.744	0.793	0.0271	0.375	0.95	0.000777	0.99	1	0.232	0.0215	0.0408	-0.00488	0.00546229	0.140163	-0.213	0.146998	0.775342	-0.0504	0.240593	0.885451	-0.0641	0.448729	0.890484	-0.0309
SARS-CoV_S_NR-2669_19	SARS-CoV	S	S	Overlapping Peptide Library	Spike protein	NA	NA	NA	NA	NA	6.07797	7.01123	6.12879	6.40939	1	4.76	0	0	-0.00842	0.0839	0.135	-0.239	0.388	0.996	-0.215	0.0934	0.171	0.0404	0.228	0.95	0.0163	0.916	1	0.256	0.0209	0.0399	-0.0138	0.157164	0.626376	-0.204	0.814834	0.95693	-0.192	0.462102	0.914289	-1.05	0.0586961	0.711958	-0.744
HCoV-NL63_S_NR-3012_103	HCoV-NL63	S	S	Overlapping Peptide Library	Spike protein	NA	NA	610	626	NA	7.40552	7.76155	7.47501	7.57743	1	4.76	0	0	-0.00362	0.125	0.179	-0.00423	0.952	0.996	-0.186	0.0273	0.15	0.00652	0.758	0.95	-0.0138	0.875	1	0.157	0.0234	0.0438	-0.000378	0.876911	0.973549	-0.105	0.646086	0.908532	0.0167	0.804073	0.963591	-0.0281	0.834822	0.952574	-0.0359
SARS-CoV_S_NR-2669_87	SARS-CoV	S	S	Overlapping Peptide Library	Spike protein	NA	NA	NA	NA	NA	7.78217	7.71425	7.3536	7.30834	4	19.05	0	0	-0.00597	0.111	0.164	-0.164	0.386	0.996	0.0181	0.878	0.902	0.0307	0.204	0.95	0.0287	0.794	1	0.209	0.0101	0.0216	-0.0037	0.0157543	0.20464	-0.228	0.0900759	0.775342	-0.0675	0.09095	0.885451	-0.00104	0.989053	0.992706	0.00909
HCoV-OC43_S_NR-3011_165	HCoV-OC43	S	S	Overlapping Peptide Library	Spike protein	NA	NA	982	998	NA	6.98667	7.59991	7.55261	7.60733	0	0	0	0	-0.00555	0.0987	0.152	0.158	0.648	0.996	-0.175	0.0751	0.164	0.00576	0.823	0.95	-0.0127	0.894	1	0.274	0.00192	0.00802	-0.000424	0.853473	0.973549	-0.0388	0.85586	0.958245	-0.0746	0.251073	0.885451	-0.148	0.255073	0.81565	-0.147
SARS-CoV_S_NR-2669_84	SARS-CoV	S	S	Overlapping Peptide Library	Spike protein	NA	NA	NA	NA	NA	5.72246	6.76818	5.81609	6.22882	0	0	0	0	-0.00771	0.0595	0.109	-0.0814	0.652	0.996	-0.206	0.0872	0.167	0.0273	0.381	0.95	-0.0866	0.487	1	0.337	0.0018	0.00794	-0.0066	0.445635	0.851331	-1.59	0.0609699	0.775342	-0.492	0.0526604	0.885451	-0.641	0.189616	0.796414	-0.684
SARS-CoV_S_NR-2669_71	SARS-CoV	S	S	Overlapping Peptide Library	Spike protein	NA	NA	NA	NA	NA	6.1595	6.44294	7.18006	7.18488	0	0	0	0	-0.0087	0.0688	0.12	0.0948	0.568	0.996	-0.197	0.0875	0.167	0.0292	0.326	0.95	-0.0394	0.731	1	0.193	0.0503	0.0825	-0.00312	0.0992103	0.508687	-0.115	0.496402	0.858229	-0.0125	0.802132	0.963542	-0.0837	0.405559	0.88321	-0.0322
HCoV-NL63_S_NR-3012_111	HCoV-NL63	S	S	Overlapping Peptide Library	Spike protein	NA	NA	657	673	NA	7.30133	7.66178	7.59023	7.60363	0	0	0	0	-0.00342	0.142	0.197	0.0855	0.555	0.996	-0.173	0.0358	0.153	0.00556	0.791	0.95	-0.00971	0.912	1	0.167	0.0156	0.0312	-0.00336	0.0274509	0.281501	-0.211	0.118137	0.775342	-0.00117	0.975691	0.997957	0.0249	0.746004	0.939607	-0.00754
HCoV-NL63_S_NR-3012_89	HCoV-NL63	S	S	Overlapping Peptide Library	Spike protein	NA	NA	526	542	NA	7.85245	8.20457	7.22435	7.20945	4	19.05	0	0	-0.00353	0.172	0.231	-0.014	0.855	0.996	-0.175	0.0603	0.161	0.0126	0.597	0.95	-0.0148	0.882	1	0.133	0.0782	0.12	0.00144	0.453258	0.851331	-0.138	0.44147	0.852079	-0.0865	0.116729	0.885451	-0.068	0.521676	0.901529	-0.113
HCoV-NL63_S_NR-3012_97	HCoV-NL63	S	S	Overlapping Peptide Library	Spike protein	NA	NA	574	590	NA	7.38266	7.77479	7.26074	7.48382	1	4.76	0	0	-0.00321	0.172	0.231	0.0572	0.722	0.996	-0.19	0.0254	0.148	0.00746	0.731	0.95	-0.00346	0.975	1	0.161	0.0219	0.0413	0.000926	0.845901	0.973549	-0.419	0.35228	0.793171	-0.111	0.404315	0.914289	-0.141	0.594264	0.921338	-0.261
HCoV-NL63_S_NR-3012_145	HCoV-NL63	S	S	Overlapping Peptide Library	Spike protein	NA	NA	861	877	NA	7.61797	7.90989	7.6894	8.08215	3	14.29	0	0	-0.00337	0.15	0.205	-0.00255	0.955	0.996	-0.175	0.0297	0.151	0.00614	0.763	0.95	-0.0129	0.882	1	0.142	0.0317	0.0565	0.00124	0.753603	0.963171	-0.453	0.228886	0.776158	-0.102	0.356561	0.910085	-0.258	0.247263	0.81565	-0.318
SARS-CoV_S_NR-2669_47	SARS-CoV	S	S	Overlapping Peptide Library	Spike protein	NA	NA	NA	NA	NA	6.72028	7.56986	7.29846	7.37504	1	4.76	0	0	-0.00885	0.055	0.103	0.139	0.676	0.996	-0.156	0.138	0.212	0.0196	0.469	0.95	-0.0132	0.884	1	0.275	0.00407	0.0115	-0.0104	0.00171293	0.0797364	0.0486	0.84806	0.958245	-0.027	0.720787	0.939443	-0.143	0.349304	0.869094	0.0101
HCoV-NL63_S_NR-3012_117	HCoV-NL63	S	S	Overlapping Peptide Library	Spike protein	NA	NA	693	709	NA	7.6797	7.91289	7.42598	7.61839	2	9.52	0	0	-0.00413	0.0755	0.126	0.102	0.707	0.996	-0.108	0.0529	0.159	0.00645	0.651	0.95	0.00154	0.981	1	0.123	0.0112	0.0232	0.000521	0.886301	0.973634	-0.348	0.313078	0.788162	-0.0745	0.463697	0.914289	-0.088	0.663249	0.935385	-0.135
HCoV-NL63_S_NR-3012_112	HCoV-NL63	S	S	Overlapping Peptide Library	Spike protein	NA	NA	663	679	NA	7.48235	7.57743	7.12414	7.15987	0	0	0	0	-0.00249	0.0784	0.129	-0.0772	0.615	0.996	-0.0327	0.247	0.315	0.00632	0.413	0.95	0.00826	0.833	1	0.0832	0.0021	0.0082	0.000527	0.75594	0.963314	-0.228	0.162347	0.775342	-0.042	0.37646	0.910085	-0.113	0.238211	0.807996	-0.163
HCoV-NL63_S_NR-3012_2	HCoV-NL63	S	S	Overlapping Peptide Library	Spike protein	NA	NA	7	23	NA	6.64003	7.12412	7.40776	7.42626	0	0	0	0	-0.00648	0.0641	0.115	-0.077	0.896	0.996	-0.172	0.0214	0.146	0.00806	0.669	0.95	-0.0171	0.802	1	0.266	0.000168	0.00739	-0.000351	0.876307	0.973549	0.241	0.261648	0.776158	0.02	0.748122	0.947796	0.17	0.185875	0.796414	0.214
SARS-CoV_M_NR-2671_17	SARS-CoV	M	M	Overlapping Peptide Library	Membrane protein	NA	NA	NA	NA	NA	6.70993	7.40088	7.24808	7.27146	1	4.76	0	0	-0.00452	0.138	0.192	-0.0032	0.865	0.996	-0.166	0.107	0.184	0.0144	0.59	0.95	-0.00326	0.974	1	0.253	0.00514	0.0133	0.0028	0.170233	0.649273	0.233	0.216951	0.776158	0.0121	0.825347	0.96407	0.124	0.267684	0.832105	0.111
HCoV-NL63_S_NR-3012_113	HCoV-NL63	S	S	Overlapping Peptide Library	Spike protein	NA	NA	669	685	NA	7.67057	7.97728	7.82231	7.99718	3	14.29	0	0	-0.00266	0.275	0.342	0.0263	0.891	0.996	-0.154	0.0944	0.172	0.00605	0.805	0.95	-0.0267	0.792	1	0.11	0.132	0.189	-0.000749	0.761923	0.968318	-0.214	0.358654	0.800771	-0.0681	0.326186	0.898849	-0.119	0.389274	0.88321	-0.131
HCoV-NL63_S_NR-3012_1	HCoV-NL63	S	S	Overlapping Peptide Library	Spike protein	NA	NA	1	17	NA	6.93114	7.50779	7.2131	7.23362	1	4.76	0	0	-0.00418	0.0945	0.147	0.112	0.721	0.996	-0.226	0.00328	0.143	0.00416	0.823	0.95	-0.0274	0.715	1	0.228	0.00059	0.00739	-0.000988	0.544287	0.881728	0.394	0.0184241	0.775342	0.081	0.0865623	0.885451	0.311	0.00327932	0.371629	0.328
HCoV-NL63_S_NR-3012_90	HCoV-NL63	S	S	Overlapping Peptide Library	Spike protein	NA	NA	532	548	NA	7.62872	8.03342	7.54633	7.5812	1	4.76	0	0	-0.00365	0.143	0.197	-0.0295	0.867	0.996	-0.201	0.0244	0.148	0.00802	0.718	0.95	-0.0302	0.739	1	0.137	0.0566	0.0916	-0.000201	0.87218	0.973549	0.0634	0.586764	0.889284	-0.0207	0.550502	0.92288	0.0769	0.274825	0.836968	0.0515
HCoV-OC43_S_NR-3011_81	HCoV-OC43	S	S	Overlapping Peptide Library	Spike protein	NA	NA	479	495	NA	6.9515	7.32643	7.6062	7.56986	1	4.76	0	0	-0.00544	0.0779	0.129	0.00637	0.845	0.996	-0.187	0.0192	0.143	0.0114	0.563	0.95	-0.0603	0.459	1	0.237	0.00094	0.00739	0.000403	0.739252	0.96208	-0.0493	0.661667	0.911847	-0.0451	0.19068	0.885451	0.0743	0.275826	0.836968	0.0886
SARS-CoV_S_NR-2669_114	SARS-CoV	S	S	Overlapping Peptide Library	Spike protein	NA	NA	NA	NA	NA	6.24641	6.72792	6.96496	6.92481	1	4.76	0	0	-0.0074	0.0741	0.125	-0.0459	0.731	0.996	-0.223	0.0524	0.159	0.0232	0.432	0.95	0.00495	0.98	1	0.354	0.00074	0.00739	2.55e-06	0.999326	0.999713	-0.0348	0.901382	0.968303	0.00255	0.97558	0.997957	-0.0495	0.767202	0.939607	0.00318
HCoV-NL63_S_NR-3012_18	HCoV-NL63	S	S	Overlapping Peptide Library	Spike protein	NA	NA	103	119	NA	7.13272	7.41785	7.44649	7.57743	1	4.76	0	0	-0.00405	0.106	0.16	0.0432	0.935	0.996	-0.228	0.00482	0.143	0.00257	0.898	0.961	-0.0277	0.729	1	0.211	0.00198	0.00806	0.000412	0.857695	0.973549	0.346	0.121137	0.775342	0.0217	0.732422	0.946663	0.311	0.0258385	0.565007	0.296
HCoV-NL63_S_NR-3012_154	HCoV-NL63	S	S	Overlapping Peptide Library	Spike protein	NA	NA	914	930	NA	7.34221	7.73471	7.75912	7.74147	1	4.76	0	0	-0.00362	0.127	0.181	0.0218	0.965	0.996	-0.201	0.0147	0.143	0.00289	0.887	0.961	-0.0199	0.812	1	0.164	0.015	0.0302	-0.000602	0.655321	0.92994	0.108	0.393529	0.833851	-0.00318	0.931836	0.989221	0.101	0.186349	0.796414	0.0865
HCoV-NL63_S_NR-3012_5	HCoV-NL63	S	S	Overlapping Peptide Library	Spike protein	NA	NA	25	41	NA	6.58083	7.26679	7.03738	7.03892	0	0	0	0	-0.00442	0.106	0.16	0.0889	0.838	0.996	-0.215	0.00627	0.143	0.00485	0.802	0.95	-0.04	0.605	1	0.226	0.000948	0.00739	-0.00094	0.592793	0.898465	0.157	0.341316	0.793171	0.0233	0.630586	0.930049	0.13	0.191718	0.796414	0.131
SARS-CoV_N_NR-2670_27	SARS-CoV	N	N	Overlapping Peptide Library	Nucleocapsid protein	NA	NA	NA	NA	NA	8.56945	9.22762	7.716	7.65821	15	71.43	0	0	-0.00399	0.189	0.25	-0.308	0.0284	0.996	-0.204	0.05	0.158	0.0317	0.237	0.95	0.0625	0.56	1	0.173	0.0439	0.0737	-0.00246	0.191605	0.669835	0.219	0.210846	0.776158	0.0965	0.0722102	0.885451	0.16	0.13004	0.796414	0.194
HCoV-OC43_S_NR-3011_52	HCoV-OC43	S	S	Overlapping Peptide Library	Spike protein	NA	NA	306	322	NA	7.00143	7.61471	7.18296	7.12412	0	0	0	0	-0.00675	0.0552	0.103	-0.285	0.423	0.996	-0.207	0.0126	0.143	0.016	0.429	0.95	-0.0641	0.452	1	0.199	0.00562	0.0142	-0.00323	0.125005	0.563817	0.091	0.628563	0.895847	-0.0231	0.678765	0.934356	0.0841	0.454244	0.894498	0.131
HCoV-NL63_S_NR-3012_156	HCoV-NL63	S	S	Overlapping Peptide Library	Spike protein	NA	NA	926	942	NA	7.85391	7.84549	7.42061	7.45943	4	19.05	0	0	0.00083	0.502	0.566	-0.0527	0.739	0.996	-0.0102	0.699	0.754	0.0051	0.463	0.95	0.0141	0.643	1	0.0559	0.0184	0.0357	0.00238	0.38961	0.825547	-0.516	0.0575167	0.775342	-0.0581	0.446051	0.914289	-0.0889	0.557742	0.919133	-0.266
SARS-CoV_S_NR-2669_55	SARS-CoV	S	S	Overlapping Peptide Library	Spike protein	NA	NA	NA	NA	NA	6.24037	7.04439	7.2894	7.32193	0	0	0	0	-0.0089	0.0635	0.114	0.014	0.639	0.996	-0.163	0.173	0.242	0.0293	0.35	0.95	-0.0169	0.879	1	0.311	0.00412	0.0117	-0.0056	0.017352	0.211928	0.0702	0.7218	0.927738	-0.0528	0.373099	0.910085	-0.146	0.222494	0.798187	-0.0771
SARS-CoV_S_NR-2669_168	SARS-CoV	S	S	Overlapping Peptide Library	Spike protein	NA	NA	NA	NA	NA	5.67205	6.47573	6.67753	6.67948	0	0	0	0	-0.0082	0.0704	0.121	-0.147	0.619	0.996	-0.199	0.106	0.183	0.0276	0.387	0.95	0.002	0.997	1	0.308	0.00476	0.0127	-0.00236	0.231315	0.713174	-0.186	0.306658	0.788162	-0.0641	0.23911	0.885451	0.0196	0.853592	0.956984	-0.00888
HCoV-NL63_S_NR-3012_123	HCoV-NL63	S	S	Overlapping Peptide Library	Spike protein	NA	NA	729	745	NA	7.44043	7.74819	7.78585	7.84549	1	4.76	0	0	-0.00307	0.198	0.258	0.00273	0.984	0.996	-0.167	0.0541	0.159	0.00389	0.862	0.958	-0.0081	0.933	1	0.15	0.0352	0.062	-0.00158	0.315274	0.763138	-0.1	0.491158	0.857676	-0.0676	0.12987	0.885451	-0.0337	0.694201	0.935385	-0.0724
SARS-CoV_S_NR-2669_139	SARS-CoV	S	S	Overlapping Peptide Library	Spike protein	NA	NA	NA	NA	NA	6.93728	7.59619	6.93717	7.18982	2	9.52	0	0	-0.00714	0.0989	0.152	0.00103	0.843	0.996	-0.173	0.11	0.186	0.0162	0.56	0.95	0.00185	0.996	1	0.26	0.0071	0.0168	-0.0369	5.38604e-06	0.00117093	-0.46	0.358402	0.800771	-0.174	0.247442	0.885451	-0.892	0.00778798	0.371629	-0.372
SARS-CoV_S_NR-2669_52	SARS-CoV	S	S	Overlapping Peptide Library	Spike protein	NA	NA	NA	NA	NA	4.64273	5.80735	5.12747	5.61471	0	0	0	0	-0.00851	0.106	0.16	0.0247	0.235	0.996	-0.113	0.455	0.529	0.0704	0.0915	0.95	0.117	0.482	1	0.149	0.248	0.326	-0.0299	0.0214302	0.242653	-0.794	0.471444	0.855373	-0.159	0.624807	0.927706	-0.0269	0.966987	0.983394	0.16
HCoV-NL63_S_NR-3012_30	HCoV-NL63	S	S	Overlapping Peptide Library	Spike protein	NA	NA	175	191	NA	6.90654	7.14975	7.55533	7.5812	1	4.76	0	0	-0.0034	0.14	0.194	0.022	0.983	0.996	-0.213	0.00609	0.143	-0.00057	0.976	0.993	-0.0328	0.672	1	0.182	0.00471	0.0126	0.000674	0.730682	0.960401	0.37	0.057295	0.775342	0.0698	0.209237	0.885451	0.32	0.00926338	0.402772	0.345
SARS-CoV_S_NR-2669_83	SARS-CoV	S	S	Overlapping Peptide Library	Spike protein	NA	NA	NA	NA	NA	6.98003	7.56986	7.25754	7.25267	3	14.29	0	0	-0.00781	0.107	0.16	-0.295	0.544	0.996	-0.167	0.114	0.188	0.021	0.437	0.95	-0.0296	0.772	1	0.24	0.0112	0.0233	-0.00529	0.00882877	0.168366	-0.0939	0.571089	0.889284	-0.0178	0.716774	0.937975	0.0489	0.61895	0.932021	0.108
HCoV-OC43_S_NR-3011_215	HCoV-OC43	S	S	Overlapping Peptide Library	Spike protein	NA	NA	1278	1294	NA	7.59512	7.89785	7.65567	7.64746	3	14.29	0	0	-0.00352	0.175	0.234	0.0146	0.877	0.996	-0.174	0.0511	0.159	0.011	0.626	0.95	-0.0181	0.844	1	0.152	0.0394	0.0685	-0.00151	0.228209	0.713174	-0.0761	0.505338	0.858229	-0.0546	0.120898	0.885451	0.0765	0.2664	0.832105	0.013
HCoV-OC43_S_NR-3011_121	HCoV-OC43	S	S	Overlapping Peptide Library	Spike protein	NA	NA	719	735	NA	6.32352	7.08746	7.25045	7.56605	0	0	0	0	-0.006	0.106	0.16	0.15	0.561	0.996	-0.213	0.028	0.15	0.0192	0.434	0.95	-0.0709	0.465	1	0.237	0.00484	0.0128	-0.00071	0.880678	0.973549	-0.289	0.514061	0.858229	-0.179	0.18503	0.885451	-0.421	0.123117	0.796414	-0.437
HCoV-NL63_S_NR-3012_83	HCoV-NL63	S	S	Overlapping Peptide Library	Spike protein	NA	NA	490	506	NA	7.34131	7.67948	7.32951	7.38802	2	9.52	0	0	-0.00306	0.203	0.265	-0.0383	0.835	0.996	-0.172	0.0428	0.153	0.00875	0.686	0.95	-0.00553	0.952	1	0.156	0.027	0.0495	-0.00269	0.232833	0.713174	0.245	0.242981	0.776158	-0.000867	0.988594	0.997957	0.0554	0.649378	0.935385	0.0592
SARS-CoV_S_NR-2669_164	SARS-CoV	S	S	Overlapping Peptide Library	Spike protein	NA	NA	NA	NA	NA	5.18978	6.10852	5.67049	5.93074	0	0	0	0	-0.00738	0.0895	0.141	-0.171	0.459	0.996	-0.17	0.202	0.269	0.0343	0.325	0.95	-0.025	0.849	1	0.315	0.00697	0.0166	0.00263	0.628649	0.914948	0.267	0.597874	0.889284	0.0205	0.890857	0.980811	0.0624	0.834805	0.952574	0.2
HCoV-NL63_S_NR-3012_101	HCoV-NL63	S	S	Overlapping Peptide Library	Spike protein	NA	NA	598	614	NA	7.3762	7.74819	7.36138	7.43045	1	4.76	0	0	-0.00297	0.208	0.27	-0.0018	0.949	0.996	-0.201	0.0159	0.143	0.00674	0.747	0.95	-0.0154	0.86	1	0.165	0.0163	0.0324	0.00234	0.467172	0.851331	0.0637	0.829968	0.95693	-0.0657	0.459831	0.914289	-0.0647	0.713934	0.936903	-0.072
SARS-CoV_S_NR-2669_43	SARS-CoV	S	S	Overlapping Peptide Library	Spike protein	NA	NA	NA	NA	NA	5.91364	6.7879	5.6183	6.31288	1	4.76	0	0	-0.00761	0.183	0.243	-0.0776	0.406	0.996	-0.165	0.201	0.269	0.0463	0.179	0.95	-0.0575	0.666	1	0.0763	0.502	0.59	-0.0249	0.0454375	0.360515	0.754	0.486033	0.857658	-0.13	0.68438	0.934976	0.0569	0.928885	0.979733	0.467
HCoV-NL63_S_NR-3012_54	HCoV-NL63	S	S	Overlapping Peptide Library	Spike protein	NA	NA	317	333	NA	7.19447	7.48382	7.53669	7.55459	1	4.76	0	0	-0.0031	0.16	0.217	0.0931	0.813	0.996	-0.169	0.00412	0.143	-0.00277	0.835	0.95	-0.0119	0.837	1	0.133	0.00644	0.0157	-7.3e-05	0.956291	0.987571	0.0647	0.603383	0.889284	-0.00974	0.791521	0.963542	0.177	0.0283003	0.591585	0.158
SARS-CoV_N_NR-2670_28	SARS-CoV	N	N	Overlapping Peptide Library	Nucleocapsid protein	NA	NA	NA	NA	NA	8.53899	8.84078	7.37693	7.39232	13	61.9	0	0	-0.00421	0.214	0.276	-0.279	0.126	0.996	-0.209	0.0528	0.159	0.0363	0.193	0.95	0.044	0.693	1	0.169	0.0581	0.0936	-0.00132	0.584634	0.894626	0.32	0.167665	0.775342	0.0623	0.356755	0.910085	0.214	0.124367	0.796414	0.268
HCoV-NL63_S_NR-3012_142	HCoV-NL63	S	S	Overlapping Peptide Library	Spike protein	NA	NA	843	859	NA	7.2514	7.73471	7.44351	7.55459	0	0	0	0	-0.00311	0.205	0.267	0.0691	0.844	0.996	-0.208	0.0123	0.143	0.000133	0.998	0.998	-0.0341	0.688	1	0.142	0.0338	0.0599	0.00141	0.556633	0.884346	0.00522	0.981195	0.993072	-0.0612	0.359955	0.910085	0.138	0.304802	0.849669	0.0645
SARS-CoV_M_NR-2671_27	SARS-CoV	M	M	Overlapping Peptide Library	Membrane protein	NA	NA	NA	NA	NA	6.8952	7.24317	6.50477	6.43463	1	4.76	0	0	-0.00667	0.116	0.169	0.144	0.77	0.996	-0.157	0.108	0.184	0.0109	0.672	0.95	-0.00374	0.95	1	0.319	0.000594	0.00739	-0.00358	0.308085	0.762729	-0.33	0.312529	0.788162	0.0533	0.578602	0.92288	0.0928	0.628069	0.932021	0.095
SARS-CoV_S_NR-2669_127	SARS-CoV	S	S	Overlapping Peptide Library	Spike protein	NA	NA	NA	NA	NA	6.80199	7.03342	7.14455	7.09803	2	9.52	0	0	-0.00644	0.129	0.183	-0.259	0.465	0.996	-0.0999	0.331	0.401	0.0252	0.366	0.95	-0.0149	0.876	1	0.282	0.00349	0.0106	-0.00379	0.0838855	0.465222	-0.303	0.132368	0.775342	-0.025	0.663149	0.934356	-0.0401	0.726787	0.939607	0.00235
SARS-CoV_S_NR-2669_115	SARS-CoV	S	S	Overlapping Peptide Library	Spike protein	NA	NA	NA	NA	NA	6.5334	7.14975	7.10832	7.11894	1	4.76	0	0	-0.00685	0.115	0.168	0.0587	0.728	0.996	-0.16	0.144	0.216	0.0208	0.463	0.95	-0.0026	0.963	1	0.303	0.00227	0.0085	-0.00598	0.0104553	0.174845	-0.338	0.0944007	0.775342	-0.0327	0.568132	0.92288	0.000605	0.99576	0.99576	0.0273
HCoV-NL63_S_NR-3012_92	HCoV-NL63	S	S	Overlapping Peptide Library	Spike protein	NA	NA	544	560	NA	8.07588	8.11374	6.26214	6.44294	4	19.05	0	0	-0.00153	0.267	0.335	-0.0295	0.833	0.996	-0.0494	0.216	0.284	0.00532	0.607	0.95	0.0131	0.755	1	0.0706	0.0382	0.0669	0.00018	0.961762	0.989537	0.172	0.624289	0.895847	0.0416	0.690053	0.937975	0.532	0.0207726	0.557002	0.389
SARS-CoV_S_NR-2669_63	SARS-CoV	S	S	Overlapping Peptide Library	Spike protein	NA	NA	NA	NA	NA	7.11157	7.65464	7.4585	7.45943	2	9.52	0	0	-0.00626	0.159	0.216	-0.018	0.759	0.996	-0.109	0.28	0.353	0.0196	0.458	0.95	-0.00627	0.939	1	0.24	0.00914	0.0201	-0.0055	0.00535729	0.140163	-0.183	0.258549	0.776158	0.00856	0.855623	0.966801	0.0422	0.654608	0.935385	0.126
HCoV-OC43_S_NR-3011_141	HCoV-OC43	S	S	Overlapping Peptide Library	Spike protein	NA	NA	839	855	NA	6.66711	7.08746	7.24421	7.33092	1	4.76	0	0	-0.00565	0.147	0.202	0.0618	0.789	0.996	-0.238	0.0132	0.143	0.0142	0.555	0.95	-0.0465	0.611	1	0.293	0.000664	0.00739	0.00172	0.535324	0.876875	-0.274	0.295262	0.780574	-0.0685	0.375781	0.910085	-0.103	0.501572	0.898275	-0.161
[truncated: 20 more rows]
[truncated: 5 more columns]

## Sheet: ECLIA Proteins
ID	Pathogen	Gene	Protein	Protein Type	Description	Length of full protein (aa)	Length of protein fragment (aa)	Starting Residue (aa)	Ending residue (aa)	Fragment length (aa)	IgA mean of subject maximal response	IgA median of subject maximal response	IgG mean of subject maximal response	IgG median of subject maximal response	IgA # seropositive subjects	IgA seroprevalence (%)	IgG # seropositive subjects	IgG seroprevalence (%)	IgA LMER Coefficient: Days Since Onset of Symptoms	IgA LMER P-value: Days Since Onset of Symptoms	IgA LMER Adjusted P-value: Days Since Onset of Symptoms	IgA LMER Coefficient: Symptomatic (Yes/No)	IgA LMER P-value: Symptomatic (Yes/No)	IgA LMER Adjusted P-value: Symptomatic (Yes/No)	IgA LMER Coefficient: Number of Symptoms	IgA LMER P-value: Number of Symptoms	IgA LMER Adjusted P-value: Number of Symptoms	IgA LMER Coefficient: Number of Days Symptomatic	IgA LMER P-value: Number of Days Symptomatic	IgA LMER Adjusted P-value: Number of Days Symptomatic	IgA LMER Coefficient: Maternal Age (years)	IgA LMER P-value: Maternal Age (years)	IgA LMER Adjusted P-value: Maternal Age (years)	IgA LMER Coefficient: Baby Age (months)	IgA LMER P-value: Baby Age (months)	IgA LMER Adjusted P-value: Baby Age (months)	IgG OLS Coefficient: Days Since Onset of Symptoms	IgG OLS P-value: Days Since Onset of Symptoms	IgG OLS Adjusted P-value: Days Since Onset of Symptoms	IgG OLS Coefficient: Symptomatic (Yes/No)	IgG OLS P-value: Symptomatic (Yes/No)	IgG OLS Adjusted P-value: Symptomatic (Yes/No)	IgG OLS Coefficient: Number of Symptoms	IgG OLS P-value: Number of Symptoms	IgG OLS Adjusted P-value: Number of Symptoms	IgG OLS Coefficient: Number of Days Symptomatic	IgG OLS P-value: Number of Days Symptomatic	IgG OLS Adjusted P-value: Number of Days Symptomatic	IgG OLS Coefficient: Maternal Age (years)
[truncated: 4 more rows]
[truncated: 5 more columns]
