# Supplementary material for: Characterization of SARS-CoV-2 antibodies in human milk from 21 women with confirmed COVID-19 infection
Source: Pediatr Res. 2022 Nov 25;93(6):1626–33. doi: 10.1038/s41390-022-02360-w (PMC9702863; doi:10.1038/s41390-022-02360-w)
Supplement: Supplementary file 3 — Supplementary Table S1 [file 41390_2022_2360_MOESM3_ESM.xlsx]

## Sheet: Sheet1
Supplemental Table S1: Breast Milk Sample Collection Timing by Women
Participant #	Unique Milk Sample Provided	Days from Positive Test Result	Days from Symptom Onset	Symptomatic At Time of Milk Collection	Sample Selected for IgG Probing
6	Sample 1	-6	0	Yes
	Sample 2	3	9	Yes	IgG Sample
	Sample 3	13	19	No
	Sample 4	56	62	No
8	Sample 1	-17	-2	No
	Sample 2	-15	0	Yes
	Sample 3	-3	12	Yes	IgG Sample
	Sample 4	26	41	No
11	Sample 1	-27	-17	No	IgG Sample
	Sample 2	-13	-3	No
	Sample 3	-3	7	Yes
	Sample 4	1	11	Yes
	Sample 5	3	13	Yes
	Sample 6	27	37	No
14	Sample 1	9	9	Yes
	Sample 2	11	11	Yes	IgG Sample
	Sample 3	12	12	Yes
	Sample 4	13	13	Yes
	Sample 5	14	14	Yes
	Sample 6	17	17	Yes
18	Sample 1	-9	-4	No
	Sample 2	33	38	No	IgG Sample
	Sample 3	59	64	No
20	Sample 1	-5	-6	No	IgG Sample
	Sample 2	2	1	Yes
	Sample 3	4	3	Yes
	Sample 4	8	7	Yes
	Sample 5	62	61	No
22	Sample 1	-4	-1	No
	Sample 2	-3	0	Yes	IgG Sample
	Sample 3	-1	2	Yes
	Sample 4	0	3	Yes
	Sample 5	1	4	Yes
	Sample 6	3	6	Yes
	Sample 7	59	61	No
23	Sample 1	-8	-2	No
	Sample 2	-5	1	Yes
	Sample 3	39	45	No	IgG Sample
24	Sample 1	-4	1	Yes
	Sample 2	-2	3	Yes
	Sample 3	23	28	Yes	IgG Sample
	Sample 4	60	65	Yes
37	Sample 1	-8	-5	No
	Sample 2	0	3	Yes
	Sample 3	7	10	Yes	IgG Sample
	Sample 4	29	32	No
42	Sample 1	-4	-3	No
	Sample 2	-2	-1	No
	Sample 3	0	1	Yes
	Sample 4	2	3	Yes	IgG Sample
	Sample 5	22	23	No
47	Sample 1	21	22	No	IgG Sample
	Sample 2	140	141	No
48	Sample 1	-7	0	Yes
	Sample 2	0	7	Yes
	Sample 3	16	23	No	IgG Sample
	Sample 4	67	74	No
	Sample 5	127	134	No
52	Sample 1	-15	-14	No
	Sample 2	-2	-1	No
	Sample 3	0	1	Yes
	Sample 4	4	5	Yes
	Sample 5	6	7	Yes
	Sample 6	8	9	Yes
	Sample 7	10	11	Yes
	Sample 8	12	13	Yes	IgG Sample
	Sample 9	14	15	Yes
	Sample 10	16	17	Yes
	Sample 11	18	19	No
	Sample 12	30	31	No
54	Sample 1	-173	-170	No
	Sample 2	-4	-1	No
	Sample 3	29	32	Yes	IgG Sample
	Sample 4	30	33	Yes
	Sample 5	58	61	No
56	Sample 1	0	2	Yes
	Sample 2	5	7	Yes
	Sample 3	12	14	Yes
	Sample 4	16	18	Yes
	Sample 5	22	24	Yes
	Sample 6	28	30	Yes	IgG Sample
	Sample 7	36	38	Yes
	Sample 8	38	40	Yes
	Sample 9	43	45	Yes
	Sample 10	45	47	Yes
	Sample 11	49	51	Yes
	Sample 12	50	52	Yes
	Sample 13	153	155	No
57	Sample 1	5	5	Yes	IgG Sample
	Sample 2	140	140	No
59	Sample 1	12	14	No	IgG Sample
	Sample 2	14	16	No
	Sample 3	20	22	No
60	Sample 1	-9	6	Yes
	Sample 2	148	163	No	IgG Sample
63	Sample 1	7	13	Yes
	Sample 2	178	184	No	IgG Sample
26	Sample 1	NA	-43	No
	Sample 2	NA	13	Yes*	IgG Sample
	Sample 3	NA	110	No
*Breast milk sample was positive for SARS-CoV-2 viral RNA by RT-PCR
